# Supplementary material for: Preclinical models for prediction of immunotherapy outcomes and immune evasion mechanisms in genetically heterogeneous multiple myeloma
Source: Nat Med. 2023 Mar 16;29(3):632–45. doi: 10.1038/s41591-022-02178-3 (PMC10033443; doi:10.1038/s41591-022-02178-3)
Supplement: Supplementary file 3 — Supplementary Table 1 Description of mouse mutant strains (n = 41), YFPcγ1/YFPmb1 control mice, and VK*MYC mice. Supplementary Table 2 GSEA from mouse RNA-seq data. a, Linear models for microarray/RNA-seq data analysis (LIMMA) was used to compare FACS-sorted MM cells from genetically heterogeneous mice (n = 38) and BM PCs from YFPcγ1 control mice (n = 6); b, LIMMA was used to compare MM cells from mice (n = 38) and spleen GC B cells from YFPcγ1 control mice (n = 3); c, LIMMA was used to compare MGUS cells from mice (n = 24) and BM PCs from YFPcγ1 control mice (n = 6). Supplementary Table 3 LIMMA was used to compare FACS-sorted MGUS (n = 9) and MM cells (n = 41) from patients and human BM PCs from healthy donors (n = 7). Supplementary Table 4 LIMMA was used in MGUS versus MM cells to compare the number of differentially expressed genes in MIcγ1 compared with BIcγ1-derived mice. Supplementary Table 5 List of MM cell lines established from primary samples in mice with MM. Supplementary Table 6 List of somatic mutations in MM (n = 62) and MGUS (n = 3) primary samples and in MM-derived cell lines (n = 6), also including the 5TGM1 and 12598 Vk*MYC mouse MM cell lines. a, MM samples; b, MGUS samples; c, MM cell lines. Supplementary Table 7 WES data in mouse models of MM. TMB, number of chromosomal changes and MAPK mutations at MGUS and MM states, distributed across strains. Supplementary Table 8 List of MAPK genes with somatic mutations found in mouse MM samples and in patients with MM in the CoMMpass study (n = 599). Supplementary Table 9 List of potential neoantigens identified in two MM-derived cell lines (MM5080 and MM8273) by analyses of nonsynonymous SNVs identified by exome sequencing data through MHC-binding prediction algorithms. a, MM5080 peptide MHC class I mutations; b, MM5080 peptide MHC class II mutations; c, MM8273 peptide MHC class I mutations; d, MM8273 peptide MHC class II mutations; e, Summary of data. Supplementary Table 10 Key resources table including [file 41591_2022_2178_MOESM3_ESM.xlsx]

## Sheet: Supplementary Table 1
Transgenic mouse lines
Mouse model	Genetic Changes	Cre recomb	Reporter	Median OS Days	Mice analyzed survival	Tumor Type	Observations
BIcγ1	BCL2Eµ Ikk2stopF/WT	cγ1-cre	GFP	296	39	Multiple myeloma
Kras-BIcγ1	KrasG12D/WT BCL2Eµ Ikk2stopF/WT	cγ1-cre	GFP	262	40	Multiple myeloma
Trp53-BIcγ1	Trp53F/WT BCL2Eµ Ikk2stopF/WT	cγ1-cre	GFP	258	38	Multiple myeloma
Kras/Trp53-BIcγ1	KrasG12D/WT Trp53F/WT BCL2Eµ Ikk2stopF/WT	cγ1-cre	GFP	145	6	Multiple myeloma	BM and extramedullary
CyclinD1-BIcγ1	CyclinD1Eµ BCL2Eµ Ikk2stopF/WT	cγ1-cre	GFP	328	43	Multiple myeloma
Maf-BIcγ1	MAFEµ BCL2Eµ Ikk2stopF/WT	cγ1-cre	GFP	331	31	Multiple myeloma
MMSET-BIcγ1	MMSETstopF/WT BCL2Eµ Ikk2stopF/WT	cγ1-cre	GFP	313	40	Multiple myeloma
MIcγ1	MYCstopF/WT Ikk2stopF/stopF	cγ1-cre	GFP	208	45	Multiple myeloma
Kras-MIcγ1	KrasG12D/WT MYCstopF/WT Ikk2stopF/WT	cγ1-cre	GFP	57	21	Multiple myeloma	BM and extramedullary
Trp53-MIcγ1	Trp53F/WT MYCstopF/WT Ikk2stopF/WT	cγ1-cre	GFP	138	14	Multiple myeloma	BM and extramedullary
Maf-MIcγ1	MAFEµ MYCstopF/WT Ikk2stopF/WT	cγ1-cre	GFP	205	33	Multiple myeloma
B-MIcγ1	BCL2Eµ MYCstopF/WT Ikk2stopF/WT	cγ1-cre	GFP	108	9	Multiple myeloma	BM and extramedullary
MImb1	MYCstopF/WT Ikk2stopF/WT	mb1-cre	GFP	197	45	Multiple myeloma
MMSET-Icγ1	MMSETstopF/WT Ikk2stopF/WT	cγ1-cre	GFP	564	12	Multiple myeloma
MMSET-Mcγ1	MMSETstopF/WT MYCstopF/WT	cγ1-cre	GFP	426	12	Multiple myeloma
Icγ1	Ikk2stopF/WT	cγ1-cre	GFP	> 365	6	Not observed
Ihomcγ1	Ikk2stopF/stopF	cγ1-cre	GFP	> 365	6	Not observed
Kras-YFPcγ1	KrasG12D/WT YFPstopF/WT	cγ1-cre	YFP	not evaluated	-	-
Mcγ1	MYCstopF/WT	cγ1-cre	hCD2	> 365	9	Not observed	2 mice developed multiple myeloma
Trp53-YFPcγ1	Trp53F/WT YFPstopF/WT	cγ1-cre	YFP	> 365	2	Not observed
Trp53hom-YFPcγ1	Trp53F/F YFPstopF/WT	cγ1-cre	YFP	> 365	1	Not observed
B-YFPcγ1	BCL2Eµ YFPstopF/WT	cγ1-cre	YFP	743	11	Not observed
CyclinD1-YFPcγ1	CyclinD1Eµ YFPstopF/WT	cγ1-cre	YFP	not evaluated	-	-
Maf-YFPcγ1	MAFEµ YFPstopF/WT	cγ1-cre	YFP	not evaluated	-	-
MMSET-cγ1	MMSETstopF/WT	cγ1-cre	GFP	> 365	6	Not observed
Kras-Icγ1	KrasG12D/WT Ikk2stopF/WT	cγ1-cre	GFP	365	4	Not observed	2 mice developed B-cell lymphoma
Kras-Ihomcγ1	KrasG12D/WT Ikk2stopF/stopF	cγ1-cre	GFP	336	20	B-cell lymphoma/T-ALL	20% mice developed T-ALL
Trp53-Icγ1	Trp53F/WT Ikk2stopF/WT	cγ1-cre	GFP	> 365	10	Not observed
Trp53hom-Icγ1	Trp53F/F Ikk2stopF/WT	cγ1-cre	GFP	not evaluated	-	-
Trp53-Ihomcγ1	Trp53F/WT Ikk2stopF/stopF	cγ1-cre	GFP	291	9	not observed	1 mice developed B-cell lymphoma
Trp53hom-Ihomcγ1	Trp53F/F Ikk2stopF/stopF	cγ1-cre	GFP	230	25	B-cell lymphoma
CyclinD1B-YFPcγ1	CyclinD1Eµ BCL2Eµ YFPstopF/WT	cγ1-cre	YFP	> 365	6	Not observed
MafB-YFPcγ1	MAFEµ BCL2Eµ YFPstopF/WT	cγ1-cre	YFP	not evaluated	-	-
Trp53/Kras-Icγ1	KrasG12D/WT Trp53F/WT Ikk2stopF/WT	cγ1-cre	GFP	169	22	B-cell lymphoma/T-ALL
Trp53/Kras-Ihomcγ1	KrasG12D/WT Trp53F/WT Ikk2stopF/stopF	cγ1-cre	GFP	179	8	B-cell lymphoma/T-ALL
Trp53hom/Kras-Ihomcγ1	KrasG12D/WT Trp53F/F Ikk2stopF/stopF	cγ1-cre	GFP	130	47	Lymphoplasmablastic lymphoma/T-ALL
Imb1	Ikk2stopF/WT	mb1-cre	GFP	505	24	Not observed
Mmb1	MYCstopF/WT	mb1-cre	hCD2	250	20	B-cell lymphoma/Multiple myeloma	3 mice developed multiple myeloma
Kras-YFPmb1	KrasG12D/WT YFPstopF/WT	mb1-cre	YFP	96	30	T-ALL
Kras-Imb1	KrasG12D/WT Ikk2stopF/WT	mb1-cre	GFP	105	20	T-ALL
KrasTrp53-Imb1	KrasG12D/WT Trp53F/WT Ikk2stopF/WT	mb1-cre	GFP	88	23	T-ALL
YFPcγ1	YFPstopF/WT	cγ1-cre	YFP	> 365	20	Not observed
YFPmb1	YFPstopF/WT	mb1-cre	YFP	794	22	Not observed
VK*MYC	MYC	None	None	509	9	Multiple myeloma

## Sheet: Supplementary Table 2a
	ensembl_gene_id	mgi_symbol	MIcɣ1_C:logFC	MIcɣ1_C:AveExpr	MIcɣ1_C:t	MIcɣ1_C:P.Value	MIcɣ1_C:adj.P.Val	MIcɣ1_C:B	MIcɣ1_C:sig_genes	MIcɣ1_C:genes_tendency	Maf_MIcɣ1_C:logFC	Maf_MIcɣ1_C:AveExpr	Maf_MIcɣ1_C:t	Maf_MIcɣ1_C:P.Value	Maf_MIcɣ1_C:adj.P.Val	Maf_MIcɣ1_C:B	Maf_MIcɣ1_C:sig_genes	Maf_MIcɣ1_C:genes_tendency	BIcɣ1_C:logFC	BIcɣ1_C:AveExpr	BIcɣ1_C:t	BIcɣ1_C:P.Value	BIcɣ1_C:adj.P.Val	BIcɣ1_C:B	BIcɣ1_C:sig_genes	BIcɣ1_C:genes_tendency	Kras-BIcɣ1_C:logFC	Kras-BIcɣ1_C:AveExpr	Kras-BIcɣ1_C:t	Kras-BIcɣ1_C:P.Value	Kras-BIcɣ1_C:adj.P.Val	Kras-BIcɣ1_C:B	Kras-BIcɣ1_C:sig_genes	Kras-BIcɣ1_C:genes_tendency	Trp53-BIcɣ1_C:logFC	Trp53-BIcɣ1_C:AveExpr	Trp53-BIcɣ1_C:t	Trp53-BIcɣ1_C:P.Value	Trp53-BIcɣ1_C:adj.P.Val	Trp53-BIcɣ1_C:B	Trp53-BIcɣ1_C:sig_genes	Trp53-BIcɣ1_C:genes_tendency	CyclinD1-BIcɣ1_C:logFC	CyclinD1-BIcɣ1_C:AveExpr	CyclinD1-BIcɣ1_C:t	CyclinD1-BIcɣ1_C:P.Value	CyclinD1-BIcɣ1_C:adj.P.Val	CyclinD1-BIcɣ1_C:B	CyclinD1-BIcɣ1_C:sig_genes
1	ENSMUSG00000000001	Gnai3	0.373346	6.15602	1.59816	0.11533	0.214064	-5.41974	0	0	0.366397	6.15602	1.1979	0.235729	0.386403	-5.7614	0	0	0.400963	6.15602	1.43603	0.156256	0.317202	-5.48486	0	0	0.373867	6.15602	1.42736	0.158727	0.3024	-5.51446	0	0	0.467618	6.15602	2.00171	0.0499035	0.100019	-4.75676	0	0	0.0671194	6.15602	0.240385	0.810862	0.876318	-6.56738	0
2	ENSMUSG00000000028	Cdc45	0.991888	5.33499	2.25044	0.0281486	0.0763343	-4.24043	0	0.5	1.18027	5.33499	2.04524	0.0452824	0.124293	-4.4604	0	0.5	1.12705	5.33499	2.13942	0.0365333	0.126532	-4.30261	0	0.5	1.63935	5.33499	3.31728	0.00155727	0.0129154	-1.49977	0	0.5	2.00128	5.33499	4.54059	2.80493e-05	0.000283746	2.14103	1	1	1.13406	5.33499	2.15273	0.0354244	0.0883339	-4.37063	0
3	ENSMUSG00000000037	Scml2	-1.01472	-0.899881	-2.04356	0.0454534	0.108036	-4.65231	0	-0.5	-1.59967	-0.899881	-2.46053	0.0168085	0.0649211	-3.60719	0	-0.5	-1.21521	-0.899881	-2.04758	0.0450446	0.143813	-4.48026	0	-0.5	-0.696175	-0.899881	-1.25045	0.216055	0.372329	-5.74301	0	-0.5	-0.29972	-0.899881	-0.603609	0.548409	0.648537	-6.51575	0	0	-0.890324	-0.899881	-1.50016	0.138887	0.248118	-5.49408	0
4	ENSMUSG00000000049	Apoh	-0.636661	-0.432938	-1.08713	0.281384	0.409516	-6.08517	0	-0.5	-0.620244	-0.432938	-0.808899	0.421811	0.575167	-6.14201	0	-0.5	-0.766665	-0.432938	-1.09529	0.277825	0.45689	-5.90179	0	-0.5	-0.381861	-0.432938	-0.581549	0.563078	0.698506	-6.34273	0	0	-0.306842	-0.432938	-0.523949	0.60227	0.694445	-6.5605	0	0	-0.78685	-0.432938	-1.12412	0.265496	0.399365	-5.97221	0
5	ENSMUSG00000000056	Narf	-0.475209	4.37478	-2.51198	0.0147506	0.0478875	-3.67256	0	0	-0.48676	4.37478	-1.96519	0.0540876	0.140063	-4.60936	0	0	-0.961103	4.37478	-4.2506	7.66481e-05	0.00197857	1.31952	0	-0.5	-0.44668	4.37478	-2.10589	0.0394625	0.120055	-4.38494	0	0	-0.944166	4.37478	-4.99091	5.59427e-06	7.58537e-05	3.68546	0	-0.5	-0.517738	4.37478	-2.28976	0.0256147	0.0690476	-4.09058	0
6	ENSMUSG00000000078	Klf6	-0.705614	8.68419	-2.1289	0.0374318	0.0937145	-4.48652	0	-0.5	-0.805126	8.68419	-1.85528	0.0685354	0.165015	-4.8054	0	-0.5	-0.474153	8.68419	-1.19689	0.236119	0.411648	-5.78861	0	0	-0.428383	8.68419	-1.15273	0.253653	0.41447	-5.85698	0	0	-0.297563	8.68419	-0.897773	0.372942	0.483736	-6.29675	0	0	-0.303609	8.68419	-0.766392	0.446488	0.581086	-6.3045	0
7	ENSMUSG00000000085	Scmh1	1.21038	5.26651	4.46845	3.61121e-05	0.000463271	1.91847	0	0.5	1.00921	5.26651	2.8456	0.00607976	0.0336826	-2.70374	0	0.5	1.2567	5.26651	3.88163	0.000263554	0.00489098	0.161355	0	0.5	0.714308	5.26651	2.35195	0.0220199	0.0818771	-3.8826	0	0.5	0.679481	5.26651	2.50848	0.0148829	0.0386819	-3.70481	0	0.5	0.820836	5.26651	2.53536	0.0138931	0.0431841	-3.55308	0
8	ENSMUSG00000000088	Cox5a	-0.483947	8.29027	-4.07291	0.000139852	0.00133509	0.632527	0	0	-0.654015	8.29027	-4.20391	8.98729e-05	0.00161825	1.18562	0	-0.5	-0.444478	8.29027	-3.12973	0.00271545	0.0247947	-1.99497	0	0	-0.33488	8.29027	-2.51365	0.0146879	0.0620822	-3.52761	0	0	-0.604623	8.29027	-5.08852	3.91646e-06	5.63486e-05	4.02812	0	-0.5	-0.729881	8.29027	-5.13935	3.24988e-06	7.31749e-05	4.26427	0
9	ENSMUSG00000000093	Tbx2	0.127413	1.48021	0.243407	0.808531	0.868837	-6.64107	0	0	-0.230217	1.48021	-0.335905	0.73813	0.831686	-6.40902	0	0	0.321187	1.48021	0.513367	0.609604	0.750441	-6.36123	0	0	-0.187216	1.48021	-0.318986	0.750859	0.839433	-6.4599	0	0	0.727821	1.48021	1.39042	0.169605	0.262062	-5.74508	0	0.5	1.52855	1.48021	2.44315	0.0175596	0.0516647	-3.76011	0
10	ENSMUSG00000000094	Tbx4	-1.51798	-0.983024	-3.64212	0.000570242	0.00409944	-0.690846	0	-0.5	-2.07819	-0.983024	-3.80832	0.000334667	0.00440534	-0.043792	-1	-1	-1.15464	-0.983024	-2.31784	0.0239314	0.0986727	-3.93868	0	-0.5	-0.840746	-0.983024	-1.79912	0.0770948	0.185162	-4.9438	0	-0.5	-1.52713	-0.983024	-3.66406	0.000531869	0.00290513	-0.646942	0	-0.5	-1.57875	-0.983024	-3.16921	0.00241924	0.0115866	-1.97223	0
11	ENSMUSG00000000120	Ngfr	-0.952315	-1.15015	-3.22675	0.00204136	0.0109748	-1.87721	0	-0.5	-1.33128	-1.15015	-3.44519	0.0010549	0.0101252	-1.10759	0	-0.5	-0.949552	-1.15015	-2.69186	0.00922353	0.0551132	-3.09907	0	-0.5	-0.894361	-1.15015	-2.70274	0.00895944	0.0446245	-3.08866	0	-0.5	-1.30643	-1.15015	-4.4266	4.17815e-05	0.000390765	1.76078	0	-0.5	-1.41867	-1.15015	-4.02176	0.000165911	0.00153276	0.524725	0
12	ENSMUSG00000000126	Wnt9a	-1.06538	-0.591252	-1.99428	0.0507318	0.117247	-4.74538	0	-0.5	-0.799087	-0.591252	-1.14244	0.257869	0.410157	-5.82434	0	-0.5	0.288971	-0.591252	0.452568	0.652513	0.783274	-6.3903	0	0	-0.974934	-0.591252	-1.62766	0.108906	0.234391	-5.22192	0	-0.5	-0.408699	-0.591252	-0.765041	0.447285	0.556135	-6.40599	0	0	-0.971806	-0.591252	-1.52198	0.133336	0.240492	-5.4624	0
13	ENSMUSG00000000127	Fer	1.31406	3.53445	3.26654	0.00181335	0.0100157	-1.76776	0	0.5	1.72	3.53445	3.26558	0.00181855	0.0148576	-1.60799	0	0.5	1.51344	3.53445	3.14767	0.00257685	0.0238998	-1.94716	0	0.5	1.12872	3.53445	2.50246	0.0151133	0.0633405	-3.55279	0	0.5	0.783645	3.53445	1.94802	0.0561571	0.109588	-4.85631	0	0.5	1.13715	3.53445	2.36504	0.0213228	0.0600444	-3.93061	0
14	ENSMUSG00000000131	Xpo6	-0.27325	6.60199	-1.96311	0.0543355	0.12304	-4.80322	0	0	-0.175144	6.60199	-0.961033	0.340443	0.497484	-6.01016	0	0	-0.295338	6.60199	-1.77522	0.0810003	0.207801	-4.96684	0	0	-0.20462	6.60199	-1.31111	0.194882	0.347158	-5.66785	0	0	-0.185452	6.60199	-1.33234	0.187853	0.283821	-5.82184	0	0	-0.301415	6.60199	-1.81175	0.0750967	0.156631	-5.00238	0
15	ENSMUSG00000000134	Tfe3	-0.268832	6.27688	-1.75933	0.0836871	0.168479	-5.16147	0	0	-0.239616	6.27688	-1.19767	0.235816	0.386455	-5.76166	0	0	-0.21029	6.27688	-1.15142	0.254189	0.431652	-5.84045	0	0	-0.125692	6.27688	-0.733633	0.466067	0.617759	-6.24398	0	0	-0.218284	6.27688	-1.42852	0.158395	0.248492	-5.69306	0	0	-0.394595	6.27688	-2.16056	0.0347863	0.0871219	-4.35503	0
16	ENSMUSG00000000142	Axin2	-0.759356	-0.940908	-1.74886	0.0854971	0.171351	-5.17893	0	-0.5	-1.74888	-0.940908	-3.07629	0.00317075	0.0218529	-2.11526	0	-0.5	-1.24323	-0.940908	-2.39557	0.0197736	0.0879644	-3.77256	0	-0.5	-1.2686	-0.940908	-2.6058	0.0115752	0.0527556	-3.31682	0	-0.5	-1.29536	-0.940908	-2.98332	0.00413682	0.0143395	-2.54928	0	-0.5	-1.15815	-0.940908	-2.23163	0.0294367	0.0767378	-4.21117	0
17	ENSMUSG00000000148	Brat1	0.51938	5.09787	2.34801	0.022233	0.0643783	-4.03458	0	0	0.659212	5.09787	2.27614	0.0264685	0.0875473	-4.00226	0	0.5	0.325316	5.09787	1.23047	0.223387	0.397158	-5.74911	0	0	-0.302521	5.09787	-1.21977	0.227387	0.385242	-5.77974	0	0	0.120932	5.09787	0.546708	0.586633	0.681197	-6.54835	0	0	0.437522	5.09787	1.65487	0.103242	0.198873	-5.26046	0
18	ENSMUSG00000000149	Gna12	-0.162371	4.73994	-0.693148	0.490926	0.613093	-6.43125	0	0	-0.0952346	4.73994	-0.310506	0.757266	0.845264	-6.41715	0	0	0.134626	4.73994	0.480834	0.632406	0.768673	-6.37724	0	0	-0.417084	4.73994	-1.58799	0.117614	0.246766	-5.28267	0	0	-0.382221	4.73994	-1.63167	0.108056	0.184102	-5.39376	0	0	-0.536864	4.73994	-1.91748	0.0600044	0.132287	-4.81669	0
19	ENSMUSG00000000154	Slc22a18	3.78878	2.63274	5.64945	4.84944e-07	1.51584e-05	6.05525	1	1	4.44036	2.63274	5.05689	4.39726e-06	0.000174906	4.03549	1	1	3.48168	2.63274	4.34355	5.57068e-05	0.00155751	1.62005	1	1	3.35297	2.63274	4.45907	3.73144e-05	0.000844876	1.98774	1	1	3.73642	2.63274	5.57137	6.50929e-07	1.31759e-05	5.75732	1	1	3.52132	2.63274	4.393	4.69516e-05	0.000574838	1.71829	1
20	ENSMUSG00000000157	Itgb2l	-0.921584	2.38353	-1.31102	0.19491	0.313219	-5.823	0	-0.5	-0.486042	2.38353	-0.52809	0.59941	0.727149	-6.32688	0	0	-1.64497	2.38353	-1.95786	0.0549627	0.163622	-4.64727	0	-0.5	-2.04535	2.38353	-2.59508	0.0119036	0.0537438	-3.34165	0	-0.5	-1.79986	2.38353	-2.56045	0.0130233	0.0348884	-3.58599	0	-0.5	-0.940907	2.38353	-1.11988	0.267286	0.401345	-5.97686	0
21	ENSMUSG00000000159	Igsf5	-0.770664	-0.413232	-1.32688	0.189642	0.307313	-5.80267	0	-0.5	-0.453436	-0.413232	-0.596268	0.553269	0.690381	-6.28904	0	0	-0.237839	-0.413232	-0.342609	0.733106	0.837469	-6.43364	0	0	0.461362	-0.413232	0.708461	0.481439	0.630329	-6.26188	0	0	-1.06503	-0.413232	-1.83371	0.0717237	0.133162	-5.06031	0	-0.5	-0.398964	-0.413232	-0.574712	0.567663	0.688561	-6.43181	0
22	ENSMUSG00000000167	Pih1d2	1.0722	3.50977	2.761	0.0076602	0.0295007	-3.08567	0	0.5	1.41594	3.50977	2.78479	0.00718134	0.0374863	-2.85315	0	0.5	0.764425	3.50977	1.64692	0.104871	0.244287	-5.17452	0	0.5	1.27716	3.50977	2.93322	0.00476478	0.0285496	-2.5207	0	0.5	1.52274	3.50977	3.92117	0.000231478	0.00150713	0.135973	0	0.5	0.779198	3.50977	1.67875	0.0984701	0.192003	-5.22254	0
23	ENSMUSG00000000168	Dlat	0.774631	6.59863	4.72015	1.48501e-05	0.00023278	2.76684	0	0.5	0.97141	6.59863	4.52086	3.00606e-05	0.000734802	2.21633	0	0.5	0.684269	6.59863	3.48848	0.000922921	0.0118054	-1.00359	0	0.5	0.858813	6.59863	4.66731	1.79238e-05	0.000496548	2.68179	0	0.5	0.931134	6.59863	5.67378	4.42354e-07	9.74234e-06	6.13038	0	0.5	0.91161	6.59863	4.64749	1.92305e-05	0.000287414	2.56663	0
24	ENSMUSG00000000171	Sdhd	0.0470337	7.51362	0.562405	0.575963	0.686215	-6.51284	0	0	-0.0675762	7.51362	-0.617152	0.5395	0.679481	-6.27654	0	0	0.0688555	7.51362	0.688854	0.493605	0.657385	-6.25704	0	0	0.0960667	7.51362	1.02452	0.309756	0.473436	-5.99303	0	0	0.000550464	7.51362	0.00658217	0.99477	0.995945	-6.69765	0	0	-0.0370832	7.51362	-0.370993	0.711967	0.803959	-6.52759	0
25	ENSMUSG00000000184	Ccnd2	0.555045	9.90005	2.47838	0.0160667	0.0509198	-3.74835	0	0	0.452614	9.90005	1.54357	0.128019	0.253443	-5.30605	0	0	0.160679	9.90005	0.600272	0.550615	0.703302	-6.31339	0	0	0.529941	9.90005	2.11045	0.0390523	0.119187	-4.37606	0	0	-0.00260968	9.90005	-0.0116527	0.990742	0.992897	-6.6976	0	0	-0.126667	9.90005	-0.473209	0.637803	0.74667	-6.48465	0
26	ENSMUSG00000000194	Gpr107	-0.204355	6.55559	-1.30468	0.197049	0.315841	-5.83106	0	0	-0.145429	6.55559	-0.709137	0.481022	0.627458	-6.21644	0	0	-0.0433811	6.55559	-0.231723	0.817552	0.889246	-6.46524	0	0	0.251042	6.55559	1.42946	0.158125	0.301797	-5.51158	0	0	-0.105822	6.55559	-0.675607	0.50192	0.606834	-6.46995	0	0	-0.460514	6.55559	-2.45986	0.0168366	0.0499676	-3.72305	0
27	ENSMUSG00000000197	Nalcn	-0.561306	-0.0800721	-1.2277	0.224418	0.34711	-5.92601	0	0	-0.930926	-0.0800721	-1.55512	0.125245	0.24975	-5.28899	0	-0.5	-0.41423	-0.0800721	-0.758024	0.451443	0.619853	-6.20775	0	0	-0.583475	-0.0800721	-1.13821	0.259617	0.420647	-5.87316	0	-0.5	-0.887351	-0.0800721	-1.94083	0.0570433	0.110879	-4.86946	0	-0.5	-0.751914	-0.0800721	-1.37597	0.174012	0.293081	-5.66623	0
28	ENSMUSG00000000204	Slfn4	-0.83568	-0.913102	-1.96012	0.0546915	0.123569	-4.80872	0	-0.5	-1.14465	-0.913102	-2.05058	0.044742	0.123257	-4.45028	0	-0.5	0.089302	-0.913102	0.175249	0.861482	0.916904	-6.47666	0	0	-0.779976	-0.913102	-1.63167	0.108055	0.233128	-5.21571	0	-0.5	-0.643024	-0.913102	-1.50824	0.136809	0.221827	-5.57998	0	-0.5	-0.0694659	-0.913102	-0.136322	0.892029	0.931821	-6.58693	0
29	ENSMUSG00000000214	Th	-1.13167	-0.86834	-3.02504	0.00367354	0.0170656	-2.41743	0	-0.5	-1.35803	-0.86834	-2.77253	0.0074245	0.0383587	-2.88296	0	-0.5	0.390141	-0.86834	0.872531	0.386443	0.561784	-6.11602	0	0	-0.915316	-0.86834	-2.18217	0.0330757	0.106871	-4.23422	0	-0.5	-1.32561	-0.86834	-3.54344	0.000777892	0.00391867	-1.0029	0	-0.5	0.789669	-0.86834	1.76606	0.0825404	0.168362	-5.07971	0
30	ENSMUSG00000000223	Drp2	1.96556	1.2547	3.22514	0.00205114	0.0110155	-1.88162	0	0.5	1.5961	1.2547	2.00023	0.0500671	0.132934	-4.54479	0	0.5	0.335266	1.2547	0.460258	0.647016	0.779261	-6.38683	0	0	1.42791	1.2547	2.08964	0.0409547	0.122957	-4.41647	0	0.5	1.32869	1.2547	2.18016	0.0332318	0.072907	-4.40911	0	0.5	0.964169	1.2547	1.32363	0.190714	0.31344	-5.73462	0
31	ENSMUSG00000000244	Tspan32	0.289877	6.969	0.845419	0.40128	0.530625	-6.3152	0	0	-0.369458	6.969	-0.822967	0.413828	0.567361	-6.13075	0	0	-0.342145	6.969	-0.834868	0.407148	0.579651	-6.14758	0	0	-0.411127	6.969	-1.0694	0.289227	0.452001	-5.94715	0	0	0.0302984	6.969	0.0883645	0.929885	0.951434	-6.69376	0	0	-0.207451	6.969	-0.506202	0.614594	0.729044	-6.46859	0
32	ENSMUSG00000000248	Clec2g	-0.423419	4.10158	-0.611971	0.542899	0.658483	-6.48388	0	0	-0.935942	4.10158	-1.03316	0.30573	0.461162	-5.93997	0	-0.5	-4.94566	4.10158	-5.98045	1.37782e-07	1.70761e-05	7.32749	-1	-1	-3.19875	4.10158	-4.12333	0.000118056	0.001941	0.902018	-1	-1	-3.9123	4.10158	-5.65448	4.75826e-07	1.03404e-05	6.05992	-1	-1	-1.72129	4.10158	-2.08144	0.0417256	0.10043	-4.51051	0
33	ENSMUSG00000000253	Gmpr	-0.94014	-0.585225	-1.57825	0.119836	0.219753	-5.45008	0	-0.5	-0.608853	-0.585225	-0.780644	0.438121	0.589642	-6.16407	0	-0.5	-1.20636	-0.585225	-1.69438	0.0954469	0.2301	-5.09935	0	-0.5	-1.19748	-0.585225	-1.79292	0.0780936	0.186736	-4.9543	0	-0.5	-0.85516	-0.585225	-1.43559	0.15638	0.246067	-5.68326	0	-0.5	-0.49589	-0.585225	-0.696493	0.488845	0.618576	-6.35507	0
34	ENSMUSG00000000263	Glra1	-0.517445	-0.487291	-1.267	0.210116	0.330638	-5.87822	0	0	-0.326737	-0.487291	-0.611039	0.543512	0.682992	-6.28024	0	0	-0.37589	-0.487291	-0.770055	0.444328	0.613287	-6.19871	0	0	-0.339048	-0.487291	-0.740425	0.461968	0.61417	-6.23905	0	0	-0.793301	-0.487291	-1.94245	0.0568425	0.11054	-4.8665	0	-0.5	-0.854627	-0.487291	-1.7508	0.0851582	0.172424	-5.10514	0
35	ENSMUSG00000000266	Mid2	-0.269839	0.0469052	-0.362347	0.718383	0.802017	-6.60507	0	0	-0.689348	0.0469052	-0.706994	0.482343	0.628755	-6.21793	0	-0.5	0.287468	0.0469052	0.322967	0.747858	0.846671	-6.44012	0	0	-0.0557219	0.0469052	-0.0667349	0.947018	0.968689	-6.50825	0	0	-1.61869	0.0469052	-2.17361	0.0337442	0.0737866	-4.42232	0	-0.5	-0.620919	0.0469052	-0.697595	0.48816	0.618052	-6.35431	0
36	ENSMUSG00000000275	Trim25	0.781068	7.61542	3.24148	0.00195396	0.0106126	-1.83679	0	0.5	1.16442	7.61542	3.69083	0.000488404	0.00584458	-0.395221	0	0.5	0.922089	7.61542	3.20167	0.00219868	0.0213281	-1.8021	0	0.5	0.951609	7.61542	3.52225	0.000831018	0.00817941	-0.919988	0	0.5	0.744622	7.61542	3.09023	0.00304555	0.0112486	-2.26854	0	0.5	1.06839	7.61542	3.70967	0.000459869	0.00335952	-0.432365	0
37	ENSMUSG00000000276	Dgke	-0.324029	5.59314	-1.32491	0.190291	0.307944	-5.80521	0	0	-0.424932	5.59314	-1.32703	0.189593	0.332482	-5.60392	0	0	-0.688209	5.59314	-2.35436	0.02189	0.0939049	-3.86121	0	-0.5	-0.745358	5.59314	-2.71816	0.00859731	0.0432992	-3.05178	0	-0.5	-0.716045	5.59314	-2.92781	0.00483759	0.0162125	-2.69218	0	-0.5	0.185449	5.59314	0.63442	0.52825	0.654131	-6.396	0
38	ENSMUSG00000000278	Scpep1	0.113372	7.79302	0.978907	0.331608	0.462475	-6.19505	0	0	0.149069	7.79302	0.983068	0.329573	0.486807	-5.98924	0	0	0.068684	7.79302	0.496183	0.621602	0.760197	-6.36982	0	0	0.22068	7.79302	1.69945	0.0944824	0.21264	-5.10854	0	0	0.0235858	7.79302	0.203652	0.839324	0.885405	-6.67691	0	0	-0.0747935	7.79302	-0.540318	0.591004	0.708155	-6.45085	0
39	ENSMUSG00000000282	Mnt	0.700234	6.26222	4.38225	4.87328e-05	0.000590844	1.63304	0	0.5	0.88061	6.26222	4.20917	8.82785e-05	0.00159507	1.20242	0	0.5	0.557106	6.26222	2.91703	0.00498583	0.0370569	-2.54671	0	0	0.676946	6.26222	3.77847	0.000368605	0.00451813	-0.164264	0	0.5	0.493005	6.26222	3.08536	0.00308877	0.0113719	-2.28148	0	0	0.677462	6.26222	3.54722	0.000768747	0.0049191	-0.91178	0
40	ENSMUSG00000000290	Itgb2	-0.722225	7.37531	-3.72341	0.00044006	0.00333078	-0.447915	0	-0.5	-0.804941	7.37531	-3.1695	0.00241712	0.0180564	-1.86811	0	-0.5	-1.02953	7.37531	-4.44074	3.97762e-05	0.00123785	1.93774	0	-0.5	-0.946515	7.37531	-4.35215	5.40785e-05	0.00111098	1.6373	0	-0.5	-1.28514	7.37531	-6.62549	1.14349e-08	5.1019e-07	9.67045	0	-0.5	-1.21811	7.37531	-5.25419	2.12741e-06	5.3105e-05	4.67009	0
41	ENSMUSG00000000295	Hddc2	0.422072	6.46052	1.85814	0.0681211	0.14478	-4.9921	0	0	0.546108	6.46052	1.83624	0.0713425	0.169275	-4.83834	0	0	0.506953	6.46052	1.86728	0.0668136	0.185077	-4.80922	0	0	0.364235	6.46052	1.43015	0.157928	0.301556	-5.51064	0	0	0.337669	6.46052	1.48657	0.142434	0.229047	-5.61129	0	0	0.568435	6.46052	2.09374	0.0405733	0.0981698	-4.48666	0
42	ENSMUSG00000000296	Tpd52l1	-0.126295	2.32812	-0.218508	0.827785	0.883212	-6.64682	0	0	-1.2655	2.32812	-1.67224	0.0997525	0.213366	-5.10948	0	-0.5	-0.576204	2.32812	-0.834074	0.407591	0.580006	-6.14823	0	0	0.145973	2.32812	0.225248	0.822562	0.888786	-6.48524	0	0	-0.0101423	2.32812	-0.0175475	0.986059	0.989936	-6.69752	0	0	-0.194689	2.32812	-0.281819	0.779065	0.853399	-6.55659	0
43	ENSMUSG00000000301	Pemt	0.892374	3.93075	2.91188	0.00505817	0.0216343	-2.7094	0	0.5	1.10493	3.93075	2.75372	0.0078126	0.0396201	-2.92854	0	0.5	1.02241	3.93075	2.79125	0.00705612	0.0466476	-2.85941	0	0.5	1.08311	3.93075	3.15216	0.0025432	0.0182829	-1.94958	0	0.5	1.42049	3.93075	4.63515	2.00903e-05	0.000215037	2.45998	0	0.5	1.29594	3.93075	3.53802	0.000791163	0.00502009	-0.93853	0
44	ENSMUSG00000000303	Cdh1	0.804487	0.559843	0.948683	0.346637	0.477466	-6.22375	0	0.5	-0.140054	0.559843	-0.126141	0.900047	0.941775	-6.45707	0	0	0.0648235	0.559843	0.0639563	0.94922	0.973662	-6.48988	0	0	1.86166	0.559843	1.95798	0.0549483	0.148158	-4.664	0	0.5	0.843443	0.559843	0.994621	0.323967	0.434684	-6.20634	0	0.5	0.346702	0.559843	0.342063	0.733514	0.820094	-6.53786	0
45	ENSMUSG00000000308	Ckmt1	-0.599415	-0.922775	-1.35473	0.180648	0.297127	-5.76641	0	-0.5	-0.559192	-0.922775	-0.965262	0.338339	0.495058	-6.00618	0	0	-0.950651	-0.922775	-1.79761	0.0773368	0.202446	-4.92916	0	-0.5	-0.891923	-0.922775	-1.79788	0.077294	0.185472	-4.94591	0	-0.5	-0.231008	-0.922775	-0.522098	0.60355	0.695467	-6.56146	0	0	0.420059	-0.922775	0.794302	0.430191	0.56607	-6.28298	0
46	ENSMUSG00000000317	Bcl6b	-1.40948	0.365825	-1.95292	0.0555594	0.125023	-4.82195	0	-0.5	-2.16787	0.365825	-2.29412	0.0253467	0.0849687	-3.96485	0	-0.5	-1.95901	0.365825	-2.27097	0.0267991	0.105745	-4.03665	0	-0.5	-0.842595	0.365825	-1.04124	0.301995	0.465468	-5.97616	0	-0.5	-0.402943	0.365825	-0.558301	0.578744	0.674437	-6.54197	0	0	-1.09231	0.365825	-1.26625	0.210381	0.336245	-5.80671	0
47	ENSMUSG00000000318	Clec10a	-1.18483	-0.174767	-1.74512	0.0861509	0.172356	-5.18514	0	-0.5	-1.28695	-0.174767	-1.44774	0.152962	0.286271	-5.44303	0	-0.5	-2.51543	-0.174767	-3.09979	0.00296238	0.0262575	-2.07432	0	-0.5	-1.1102	-0.174767	-1.45841	0.150011	0.291294	-5.47145	0	-0.5	-1.03562	-0.174767	-1.52535	0.132495	0.216429	-5.55497	0	-0.5	-1.61049	-0.174767	-1.98462	0.0518257	0.118496	-4.69395	0
48	ENSMUSG00000000320	Alox12	-1.16537	-0.840467	-2.23576	0.0291493	0.0781728	-4.27075	0	-0.5	-1.18179	-0.840467	-1.73165	0.0885427	0.196532	-5.0139	0	-0.5	-1.46223	-0.840467	-2.34708	0.0222838	0.0947743	-3.87672	0	-0.5	-0.607615	-0.840467	-1.03968	0.302716	0.466239	-5.97775	0	-0.5	-1.75538	-0.840467	-3.36771	0.00133688	0.0059786	-1.50754	0	-0.5	-1.27992	-0.840467	-2.05445	0.0443537	0.105215	-4.56242	0
49	ENSMUSG00000000325	Arvcf	-0.455343	-0.0372183	-0.801043	0.426309	0.554842	-6.35134	0	0	-1.26057	-0.0372183	-1.69372	0.095572	0.20725	-5.07526	0	-0.5	-0.98758	-0.0372183	-1.45358	0.151342	0.310163	-5.46053	0	-0.5	-0.712229	-0.0372183	-1.11749	0.268297	0.430043	-5.8959	0	-0.5	-1.15362	-0.0372183	-2.02946	0.0469131	0.0951599	-4.70439	0	-0.5	-1.09691	-0.0372183	-1.6145	0.111735	0.21109	-5.32345	0
50	ENSMUSG00000000326	Comt	-1.06641	0.49036	-1.94986	0.0559324	0.12565	-4.82757	0	-0.5	-0.265032	0.49036	-0.370115	0.712617	0.813449	-6.39706	0	0	-0.815198	0.49036	-1.24707	0.21728	0.390074	-5.72919	0	-0.5	-0.919952	0.49036	-1.50021	0.138872	0.276354	-5.41217	0	-0.5	-0.57191	0.49036	-1.0457	0.299949	0.409351	-6.15506	0	0	-0.430395	0.49036	-0.658409	0.512827	0.640633	-6.38063	0
51	ENSMUSG00000000339	Rtca	-0.050923	6.72544	-0.45875	0.648093	0.746307	-6.56557	0	0	-0.0466362	6.72544	-0.320881	0.74943	0.840086	-6.41391	0	0	-0.141458	6.72544	-1.0662	0.290662	0.469389	-5.93242	0	0	0.0812172	6.72544	0.652556	0.516567	0.659098	-6.29943	0	0	0.0175434	6.72544	0.158044	0.87496	0.911843	-6.68516	0	0	-0.181574	6.72544	-1.36856	0.176305	0.296072	-5.67606	0
52	ENSMUSG00000000340	Dbt	0.0740637	4.46202	0.32349	0.747464	0.823748	-6.61838	0	0	0.0332447	4.46202	0.110901	0.91207	0.950132	-6.45887	0	0	-0.389517	4.46202	-1.42341	0.159863	0.321777	-5.50217	0	0	-0.529959	4.46202	-2.06446	0.0433628	0.127478	-4.46489	0	0	-0.199235	4.46202	-0.870206	0.387702	0.498496	-6.32083	0	0	0.448262	4.46202	1.63808	0.106707	0.20412	-5.28682	0
53	ENSMUSG00000000346	Dazap2	-0.361504	8.08385	-4.22895	8.25277e-05	0.00088067	1.13239	0	0	-0.392878	8.08385	-3.51023	0.000862694	0.00874788	-0.922019	0	0	-0.177356	8.08385	-1.73586	0.0877899	0.218603	-5.03205	0	0	-0.133304	8.08385	-1.39082	0.169484	0.316107	-5.56399	0	0	-0.356723	8.08385	-4.17302	9.98059e-05	0.000775646	0.932383	0	0	-0.445175	8.08385	-4.35711	5.31594e-05	0.000633637	1.60053	0
54	ENSMUSG00000000355	Mcts1	0.53981	5.03706	1.97893	0.0524793	0.120042	-4.77395	0	0	0.333628	5.03706	0.934138	0.354026	0.510817	-6.03507	0	0	0.38943	5.03706	1.19445	0.237064	0.412792	-5.79144	0	0	0.467027	5.03706	1.527	0.132084	0.267104	-5.37336	0	0	0.365854	5.03706	1.34121	0.184973	0.28049	-5.81032	0	0	0.603443	5.03706	1.85087	0.0691775	0.147463	-4.93476	0
55	ENSMUSG00000000365	Rnf17	-0.105081	0.0742337	-0.139858	0.889247	0.92622	-6.66091	0	0	-0.079158	0.0742337	-0.0804669	0.936137	0.965479	-6.46176	0	0	-1.27335	0.0742337	-1.41795	0.161446	0.323614	-5.50963	0	-0.5	-1.03979	0.0742337	-1.23429	0.22197	0.37928	-5.76246	0	-0.5	-1.90258	0.0742337	-2.53225	0.0140046	0.0368832	-3.65071	0	-0.5	0.106766	0.0742337	0.11889	0.905765	0.940698	-6.58915	0
56	ENSMUSG00000000374	Trappc10	-0.274862	6.70623	-2.15164	0.0355144	0.0902032	-4.44135	0	0	0.0137351	6.70623	0.0821192	0.934829	0.964734	-6.46162	0	0	-0.007662	6.70623	-0.0501818	0.960146	0.979007	-6.49067	0	0	-0.0735611	6.70623	-0.513583	0.609454	0.734959	-6.37956	0	0	-0.12848	6.70623	-1.00575	0.318628	0.428987	-6.19538	0	0	-0.190844	6.70623	-1.24992	0.216247	0.343392	-5.82668	0
57	ENSMUSG00000000378	Ccm2	-0.882908	6.88348	-7.19556	1.23842e-09	1.53484e-07	11.8339	0	-0.5	-0.756319	6.88348	-4.70774	1.55218e-05	0.00045186	2.84061	0	-0.5	-0.357016	6.88348	-2.43436	0.0179511	0.0831546	-3.68798	0	0	-0.418724	6.88348	-3.04358	0.00348367	0.0227929	-2.23653	0	0	-0.489087	6.88348	-3.98598	0.000186861	0.00127224	0.338266	0	0	-0.716563	6.88348	-4.88599	8.18562e-06	0.000148278	3.38105	0
58	ENSMUSG00000000384	Tbrg4	0.815511	7.36819	6.64351	1.06615e-08	7.68531e-07	9.74703	0	0.5	0.893576	7.36819	5.55979	6.79937e-07	4.46127e-05	5.81035	0	0.5	0.69114	7.36819	4.71067	1.53605e-05	0.000622235	2.83749	0	0.5	0.721211	7.36819	5.24009	2.24143e-06	0.000109706	4.65851	0	0.5	0.816184	7.36819	6.649	1.04366e-08	4.72613e-07	9.75908	0	0.5	0.679188	7.36819	4.62921	2.05178e-05	0.000302177	2.50495	0
59	ENSMUSG00000000386	Mx1	0.0305494	4.12765	0.0439605	0.965084	0.977117	-6.66973	0	0	0.598368	4.12765	0.657638	0.513319	0.657208	-6.2511	0	0.5	2.15817	4.12765	2.59833	0.0118031	0.0643043	-3.31839	0	0.5	0.79195	4.12765	1.0164	0.313572	0.477032	-6.00113	0	0.5	2.03123	4.12765	2.92294	0.00490403	0.0163789	-2.70461	0	0.5	-0.389707	4.12765	-0.469189	0.640657	0.748464	-6.48653	0
60	ENSMUSG00000000392	Fap	-0.897777	-0.608906	-1.49077	0.141331	0.247498	-5.57922	0	-0.5	-1.54698	-0.608906	-1.96193	0.0544763	0.14064	-4.61534	0	-0.5	-0.345911	-0.608906	-0.480567	0.632595	0.768815	-6.37737	0	0	-1.12209	-0.608906	-1.6618	0.101839	0.224006	-5.16857	0	-0.5	-0.504269	-0.608906	-0.837343	0.405766	0.515274	-6.34859	0	0	0.204427	-0.608906	0.284006	0.777397	0.852409	-6.55597	0
61	ENSMUSG00000000394	Gcg	-0.847654	-1.1668	-2.21056	0.0309416	0.0816195	-4.32245	0	-0.5	-0.32797	-1.1668	-0.653245	0.516126	0.659567	-6.25393	0	0	-0.948954	-1.1668	-2.07051	0.0427726	0.139418	-4.43653	0	-0.5	-0.85378	-1.1668	-1.98581	0.0516901	0.142516	-4.61285	0	-0.5	-1.27298	-1.1668	-3.31974	0.00154576	0.00668253	-1.64231	0	-0.5	-0.798505	-1.1668	-1.74225	0.0866563	0.174689	-5.11931	0
62	ENSMUSG00000000399	Ndufa9	-0.217775	7.38776	-1.91796	0.0599414	0.131983	-4.88558	0	0	-0.185741	7.38776	-1.24939	0.216438	0.364108	-5.70044	0	0	-0.26374	7.38776	-1.94338	0.0567275	0.166721	-4.67362	0	0	-0.117432	7.38776	-0.922412	0.360057	0.522256	-6.09032	0	0	-0.198574	7.38776	-1.74886	0.0854966	0.152725	-5.20461	0	0	-0.464687	7.38776	-3.42406	0.00112562	0.00659166	-1.26604	0
63	ENSMUSG00000000402	Egfl6	-2.06609	-1.09458	-6.99952	2.66338e-09	2.63762e-07	11.0914	-1	-1	-2.26273	-1.09458	-5.85477	2.22589e-07	2.03333e-05	6.87456	-1	-1	-1.8643	-1.09458	-5.28427	1.90311e-06	0.000118277	4.82155	0	-0.5	-1.81772	-1.09458	-5.49229	8.76086e-07	5.47002e-05	5.55486	0	-0.5	-2.22778	-1.09458	-7.54729	3.13016e-10	3.02911e-08	13.1644	-1	-1	-1.73696	-1.09458	-4.92334	7.1507e-06	0.000133873	3.51015	0
64	ENSMUSG00000000409	Lck	-0.275098	2.94394	-0.463297	0.64485	0.74334	-6.56348	0	0	-0.456977	2.94394	-0.587794	0.558905	0.695653	-6.29399	0	0	-0.0153928	2.94394	-0.021689	0.982769	0.990659	-6.49168	0	0	-0.85296	2.94394	-1.28118	0.205126	0.359206	-5.70536	0	-0.5	-0.216627	2.94394	-0.364826	0.716541	0.790302	-6.63108	0	0	-0.124068	2.94394	-0.174816	0.86182	0.911545	-6.58096	0
65	ENSMUSG00000000416	Cttnbp2	-0.445092	-0.420593	-0.683052	0.497238	0.618425	-6.43815	0	0	-0.624734	-0.420593	-0.732247	0.466906	0.615926	-6.20005	0	-0.5	-0.967146	-0.420593	-1.24178	0.219213	0.392314	-5.73557	0	-0.5	-0.297391	-0.420593	-0.407042	0.685445	0.792345	-6.42817	0	0	-0.312933	-0.420593	-0.480236	0.632829	0.72074	-6.58239	0	0	-0.998821	-0.420593	-1.28245	0.204682	0.329751	-5.78666	0
66	ENSMUSG00000000420	Galnt1	0.421018	5.10232	1.95006	0.055907	0.125634	-4.82719	0	0	0.495083	5.10232	1.7514	0.0850551	0.19115	-4.98146	0	0	0.139088	5.10232	0.538997	0.59191	0.735894	-6.34789	0	0	0.378115	5.10232	1.562	0.123617	0.255244	-5.32172	0	0	0.548992	5.10232	2.54282	0.0136292	0.036128	-3.62652	0	0	0.450053	5.10232	1.74406	0.0863373	0.174162	-5.11631	0
67	ENSMUSG00000000439	Mkrn2	0.172073	5.68134	1.28332	0.204378	0.324062	-5.85795	0	0	0.0243516	5.68134	0.13871	0.89015	0.935112	-6.45542	0	0	0.192756	5.68134	1.20276	0.233856	0.40941	-5.78178	0	0	0.188041	5.68134	1.25079	0.215931	0.372293	-5.7426	0	0	0.317988	5.68134	2.37156	0.0209833	0.0505973	-4.00844	0	0	0.422275	5.68134	2.63492	0.0107246	0.0355133	-3.32269	0
68	ENSMUSG00000000440	Pparg	-2.59277	-0.362644	-4.1999	9.11049e-05	0.000952705	1.03857	-1	-1	-2.23845	-0.362644	-2.76937	0.00748843	0.0385387	-2.89063	0	-0.5	-1.5864	-0.362644	-2.14999	0.0356502	0.124713	-4.28174	0	-0.5	-1.74718	-0.362644	-2.52418	0.0142972	0.061015	-3.50382	0	-0.5	-1.17314	-0.362644	-1.90031	0.0622639	0.119051	-4.94278	0	-0.5	-2.17912	-0.362644	-2.95329	0.00450319	0.0185782	-2.5402	0
69	ENSMUSG00000000441	Raf1	-0.604029	7.29179	-5.56895	6.56901e-07	1.91751e-05	5.76254	0	-0.5	-0.513497	7.29179	-3.61586	0.000619638	0.00690776	-0.615922	0	0	-0.358906	7.29179	-2.7685	0.0075061	0.0486259	-2.91485	0	0	-0.705867	7.29179	-5.80425	2.6976e-07	2.2159e-05	6.68073	0	-0.5	-0.489881	7.29179	-4.51654	3.05202e-05	0.000303242	2.06041	0	0	-0.603346	7.29179	-4.65405	1.87883e-05	0.000281598	2.58879	0
70	ENSMUSG00000000486	Septin1	-0.104394	5.59378	-0.587021	0.559421	0.672512	-6.49876	0	0	-0.210873	5.59378	-0.905644	0.368794	0.525012	-6.06072	0	0	-0.312421	5.59378	-1.46983	0.146901	0.303644	-5.43776	0	0	-0.0436318	5.59378	-0.218821	0.827542	0.89207	-6.48666	0	0	-0.184267	5.59378	-1.03615	0.304343	0.413961	-6.16483	0	0	-0.135271	5.59378	-0.636404	0.526966	0.652986	-6.39475	0
71	ENSMUSG00000000489	Pdgfb	-0.10599	0.324324	-0.148686	0.882306	0.921346	-6.65964	0	0	-0.2957	0.324324	-0.316822	0.752493	0.842272	-6.41519	0	0	1.86736	0.324324	2.19171	0.0323446	0.117841	-4.1985	0	0.5	1.1613	0.324324	1.45297	0.15151	0.293318	-5.47904	0	0.5	1.96218	0.324324	2.75261	0.00783596	0.0235223	-3.12993	0	0.5	0.0863408	0.324324	0.101338	0.919625	0.95011	-6.59108	0
72	ENSMUSG00000000530	Acvrl1	0.00693047	0.399735	0.0114654	0.990891	0.994033	-6.67063	0	0	-0.150042	0.399735	-0.189582	0.850285	0.908317	-6.44714	0	0	-0.823784	0.399735	-1.14022	0.258786	0.43673	-5.85292	0	-0.5	-1.40051	0.399735	-2.06643	0.0431699	0.127228	-4.46112	0	-0.5	-0.548992	0.399735	-0.908221	0.367443	0.47833	-6.28743	0	0	-0.409181	0.399735	-0.566356	0.573292	0.693163	-6.43654	0
73	ENSMUSG00000000531	Grasp	0.500452	4.61018	0.99215	0.325161	0.455944	-6.1822	0	0	0.00577884	4.61018	0.00875012	0.993048	0.995787	-6.46493	0	0	-0.359059	4.61018	-0.595566	0.553735	0.705755	-6.31617	0	0	-0.135045	4.61018	-0.238782	0.812099	0.882289	-6.48212	0	0	0.206127	4.61018	0.408648	0.684272	0.763372	-6.61415	0	0	1.29295	4.61018	2.14459	0.0360994	0.0896793	-4.38681	0
74	ENSMUSG00000000532	Acvr1b	0.126124	4.4456	0.494938	0.622475	0.725104	-6.54837	0	0	0.200183	4.4456	0.59998	0.550809	0.688446	-6.28685	0	0	0.507921	4.4456	1.66762	0.100671	0.238223	-5.14197	0	0	-0.0562075	4.4456	-0.196723	0.844718	0.903372	-6.49122	0	0	0.0273835	4.4456	0.107458	0.914789	0.940209	-6.69189	0	0	0.511738	4.4456	1.68015	0.098196	0.19168	-5.2203	0
75	ENSMUSG00000000538	Tom1l2	0.0794467	6.01727	0.465191	0.643501	0.74239	-6.56261	0	0	0.0108877	6.01727	0.0486912	0.961329	0.979728	-6.46379	0	0	0.224559	6.01727	1.10011	0.275738	0.454764	-5.89664	0	0	0.187417	6.01727	0.978752	0.331684	0.495097	-6.03786	0	0	0.236433	6.01727	1.38441	0.171429	0.264129	-5.75317	0	0	0.185628	6.01727	0.909384	0.366834	0.504105	-6.18633	0
76	ENSMUSG00000000544	Gpa33	-1.16252	-0.818293	-2.24257	0.028681	0.0773826	-4.2567	0	-0.5	-0.0774152	-0.818293	-0.114059	0.909577	0.948328	-6.45851	0	0	-0.568567	-0.818293	-0.917648	0.362526	0.539278	-6.07642	0	0	-0.452088	-0.818293	-0.777813	0.439775	0.594474	-6.21109	0	0	-0.538275	-0.818293	-1.03836	0.303322	0.413039	-6.16258	0	0	-0.574309	-0.818293	-0.926916	0.357733	0.495648	-6.17049	0
77	ENSMUSG00000000552	Zfp385a	0.151182	2.38133	0.324939	0.746373	0.82299	-6.61791	0	0	0.563927	2.38133	0.925726	0.358345	0.51519	-6.04272	0	0	0.265744	2.38133	0.477875	0.634498	0.7702	-6.37864	0	0	-0.497549	2.38133	-0.953773	0.344075	0.50681	-6.06149	0	0	-0.400614	2.38133	-0.861049	0.392684	0.50336	-6.32867	0	0	0.48858	2.38133	0.87859	0.383175	0.52102	-6.21344	0
78	ENSMUSG00000000555	Itga5	0.696686	2.74541	1.46263	0.148855	0.257357	-5.6193	0	0.5	0.45378	2.74541	0.727616	0.469716	0.618111	-6.20338	0	0	1.371	2.74541	2.40815	0.0191653	0.0863821	-3.74526	0	0.5	0.573237	2.74541	1.07335	0.28747	0.450052	-5.94303	0	0	0.931748	2.74541	1.95612	0.0551721	0.108056	-4.84144	0	0.5	2.20898	2.74541	3.88007	0.000264903	0.002219	0.0845757	1
79	ENSMUSG00000000561	Wdr77	-0.0849202	1.74731	-0.356036	0.723079	0.805689	-6.60733	0	0	0.182946	1.74731	0.58582	0.560222	0.696593	-6.29513	0	0	-0.0895925	1.74731	-0.31427	0.75442	0.850661	-6.44287	0	0	0.150665	1.74731	0.563382	0.575302	0.708859	-6.35302	0	0	0.111008	1.74731	0.465412	0.643343	0.729696	-6.58938	0	0	-0.814177	1.74731	-2.85595	0.00590852	0.0228502	-2.78662	0
80	ENSMUSG00000000562	Adora3	-1.77651	-0.576051	-5.00852	5.24664e-06	0.00010152	3.76358	0	-0.5	-1.53817	-0.576051	-3.3121	0.00158176	0.0134574	-1.4801	0	-0.5	-1.16468	-0.576051	-2.74725	0.0079503	0.050386	-2.96634	0	-0.5	-1.57935	-0.576051	-3.97125	0.000196208	0.00287256	0.425269	0	-0.5	-1.09086	-0.576051	-3.07548	0.00317816	0.0116222	-2.30769	0	-0.5	-1.57214	-0.576051	-3.70837	0.000461782	0.00336308	-0.436248	0
81	ENSMUSG00000000563	Atp5pb	-0.602991	8.2193	-5.89663	1.89768e-07	7.43392e-06	6.96104	0	-0.5	-0.737437	8.2193	-5.50778	8.26642e-07	5.29276e-05	5.62432	0	-0.5	-0.486546	8.2193	-3.98076	0.000190124	0.00387805	0.466765	0	0	-0.481561	8.2193	-4.20003	9.10647e-05	0.00160028	1.14617	0	0	-0.717499	8.2193	-7.01641	2.49347e-09	1.55882e-07	11.1487	0	-0.5	-0.742842	8.2193	-6.07769	9.49297e-08	4.94311e-06	7.658	0
82	ENSMUSG00000000567	Sox9	-0.264791	-0.875327	-0.622981	0.535689	0.652501	-6.47712	0	0	-0.234212	-0.875327	-0.420862	0.67538	0.785202	-6.37719	0	0	-1.18514	-0.875327	-2.33286	0.0230722	0.0967871	-3.90694	0	-0.5	-1.10689	-0.875327	-2.32265	0.0236533	0.0857042	-3.94484	0	-0.5	-1.14703	-0.875327	-2.69866	0.00905778	0.0263177	-3.26058	0	-0.5	-1.68159	-0.875327	-3.3101	0.00159132	0.00847783	-1.58643	0
83	ENSMUSG00000000568	Hnrnpd	-0.0307558	7.16271	-0.231776	0.817511	0.875778	-6.64383	0	0	0.0973098	7.16271	0.560088	0.577532	0.710418	-6.30968	0	0	-0.181411	7.16271	-1.14381	0.257304	0.435164	-5.84893	0	0	-0.456683	7.16271	-3.06947	0.0032337	0.0215849	-2.16875	0	0	-0.140623	7.16271	-1.05974	0.293566	0.402768	-6.14053	0	0	-0.00476999	7.16271	-0.0300751	0.976108	0.986323	-6.59576	0
84	ENSMUSG00000000579	Dynlt1c	-0.398653	-0.342194	-0.700526	0.486342	0.609272	-6.42615	0	0	-1.19159	-0.342194	-1.59925	0.115087	0.235581	-5.22276	0	-0.5	-0.0582048	-0.342194	-0.085573	0.932095	0.963275	-6.48828	0	0	-0.83207	-0.342194	-1.30406	0.19726	0.350011	-5.67676	0	-0.5	-1.14517	-0.342194	-2.01234	0.0487396	0.0981227	-4.73678	0	-0.5	-1.69225	-0.342194	-2.48796	0.0156812	0.0473657	-3.66028	0
85	ENSMUSG00000000581	C1d	0.0205957	5.86488	0.0764229	0.93934	0.959988	-6.66778	0	0	-0.277009	5.86488	-0.785054	0.435551	0.587565	-6.16068	0	0	-0.262368	5.86488	-0.814529	0.418605	0.5899	-6.16406	0	0	-0.474565	5.86488	-1.57054	0.121616	0.252677	-5.30894	0	0	-0.275332	5.86488	-1.02165	0.3111	0.421098	-6.17951	0	0	0.322605	5.86488	1.00154	0.320642	0.458961	-6.09979	0
86	ENSMUSG00000000594	Gm2a	-0.0247099	7.32504	-0.158143	0.874883	0.916369	-6.65819	0	0	0.0065729	7.32504	0.0321286	0.974478	0.98688	-6.46446	0	0	0.0254122	7.32504	0.136072	0.892226	0.936921	-6.48272	0	0	-0.362899	7.32504	-2.07143	0.0426839	0.1262	-4.45153	0	0	-0.364513	7.32504	-2.33287	0.0230717	0.054553	-4.09169	0	0	-0.184469	7.32504	-0.987757	0.327291	0.46549	-6.11324	0
87	ENSMUSG00000000600	Krit1	0.154606	6.85033	0.983433	0.329395	0.460297	-6.19068	0	0	0.232112	6.85033	1.12765	0.264016	0.416709	-5.84064	0	0	0.0955373	6.85033	0.508441	0.613033	0.753159	-6.36372	0	0	-0.0802597	6.85033	-0.455328	0.650538	0.76645	-6.40752	0	0	0.0380035	6.85033	0.241737	0.809819	0.863001	-6.66842	0	0	0.466293	6.85033	2.48158	0.0159372	0.0478886	-3.6746	0
88	ENSMUSG00000000605	Clcn4	-0.804756	6.96956	-5.55712	6.8679e-07	1.98055e-05	5.71964	0	-0.5	-0.626421	6.96956	-3.30377	0.00162188	0.0137052	-1.50308	0	-0.5	-0.687198	6.96956	-3.97024	0.000196866	0.00396973	0.434144	0	-0.5	-0.614459	6.96956	-3.7843	0.000361725	0.00446006	-0.146687	0	-0.5	-0.983361	6.96956	-6.79045	6.01874e-09	3.13403e-07	10.2932	0	-0.5	-0.636383	6.96956	-3.67666	0.000510975	0.00362905	-0.530866	0
89	ENSMUSG00000000617	Grm6	-2.22317	1.10552	-3.24654	0.00192478	0.010489	-1.82289	0	-0.5	-0.883211	1.10552	-0.985078	0.328593	0.485829	-5.98731	0	-0.5	-1.88457	1.10552	-2.30255	0.0248357	0.100678	-3.97083	0	-0.5	-1.89893	1.10552	-2.47324	0.0162774	0.0666732	-3.61812	0	-0.5	-2.78677	1.10552	-4.06958	0.000141421	0.00101943	0.601938	-1	-1	-2.68288	1.10552	-3.27792	0.00175269	0.00909519	-1.67558	-1
90	ENSMUSG00000000627	Sema4f	-0.657887	-0.821016	-1.34956	0.182294	0.299091	-5.7732	0	-0.5	-1.76935	-0.821016	-2.77212	0.00743277	0.0383734	-2.88396	0	-0.5	-1.12366	-0.821016	-1.92852	0.0585877	0.169946	-4.70046	0	-0.5	-1.37672	-0.821016	-2.51881	0.0144952	0.061575	-3.51596	0	-0.5	-1.0566	-0.821016	-2.16746	0.0342316	0.0746752	-4.43469	0	-0.5	-2.09643	-0.821016	-3.59808	0.000655378	0.00436155	-0.763154	-1
91	ENSMUSG00000000628	Hk2	0.688154	6.0169	2.65686	0.0101215	0.0363382	-3.33639	0	0.5	1.32068	6.0169	3.89439	0.000252761	0.00358376	0.217813	0	0.5	0.799365	6.0169	2.58213	0.0123118	0.0659898	-3.35578	0	0.5	0.507505	6.0169	1.74756	0.0857243	0.199207	-5.03008	0	0	0.986323	6.0169	3.80805	0.000334959	0.00200815	-0.212421	0	0.5	0.925831	6.0169	2.99064	0.00405179	0.0171636	-2.44404	0
92	ENSMUSG00000000631	Myo18a	0.405378	5.90665	2.4766	0.0161393	0.0510736	-3.75234	0	0	0.307025	5.90665	1.43261	0.157226	0.291599	-5.46391	0	0	-0.0620362	5.90665	-0.317096	0.752286	0.84976	-6.44199	0	0	0.209997	5.90665	1.14424	0.257127	0.41834	-5.86646	0	0	0.0218231	5.90665	0.133325	0.894388	0.926295	-6.68877	0	0	0.0935547	5.90665	0.478202	0.634267	0.744504	-6.48229	0
93	ENSMUSG00000000673	Haao	-0.494354	3.91605	-0.987559	0.327386	0.458367	-6.18668	0	0	-1.05133	3.91605	-1.60407	0.114019	0.233831	-5.21542	0	-0.5	-2.18097	3.91605	-3.64522	0.000564655	0.0083625	-0.548375	-1	-1	-2.52774	3.91605	-4.50366	3.19294e-05	0.00075189	2.13509	-1	-1	-2.38994	3.91605	-4.77433	1.22343e-05	0.000144527	2.93477	-1	-1	-1.3539	3.91605	-2.26287	0.0273244	0.0724945	-4.14669	0
94	ENSMUSG00000000682	Cd52	-0.966024	8.53033	-6.59092	1.30784e-08	9.11748e-07	9.54908	0	-0.5	-1.13785	8.53033	-5.92928	1.6754e-07	1.63625e-05	7.14553	0	-0.5	-0.76926	8.53033	-4.39117	4.72509e-05	0.00138889	1.77527	0	-0.5	-0.740325	8.53033	-4.50493	3.17869e-05	0.000751015	2.13932	0	-0.5	-1.10227	8.53033	-7.52048	3.47614e-10	3.28883e-08	13.0626	0	-0.5	-1.195	8.53033	-6.82142	5.33462e-09	5.88837e-07	10.4334	0
95	ENSMUSG00000000686	Abhd15	-0.336288	-0.1422	-0.540356	0.590978	0.698968	-6.52495	0	0	-0.37653	-0.1422	-0.462091	0.645709	0.764157	-6.35918	0	0	0.17517	-0.1422	0.235493	0.814639	0.887551	-6.46437	0	0	-0.00545159	-0.1422	-0.00781268	0.993793	0.996661	-6.51043	0	0	0.0360693	-0.1422	0.0579572	0.953978	0.968789	-6.69599	0	0	-0.518057	-0.1422	-0.69646	0.488865	0.618576	-6.35509	0
96	ENSMUSG00000000690	Hoxb6	-1.87965	-0.698654	-3.31049	0.00158945	0.00909672	-1.64579	0	-0.5	-1.8199	-0.698654	-2.44805	0.0173451	0.0663887	-3.63473	0	-0.5	-2.11573	-0.698654	-3.11763	0.00281282	0.0253863	-2.02711	0	-0.5	-1.96873	-0.698654	-3.0925	0.00302562	0.0205981	-2.10814	0	-0.5	-1.77387	-0.698654	-3.12419	0.0027596	0.0104231	-2.17786	0	-0.5	-2.7679	-0.698654	-4.07863	0.000137196	0.00132223	0.703875	-1
97	ENSMUSG00000000693	Loxl3	-0.494841	1.66292	-0.880024	0.382403	0.512799	-6.28569	0	0	-0.238362	1.66292	-0.323761	0.74726	0.838363	-6.41299	0	0	-0.42578	1.66292	-0.633524	0.528831	0.685433	-6.29314	0	0	-0.596384	1.66292	-0.945937	0.348024	0.510754	-6.06878	0	-0.5	-0.949044	1.66292	-1.68778	0.0967143	0.168544	-5.30468	0	-0.5	-0.189615	1.66292	-0.282131	0.778826	0.853271	-6.5565	0
98	ENSMUSG00000000706	Btn1a1	-1.17059	-1.05861	-3.24509	0.00193312	0.0105236	-1.82688	0	-0.5	-1.50691	-1.05861	-3.19055	0.00227199	0.0173203	-1.81158	0	-0.5	-0.414333	-1.05861	-0.96099	0.340464	0.519023	-6.03656	0	0	-1.10053	-1.05861	-2.721	0.008532	0.0430521	-3.04496	0	-0.5	-0.529319	-1.05861	-1.46736	0.147568	0.235233	-5.63868	0	0	-1.17414	-1.05861	-2.72327	0.00848035	0.0298545	-3.11241	0
99	ENSMUSG00000000708	Kat2b	-0.147037	5.36975	-0.604576	0.54777	0.662873	-6.48836	0	0	-0.257133	5.36975	-0.807499	0.42261	0.575936	-6.14313	0	0	0.291082	5.36975	1.00136	0.320728	0.499776	-5.99784	0	0	-0.0462966	5.36975	-0.169778	0.865763	0.91773	-6.49613	0	0	-0.0670861	5.36975	-0.27584	0.783631	0.843876	-6.65959	0	0	-0.256055	5.36975	-0.880861	0.381954	0.519694	-6.21147	0
100	ENSMUSG00000000711	Rab5b	-0.219154	4.23128	-0.756098	0.452588	0.578684	-6.386	0	0	-0.459624	4.23128	-1.21113	0.230658	0.380988	-5.74597	0	0	0.163143	4.23128	0.47092	0.639428	0.773614	-6.38191	0	0	-0.111671	4.23128	-0.343619	0.73235	0.826092	-6.45179	0	0	0.0114945	4.23128	0.039657	0.9685	0.978377	-6.69688	0	0	0.139632	4.23128	0.403053	0.68836	0.785379	-6.51523	0
101	ENSMUSG00000000730	Dnmt3l	-0.978371	-0.758603	-1.69675	0.0949936	0.18548	-5.26441	0	-0.5	-1.39508	-0.758603	-1.84787	0.0696161	0.166615	-4.81825	0	-0.5	-0.156617	-0.758603	-0.22725	0.821012	0.891379	-6.46626	0	0	-0.614252	-0.758603	-0.9501	0.345923	0.508542	-6.06492	0	-0.5	0.013679	-0.758603	0.023723	0.981153	0.986834	-6.69739	0	0	0.0882581	-0.758603	0.128062	0.898534	0.935843	-6.58802	0
102	ENSMUSG00000000731	Aire	-1.51909	4.04908	-2.49103	0.0155594	0.0498039	-3.71992	0	-0.5	-1.7101	4.04908	-2.14179	0.0363342	0.107546	-4.2739	0	-0.5	-1.95676	4.04908	-2.68462	0.00940314	0.0557584	-3.11627	0	-0.5	-1.1293	4.04908	-1.65164	0.103902	0.22715	-5.18455	0	-0.5	0.352286	4.04908	0.577685	0.565667	0.663173	-6.531	0	0	-0.460582	4.04908	-0.631905	0.529881	0.655715	-6.39758	0
103	ENSMUSG00000000732	Icosl	-0.341126	4.10235	-0.895837	0.373967	0.504711	-6.27183	0	0	0.0814447	4.10235	0.163356	0.870794	0.92211	-6.45173	0	0	-0.103545	4.10235	-0.227505	0.820815	0.891256	-6.46621	0	0	-0.214716	4.10235	-0.502905	0.616896	0.741234	-6.38494	0	0	0.0585241	4.10235	0.153691	0.878376	0.91382	-6.68584	0	0	-0.866047	4.10235	-1.90285	0.0619252	0.135689	-4.84293	0
104	ENSMUSG00000000738	Spg7	-0.551155	1.6749	-3.44352	0.00106032	0.00664833	-1.26991	0	0	-0.395583	1.6749	-1.88767	0.0639733	0.157466	-4.74867	0	0	-0.422423	1.6749	-2.20813	0.031119	0.115434	-4.16536	0	0	-0.433555	1.6749	-2.41591	0.0187981	0.0739506	-3.74447	0	0	-0.395668	1.6749	-2.47207	0.0163255	0.041625	-3.78691	0	0	-0.96257	1.6749	-5.03165	4.82203e-06	9.81684e-05	3.88674	0
105	ENSMUSG00000000739	Sult5a1	-0.361381	-0.071839	-0.500674	0.618456	0.722225	-6.54552	0	0	0.62901	-0.071839	0.665589	0.508258	0.652661	-6.24592	0	0.5	-0.466501	-0.071839	-0.540745	0.590712	0.734723	-6.34696	0	0	0.579499	-0.071839	0.716062	0.476768	0.626885	-6.25654	0	0	0.526435	-0.071839	0.729348	0.468664	0.576462	-6.43245	0	0	-1.0093	-0.071839	-1.16993	0.246716	0.378367	-5.92092	0
106	ENSMUSG00000000740	Rpl13	-0.885059	2.25559	-5.88307	1.9984e-07	7.70037e-06	6.91108	0	-0.5	-0.939391	2.25559	-4.7691	1.24656e-05	0.000384546	3.04803	0	-0.5	-0.768962	2.25559	-4.27647	7.01563e-05	0.00184928	1.40281	0	-0.5	-0.666529	2.25559	-3.95147	0.000209473	0.00299148	0.363983	0	-0.5	-0.932778	2.25559	-6.20026	5.9266e-08	1.97178e-06	8.07521	0	-0.5	-1.25672	2.25559	-6.98909	2.7741e-09	3.60684e-07	11.0644	0
107	ENSMUSG00000000743	Chmp1a	0.119562	6.43444	1.25754	0.213495	0.334436	-5.88985	0	0	0.00264362	6.43444	0.0212366	0.983128	0.990937	-6.46475	0	0	0.0961439	6.43444	0.846057	0.400927	0.574391	-6.13834	0	0	0.074701	6.43444	0.700749	0.486204	0.63406	-6.26724	0	0	-0.0349311	6.43444	-0.367401	0.714629	0.788971	-6.63014	0	0	-0.157138	6.43444	-1.3828	0.171918	0.290756	-5.65712	0
108	ENSMUSG00000000751	Rpa1	0.125064	6.47673	0.706425	0.482694	0.605955	-6.42203	0	0	0.204189	6.47673	0.880893	0.381937	0.537869	-6.08237	0	0	0.0906531	6.47673	0.428415	0.669904	0.794476	-6.40084	0	0	0.425163	6.47673	2.14188	0.0363265	0.113653	-4.31441	0	0	0.54466	6.47673	3.0765	0.00316878	0.0115966	-2.30498	0	0	0.124576	6.47673	0.588731	0.558281	0.680175	-6.42371	0
109	ENSMUSG00000000753	Serpinf1	-2.87801	1.55362	-4.29282	6.63305e-05	0.000741451	1.33987	-1	-1	-2.87479	1.55362	-3.27504	0.00176787	0.0145614	-1.58209	0	-0.5	-3.25089	1.55362	-4.05698	0.00014751	0.00319323	0.704538	-1	-1	-2.90784	1.55362	-3.86839	0.000275217	0.00365227	0.108568	-1	-1	-2.43711	1.55362	-3.63519	0.000582899	0.00311561	-0.732834	-1	-1	-2.5504	1.55362	-3.1828	0.0023245	0.0112717	-1.93553	0
110	ENSMUSG00000000759	Tubgcp3	-0.0745544	6.27413	-0.63548	0.527564	0.645385	-6.4693	0	0	0.186085	6.27413	1.21143	0.230542	0.380936	-5.74562	0	0	0.0241213	6.27413	0.17202	0.864008	0.918808	-6.47721	0	0	-0.187425	6.27413	-1.42483	0.159456	0.303352	-5.51794	0	0	-0.0128858	6.27413	-0.109835	0.912912	0.93869	-6.69163	0	0	0.0392453	6.27413	0.279876	0.780548	0.854803	-6.55713	0
111	ENSMUSG00000000766	Oprm1	1.00232	1.39159	2.03151	0.0466984	0.110307	-4.67525	0	0.5	0.696681	1.39159	1.07846	0.285202	0.440692	-5.89339	0	0.5	0.411358	1.39159	0.697558	0.488183	0.652996	-6.2511	0	0	-0.706238	1.39159	-1.27665	0.206711	0.360859	-5.71096	0	-0.5	1.11598	1.39159	2.26187	0.0273902	0.062471	-4.24152	0	0.5	2.49252	1.39159	4.22668	8.31682e-05	0.000900759	1.17668	1
112	ENSMUSG00000000776	Polr3d	0.351983	6.06087	2.27633	0.0264565	0.0729783	-4.18652	0	0	0.360737	6.06087	1.78182	0.0799063	0.182962	-4.93084	0	0	0.127849	6.06087	0.691768	0.491786	0.655623	-6.25506	0	0	0.355	6.06087	2.04762	0.0450403	0.130687	-4.49698	0	0	0.201677	6.06087	1.30428	0.197186	0.294833	-5.85783	0	0	0.608926	6.06087	3.29479	0.00166627	0.00876912	-1.62892	0
113	ENSMUSG00000000782	Tcf7	-1.96734	-0.730447	-4.65387	1.88001e-05	0.000280387	2.54138	0	-0.5	-3.36442	-0.730447	-6.0786	9.46006e-08	1.09556e-05	7.69087	-1	-1	-1.66887	-0.730447	-3.30299	0.00162572	0.0174133	-1.52531	0	-0.5	-2.09229	-0.730447	-4.41432	4.36033e-05	0.000949728	1.84057	-1	-1	-2.13904	-0.730447	-5.06005	4.34681e-06	6.1212e-05	3.92789	-1	-1	-1.99931	-0.730447	-3.95697	0.000205697	0.00181639	0.322354	0
114	ENSMUSG00000000787	Ddx3x	0.12612	7.38555	0.550021	0.584373	0.693118	-6.5197	0	0	0.0204325	7.38555	0.0680574	0.945969	0.971173	-6.46267	0	0	-0.178759	7.38555	-0.652246	0.516766	0.676055	-6.28126	0	0	0.072619	7.38555	0.282457	0.778578	0.858412	-6.47081	0	0	-0.15787	7.38555	-0.688484	0.493836	0.599096	-6.46122	0	0	-0.140448	7.38555	-0.51246	0.610235	0.725457	-6.46542	0
115	ENSMUSG00000000792	Slc5a5	-0.81008	-0.376452	-1.34372	0.184165	0.30116	-5.78083	0	-0.5	-0.719778	-0.376452	-0.91188	0.365529	0.521661	-6.05517	0	-0.5	-0.442412	-0.376452	-0.613984	0.541577	0.695826	-6.30517	0	0	-0.0320845	-0.376452	-0.0474661	0.962301	0.977354	-6.50934	0	0	-0.111021	-0.376452	-0.184157	0.85452	0.896615	-6.68069	0	0	0.711269	-0.376452	0.987105	0.327607	0.465855	-6.11388	0
116	ENSMUSG00000000794	Kcnn3	-1.3018	-0.507978	-2.96119	0.00440395	0.0195584	-2.58317	0	-0.5	-1.52514	-0.507978	-2.64966	0.010316	0.0472297	-3.17627	0	-0.5	-1.05238	-0.507978	-2.00284	0.0497789	0.153676	-4.56436	0	-0.5	-1.0267	-0.507978	-2.08292	0.041585	0.124146	-4.42943	0	-0.5	-1.63285	-0.507978	-3.71423	0.000453201	0.00256057	-0.496717	0	-0.5	-0.666616	-0.507978	-1.26867	0.209524	0.33528	-5.80374	0
117	ENSMUSG00000000804	Usp32	0.183372	6.32963	1.14916	0.25511	0.381469	-6.01721	0	0	0.202519	6.32963	0.969329	0.336324	0.49319	-6.00234	0	0	0.0729088	6.32963	0.382275	0.703626	0.817776	-6.41938	0	0	0.278159	6.32963	1.5547	0.125346	0.257758	-5.33258	0	0	0.095256	6.32963	0.596951	0.552816	0.652002	-6.51973	0	0	0.0645928	6.32963	0.338672	0.736055	0.821573	-6.53901	0
118	ENSMUSG00000000811	Txnrd3	1.81613	3.7994	5.75267	3.28111e-07	1.13622e-05	6.43226	0	0.5	0.952308	3.7994	2.30388	0.024756	0.08365	-3.94446	0	0.5	1.62252	3.7994	4.29994	6.47302e-05	0.00174978	1.47861	0	0.5	1.28927	3.7994	3.6423	0.000569915	0.00622032	-0.57003	0	0.5	1.39322	3.7994	4.41309	4.37911e-05	0.0004058	1.71599	0	0.5	2.09864	3.7994	5.56174	6.7496e-07	2.24559e-05	5.77145	1
119	ENSMUSG00000000817	Fasl	-0.124634	-0.230809	-0.216768	0.829134	0.884162	-6.6472	0	0	-1.30006	-0.230809	-1.72696	0.0893886	0.197747	-5.02156	0	-0.5	-1.0699	-0.230809	-1.55686	0.124832	0.272563	-5.31183	0	-0.5	-1.38549	-0.230809	-2.14916	0.0357189	0.112504	-4.3	0	-0.5	-1.49292	-0.230809	-2.59653	0.0118588	0.0323746	-3.50234	0	-0.5	-2.50509	-0.230809	-3.64527	0.000564571	0.00391011	-0.624019	-1
120	ENSMUSG00000000823	Zfp512b	0.557007	3.21592	1.70324	0.0937654	0.183793	-5.25389	0	0	0.25094	3.21592	0.586063	0.56006	0.696578	-6.29499	0	0	0.397793	3.21592	1.01771	0.312958	0.492135	-5.98172	0	0	0.0526422	3.21592	0.143568	0.886329	0.931283	-6.50021	0	0	0.252073	3.21592	0.770801	0.443889	0.552788	-6.4016	0	0	0.426357	3.21592	1.09078	0.279786	0.415261	-6.00831	0
121	ENSMUSG00000000826	Dnajc5	-0.199389	8.06118	-1.86445	0.0672173	0.143371	-4.98102	0	0	-0.054943	8.06118	-0.392391	0.696178	0.800839	-6.38865	0	0	-0.0479145	8.06118	-0.374855	0.709107	0.820625	-6.42217	0	0	-0.105051	8.06118	-0.876107	0.384512	0.544837	-6.13118	0	0	-0.288673	8.06118	-2.69932	0.00904182	0.0262785	-3.259	0	0	-0.0525167	8.06118	-0.41086	0.682658	0.781524	-6.51207	0
122	ENSMUSG00000000827	Tpd52l2	0.0620356	8.15638	0.693607	0.49064	0.612809	-6.43093	0	0	-0.031581	8.15638	-0.269685	0.78834	0.869065	-6.42889	0	0	0.179708	8.15638	1.68108	0.098014	0.234325	-5.1206	0	0	0.243411	8.15638	2.42728	0.018272	0.0724215	-3.7196	0	0	0.058261	8.15638	0.651403	0.517306	0.620902	-6.48591	0	0	0.13104	8.15638	1.22581	0.225122	0.353199	-5.8557	0
123	ENSMUSG00000000838	Fmr1	-0.561873	3.86254	-1.48124	0.143845	0.250832	-5.59287	0	0	-1.17066	3.86254	-2.35709	0.0217437	0.0767896	-3.83194	0	-0.5	-0.462656	3.86254	-1.02046	0.311663	0.490938	-5.97898	0	0	-0.167348	3.86254	-0.393472	0.695384	0.799462	-6.43356	0	0	-0.222248	3.86254	-0.585901	0.560169	0.658334	-6.52624	0	0	0.0372543	3.86254	0.0821697	0.934789	0.959943	-6.59284	0
124	ENSMUSG00000000861	Bcl11a	-1.2444	1.23544	-1.90848	0.0611802	0.133997	-4.90267	0	-0.5	-2.77223	1.23544	-3.24724	0.00192079	0.0153845	-1.65806	0	-0.5	-2.08197	1.23544	-2.67146	0.00973761	0.056898	-3.14742	0	-0.5	-2.52349	1.23544	-3.45172	0.00103391	0.00960196	-1.1221	-1	-1	-2.17796	1.23544	-3.34023	0.00145305	0.006369	-1.58492	-1	-1	-3.15995	1.23544	-4.05466	0.000148659	0.00140901	0.6282	-1
125	ENSMUSG00000000869	Il4	-0.807006	-0.634548	-1.63075	0.10825	0.204294	-5.36933	0	-0.5	-0.474733	-0.634548	-0.732687	0.466639	0.615792	-6.19974	0	0	-0.33021	-0.634548	-0.558278	0.578759	0.725864	-6.33743	0	0	-0.835539	-0.634548	-1.50586	0.137418	0.274235	-5.40403	0	-0.5	-0.815817	-0.634548	-1.64856	0.104534	0.179542	-5.36723	0	-0.5	-0.567165	-0.634548	-0.958892	0.341512	0.480046	-6.14084	0
126	ENSMUSG00000000876	Pxmp4	0.409818	7.12659	2.2395	0.0288915	0.0777421	-4.26305	0	0	0.444452	7.12659	1.855	0.0685767	0.165059	-4.8059	0	0	0.0550128	7.12659	0.25152	0.802283	0.88038	-6.46049	0	0	0.333427	7.12659	1.62506	0.109461	0.235274	-5.22596	0	0	0.298962	7.12659	1.63371	0.107625	0.183588	-5.39056	0	0	-0.125911	7.12659	-0.575667	0.567022	0.688049	-6.43126	0
127	ENSMUSG00000000881	Dlg3	0.530656	4.96219	2.66262	0.00996861	0.0359247	-3.32274	0	0	0.446898	4.96219	1.71262	0.0920136	0.20168	-5.04483	0	0	0.730632	4.96219	3.06721	0.00325487	0.0279726	-2.16006	0	0.5	0.573203	4.96219	2.56514	0.0128661	0.0566295	-3.41057	0	0	0.376583	4.96219	1.88954	0.0637174	0.121283	-4.96203	0	0	0.0342466	4.96219	0.143768	0.886172	0.927806	-6.58589	0
128	ENSMUSG00000000884	Gnb1l	0.329813	4.60814	1.49883	0.139229	0.244789	-5.5676	0	0	0.256964	4.60814	0.891898	0.376057	0.532206	-6.07281	0	0	0.267287	4.60814	1.01628	0.313631	0.492939	-5.98313	0	0	0.362329	4.60814	1.46857	0.147241	0.287814	-5.45718	0	0	0.495742	4.60814	2.25289	0.0279841	0.0635724	-4.26018	0	0	0.559174	4.60814	2.12609	0.0376748	0.0925145	-4.42338	0
129	ENSMUSG00000000901	Mmp11	0.0179305	3.75626	0.0519138	0.958772	0.972997	-6.66935	0	0	-0.720266	3.75626	-1.59273	0.116546	0.237678	-5.23266	0	-0.5	0.405352	3.75626	0.981908	0.33014	0.508958	-6.01669	0	0	-0.928904	3.75626	-2.39866	0.0196228	0.0761346	-3.78203	0	-0.5	-0.242662	3.75626	-0.702572	0.485075	0.591778	-6.45148	0	0	-0.113183	3.75626	-0.274169	0.784908	0.857928	-6.55871	0
130	ENSMUSG00000000902	Smarcb1	0.183231	6.49996	1.3214	0.19145	0.309277	-5.80972	0	0	0.285599	6.49996	1.57308	0.121029	0.243586	-5.26225	0	0	0.234689	6.49996	1.41604	0.162002	0.324325	-5.51223	0	0	0.187316	6.49996	1.20481	0.233071	0.391441	-5.79734	0	0	0.641168	6.49996	4.62388	2.09085e-05	0.000222447	2.4218	0	0.5	0.066111	6.49996	0.398894	0.691406	0.787921	-6.51689	0
131	ENSMUSG00000000903	Vpreb3	-3.18039	5.84249	-6.25932	4.7204e-08	2.41464e-06	8.30635	-1	-1	-3.33292	5.84249	-5.00991	5.22017e-06	0.000195807	3.87273	-1	-1	-2.39276	5.84249	-3.93999	0.000217563	0.00429312	0.340611	-1	-1	-2.88885	5.84249	-5.07084	4.17844e-06	0.000171134	4.06519	-1	-1	-3.3457	5.84249	-6.58467	1.33999e-08	5.75475e-07	9.51661	-1	-1	-3.19225	5.84249	-5.25646	2.10968e-06	5.27867e-05	4.67811	-1
132	ENSMUSG00000000915	Hip1r	-0.46512	6.68909	-3.23679	0.00198143	0.0107213	-1.84969	0	0	-0.501008	6.68909	-2.66289	0.00996147	0.0461854	-3.1452	0	0	-0.439501	6.68909	-2.55893	0.0130745	0.0681496	-3.40897	0	0	-1.01931	6.68909	-6.3265	3.64231e-08	4.84499e-06	8.59797	0	-0.5	-0.910606	6.68909	-6.33694	3.49835e-08	1.28049e-06	8.58605	0	-0.5	-0.586369	6.68909	-3.41404	0.00116071	0.00675424	-1.2945	0
133	ENSMUSG00000000916	Nsun5	0.577143	6.39254	3.26432	0.00182541	0.0100529	-1.77389	0	0	0.882802	6.39254	3.81356	0.00032902	0.00435808	-0.0279462	0	0.5	0.638234	6.39254	3.02022	0.00372451	0.03063	-2.28256	0	0.5	0.349027	6.39254	1.76066	0.0834588	0.195269	-5.00837	0	0	0.596279	6.39254	3.37256	0.00131734	0.00590992	-1.49386	0	0.5	0.546213	6.39254	2.58476	0.0122278	0.0391514	-3.43964	0
134	ENSMUSG00000000934	Top1mt	1.03004	5.39273	4.71905	1.49083e-05	0.000233519	2.7631	0	0.5	0.888903	5.39273	3.11038	0.0028727	0.0203957	-2.02547	0	0.5	0.743724	5.39273	2.85076	0.00599372	0.0419086	-2.71275	0	0.5	0.735046	5.39273	3.00347	0.00390667	0.024722	-2.34069	0	0.5	1.21797	5.39273	5.58003	6.30058e-07	1.28764e-05	5.78878	0	0.5	1.5315	5.39273	5.87037	2.09748e-07	9.22238e-06	6.89494	0
135	ENSMUSG00000000948	Gm38393	0.100777	-0.32419	0.169004	0.866369	0.910988	-6.65641	0	0	0.443863	-0.32419	0.56852	0.571832	0.70602	-6.30498	0	0	0.956702	-0.32419	1.34234	0.184608	0.352976	-5.61004	0	0.5	1.18915	-0.32419	1.77861	0.0804358	0.190381	-4.97838	0	0.5	-0.505989	-0.32419	-0.848554	0.399546	0.509604	-6.33924	0	0	1.22479	-0.32419	1.71849	0.0909315	0.181155	-5.15834	0
136	ENSMUSG00000000957	Mmp14	-0.00590146	-0.388246	-0.00901526	0.992837	0.995421	-6.67066	0	0	-0.198495	-0.388246	-0.231593	0.817652	0.889121	-6.43836	0	0	-1.21389	-0.388246	-1.55149	0.126113	0.274096	-5.3198	0	-0.5	-0.228923	-0.388246	-0.3119	0.756212	0.843051	-6.46212	0	0	0.0316345	-0.388246	0.0483259	0.961619	0.973539	-6.6965	0	0	-1.53233	-0.388246	-1.95849	0.0548878	0.123696	-4.74216	0
137	ENSMUSG00000000958	Slc7a7	0.696308	7.21657	4.6193	2.12505e-05	0.000308252	2.42434	0	0.5	0.945054	7.21657	4.78839	1.16328e-05	0.000366865	3.11346	0	0.5	0.563611	7.21657	3.12826	0.00272706	0.0248793	-1.99887	0	0	0.42185	7.21657	2.49597	0.015365	0.0640626	-3.56734	0	0	0.152729	7.21657	1.0132	0.315086	0.425501	-6.18797	0	0	0.275512	7.21657	1.5292	0.13154	0.238116	-5.45184	0
138	ENSMUSG00000000959	Oxa1l	0.458474	7.47238	4.20045	9.09349e-05	0.000951736	1.04034	0	0	0.511113	7.47238	3.57649	0.000701413	0.00751327	-0.730694	0	0	0.518203	7.47238	3.97219	0.000195598	0.00395167	0.440195	0	0	0.26553	7.47238	2.16971	0.0340525	0.108932	-4.25915	0	0	0.318492	7.47238	2.91796	0.00497288	0.0165552	-2.71732	0	0	0.419003	7.47238	3.21179	0.00213387	0.0105874	-1.85685	0
139	ENSMUSG00000000976	Heatr6	-0.295691	6.38579	-2.00441	0.0496058	0.115362	-4.72641	0	0	-0.145443	6.38579	-0.753006	0.454429	0.604723	-6.18489	0	0	-0.463081	6.38579	-2.62636	0.0109685	0.0615288	-3.25331	0	0	-0.432116	6.38579	-2.6125	0.0113743	0.0521056	-3.30127	0	0	-0.118477	6.38579	-0.803126	0.425114	0.534684	-6.37639	0	0	-0.0413521	6.38579	-0.234528	0.815384	0.87968	-6.56877	0
140	ENSMUSG00000000982	Ccl3	-0.950994	2.124	-1.38028	0.172689	0.287201	-5.73254	0	-0.5	-2.33582	2.124	-2.58932	0.0120836	0.0524017	-3.31649	0	-0.5	-1.5347	2.124	-1.86364	0.0673324	0.186119	-4.81559	0	-0.5	-3.02135	2.124	-3.91109	0.000239274	0.00331651	0.23946	-1	-1	-2.00932	2.124	-2.91634	0.00499553	0.0166123	-2.72146	0	-0.5	-1.50937	2.124	-1.83287	0.0718493	0.151724	-4.96602	0
141	ENSMUSG00000001014	Icam4	-0.487194	4.05235	-1.21474	0.229288	0.352839	-5.94146	0	0	-0.865199	4.05235	-1.64761	0.104729	0.220562	-5.14822	0	-0.5	-0.845433	4.05235	-1.76363	0.0829516	0.210861	-4.98617	0	-0.5	-0.268967	4.05235	-0.598119	0.552041	0.689661	-6.33306	0	0	-0.202667	4.05235	-0.505317	0.615212	0.705491	-6.57006	0	0	-0.750816	4.05235	-1.56626	0.122617	0.226288	-5.39684	0
142	ENSMUSG00000001016	Ilf2	0.50834	5.84803	2.63202	0.0108066	0.0382154	-3.3951	0	0	0.629581	5.84803	2.48969	0.0156124	0.0617953	-3.54241	0	0.5	0.366688	5.84803	1.58848	0.117504	0.262049	-5.26443	0	0	0.447111	5.84803	2.06471	0.0433383	0.12747	-4.46441	0	0	0.956097	5.84803	4.95036	6.48292e-06	8.54432e-05	3.54388	0	0.5	0.817671	5.84803	3.54212	0.000781108	0.00497632	-0.926627	0
143	ENSMUSG00000001017	Chtop	-0.071328	7.32959	-0.698014	0.4879	0.61043	-6.42789	0	0	-0.0565558	7.32959	-0.422707	0.67404	0.784412	-6.37642	0	0	-0.0952704	7.32959	-0.780029	0.43848	0.6078	-6.1911	0	0	-0.134382	7.32959	-1.17287	0.245542	0.405594	-5.8342	0	0	-0.0547716	7.32959	-0.535993	0.593971	0.687495	-6.55413	0	0	-0.321279	7.32959	-2.63048	0.0108504	0.0358125	-3.3331	0
144	ENSMUSG00000001018	Snapin	0.270611	6.29581	1.93142	0.0582207	0.129296	-4.8612	0	0	0.220135	6.29581	1.2	0.234919	0.385641	-5.75897	0	0	0.504167	6.29581	3.01062	0.00382791	0.0312152	-2.30741	0	0	-0.118999	6.29581	-0.757501	0.451753	0.605299	-6.22645	0	0	0.0850946	6.29581	0.607343	0.545945	0.646778	-6.5135	0	0	0.257629	6.29581	1.53842	0.129271	0.234987	-5.43826	0
145	ENSMUSG00000001020	S100a4	-1.03072	2.26299	-1.29379	0.200761	0.320048	-5.84482	0	-0.5	-1.45042	2.26299	-1.39051	0.169578	0.307134	-5.52094	0	-0.5	-1.22744	2.26299	-1.28905	0.202392	0.373729	-5.67771	0	-0.5	-2.52094	2.26299	-2.82223	0.00648313	0.0354481	-2.79859	0	-0.5	-2.31332	2.26299	-2.90374	0.00517448	0.0170894	-2.75353	0	-0.5	-1.58997	2.26299	-1.66978	0.100241	0.194578	-5.23684	0
146	ENSMUSG00000001021	S100a3	-0.948381	-1.09028	-2.69873	0.00905596	0.0334456	-3.23649	0	-0.5	-0.818046	-1.09028	-1.77792	0.0805505	0.183952	-4.93737	0	-0.5	-0.381054	-1.09028	-0.907219	0.367968	0.544311	-6.08575	0	0	-0.58307	-1.09028	-1.47981	0.144225	0.283698	-5.4413	0	-0.5	-1.31298	-1.09028	-3.73625	0.000422305	0.00241693	-0.430382	0	-0.5	-0.427428	-1.09028	-1.01763	0.312995	0.450999	-6.08385	0
147	ENSMUSG00000001025	S100a6	-0.994131	5.56805	-1.80054	0.0768686	0.15847	-5.09184	0	-0.5	-1.36792	5.56805	-1.89225	0.0633494	0.156239	-4.74058	0	-0.5	-1.18811	5.56805	-1.80038	0.0768935	0.201833	-4.92447	0	-0.5	-1.98837	5.56805	-3.21191	0.00213312	0.0160594	-1.78866	0	-0.5	-1.74644	5.56805	-3.16309	0.00246306	0.00955163	-2.07315	0	-0.5	-1.55725	5.56805	-2.35975	0.0216019	0.0606288	-3.94198	0
148	ENSMUSG00000001027	Scn4a	-0.304799	0.211773	-0.451498	0.65328	0.750861	-6.56886	0	0	-1.32	0.211773	-1.49339	0.140644	0.270233	-5.3788	0	-0.5	0.113946	0.211773	0.141218	0.888177	0.934151	-6.48201	0	0	-1.8282	0.211773	-2.41532	0.0188262	0.07401	-3.74577	0	-0.5	-0.88627	0.211773	-1.31283	0.194306	0.291451	-5.84694	0	-0.5	0.808322	0.211773	1.00179	0.320522	0.45886	-6.09955	0
149	ENSMUSG00000001029	Icam2	-0.00818845	7.68525	-0.0571209	0.954641	0.970346	-6.66907	0	0	-0.216258	7.68525	-1.15219	0.253872	0.40603	-5.81348	0	0	0.0495043	7.68525	0.288925	0.773648	0.862761	-6.45046	0	0	-0.436772	7.68525	-2.71742	0.00861446	0.0433649	-3.05356	0	0	-0.113881	7.68525	-0.794407	0.43013	0.539649	-6.38329	0	0	-0.132244	7.68525	-0.771823	0.443288	0.57813	-6.30037	0
150	ENSMUSG00000001034	Mapk7	0.222272	5.74335	1.52712	0.132054	0.235815	-5.52638	0	0	0.0982672	5.74335	0.515652	0.608017	0.733993	-6.33329	0	0	0.283638	5.74335	1.63043	0.108318	0.249087	-5.20019	0	0	0.191026	5.74335	1.17055	0.246469	0.406523	-5.83685	0	0	0.322769	5.74335	2.21759	0.030432	0.067889	-4.33298	0	0	0.0851297	5.74335	0.48935	0.626402	0.738601	-6.47692	0
151	ENSMUSG00000001036	Epn2	0.19234	4.95666	0.786126	0.434928	0.56269	-6.36306	0	0	0.185318	4.95666	0.578494	0.565124	0.700595	-6.29934	0	0	0.508178	4.95666	1.73775	0.0874521	0.217967	-5.02894	0	0	0.324991	4.95666	1.18468	0.240875	0.399912	-5.82068	0	0	0.605539	4.95666	2.47494	0.0162072	0.0413981	-3.78046	0	0.5	0.94474	4.95666	3.23061	0.00201812	0.0101631	-1.80552	0
152	ENSMUSG00000001039	B9d1	1.03801	5.14143	4.35284	5.39507e-05	0.000638402	1.53626	0	0.5	1.13657	5.14143	3.64021	0.000573704	0.00656195	-0.544546	0	0.5	0.906647	5.14143	3.18097	0.00233701	0.0222502	-1.8579	0	0.5	0.885117	5.14143	3.3104	0.00158986	0.013085	-1.51882	0	0.5	1.32761	5.14143	5.56728	6.61023e-07	1.33293e-05	5.74246	0	0.5	1.01553	5.14143	3.56297	0.000731779	0.00473979	-0.865895	0
153	ENSMUSG00000001052	Sec24b	0.0596249	6.65052	0.520282	0.604807	0.710515	-6.53555	0	0	0.156857	6.65052	1.04538	0.300096	0.455844	-5.9276	0	0	0.0245946	6.65052	0.179556	0.858114	0.914743	-6.4759	0	0	0.103103	6.65052	0.802403	0.425528	0.581521	-6.19197	0	0	0.0828503	6.65052	0.722946	0.472559	0.579929	-6.43706	0	0	0.157061	6.65052	1.14665	0.25614	0.389075	-5.94724	0
154	ENSMUSG00000001053	N4bp3	0.188632	5.00772	0.627587	0.532687	0.649703	-6.47426	0	0	-0.107761	5.00772	-0.273827	0.785171	0.866568	-6.42778	0	0	-0.124106	5.00772	-0.345462	0.730971	0.836021	-6.43267	0	0	-0.405583	5.00772	-1.2035	0.233573	0.392026	-5.79887	0	0	-1.20614	5.00772	-4.01287	0.000170894	0.00118435	0.422743	0	-0.5	-0.129515	5.00772	-0.360518	0.719743	0.810236	-6.5314	0
155	ENSMUSG00000001054	Rmnd5b	-0.12777	6.73404	-1.10249	0.27471	0.402517	-6.06868	0	0	-0.131131	6.73404	-0.864187	0.390972	0.545734	-6.09665	0	0	-0.0119027	6.73404	-0.0859291	0.931813	0.963125	-6.48825	0	0	0.0387358	6.73404	0.298102	0.766669	0.850058	-6.4663	0	0	-0.185627	6.73404	-1.60172	0.11454	0.192823	-5.44018	0	0	-0.239903	6.73404	-1.73193	0.0884925	0.177496	-5.13632	0
156	ENSMUSG00000001056	Nhp2	0.806889	7.86546	6.21757	5.54448e-08	2.70885e-06	8.15066	0	0.5	0.668673	7.86546	3.93531	0.000220944	0.0032204	0.343379	0	0.5	0.684678	7.86546	4.4141	4.36373e-05	0.00131551	1.85032	0	0.5	0.700353	7.86546	4.81317	1.06421e-05	0.000334131	3.17635	0	0.5	0.721788	7.86546	5.56182	6.74763e-07	1.35676e-05	5.7226	0	0.5	0.693137	7.86546	4.46863	3.60895e-05	0.000473295	1.96802	0
157	ENSMUSG00000001062	Vps9d1	0.218651	5.67012	1.59262	0.11657	0.215686	-5.42822	0	0	0.315788	5.67012	1.75677	0.0841268	0.189751	-4.97258	0	0	0.291951	5.67012	1.77918	0.0803429	0.20679	-4.96021	0	0	0.264055	5.67012	1.71539	0.0915026	0.208137	-5.08277	0	0	0.0978943	5.67012	0.713045	0.478618	0.58561	-6.44412	0	0	0.147181	5.67012	0.896934	0.373386	0.511054	-6.1974	0
158	ENSMUSG00000001065	Zfp276	-1.04908	1.4899	-7.42751	5.00037e-10	7.46287e-08	12.7134	0	-0.5	-0.675825	1.4899	-3.65448	0.000548318	0.00634389	-0.502582	0	-0.5	-0.661342	1.4899	-3.91749	0.000234295	0.00453048	0.271328	0	-0.5	-0.529226	1.4899	-3.34181	0.0014461	0.0122849	-1.43161	0	0	-0.494077	1.4899	-3.49806	0.000895906	0.00437386	-1.13481	0	0	-1.15051	1.4899	-6.81513	5.46713e-09	5.95014e-07	10.4098	0
159	ENSMUSG00000001082	Mfsd10	-0.111033	6.58724	-0.69898	0.487301	0.609932	-6.42722	0	0	-0.217293	6.58724	-1.04476	0.300381	0.45614	-5.92823	0	0	-0.258117	6.58724	-1.3595	0.179143	0.346071	-5.58771	0	0	-0.593487	6.58724	-3.3322	0.00148873	0.0124953	-1.45836	0	-0.5	-0.153728	6.58724	-0.967754	0.337103	0.448363	-6.23232	0	0	-0.0618366	6.58724	-0.325691	0.745806	0.828443	-6.54331	0
160	ENSMUSG00000001089	Luzp1	0.650151	3.06504	1.25803	0.21332	0.334311	-5.88926	0	0.5	0.937812	3.06504	1.38596	0.170957	0.308769	-5.52702	0	0.5	0.309253	3.06504	0.500655	0.618469	0.75773	-6.36761	0	0	-0.519718	3.06504	-0.896914	0.373396	0.534626	-6.11307	0	0	0.520476	3.06504	1.00711	0.31798	0.428359	-6.19403	0	0	0.170354	3.06504	0.275789	0.783671	0.85701	-6.55827	0
161	ENSMUSG00000001098	Kctd10	0.229683	5.72205	1.24649	0.217494	0.338972	-5.90334	0	0	0.0841888	5.72205	0.348957	0.728359	0.824192	-6.40459	0	0	0.177878	5.72205	0.807666	0.422515	0.593723	-6.16953	0	0	-0.350001	5.72205	-1.69409	0.0955013	0.214153	-5.11716	0	0	-0.11179	5.72205	-0.606682	0.546381	0.647178	-6.5139	0	0	0.0553702	5.72205	0.251411	0.802367	0.870511	-6.56467	0
162	ENSMUSG00000001100	Poldip2	0.709378	7.45797	6.33011	3.59192e-08	1.9469e-06	8.57076	0	0.5	0.733466	7.45797	4.99887	5.43457e-06	0.000201707	3.83455	0	0.5	0.520734	7.45797	3.88775	0.000258323	0.00482051	0.180082	0	0	0.491715	7.45797	3.9134	0.000237464	0.00329789	0.246566	0	0	0.552494	7.45797	4.93016	6.97614e-06	9.05916e-05	3.47349	0	0	0.668462	7.45797	4.99067	5.59917e-06	0.000110077	3.74387	0
163	ENSMUSG00000001105	Ift20	-0.646698	8.90422	-5.39904	1.24174e-06	3.19372e-05	5.14898	0	-0.5	-0.756349	8.90422	-4.82276	1.02817e-05	0.000337079	3.23033	0	-0.5	-0.63309	8.90422	-4.42211	4.24396e-05	0.00129413	1.87658	0	-0.5	-0.408212	8.90422	-3.03954	0.00352423	0.0229883	-2.24706	0	0	-0.820113	8.90422	-6.84681	4.83207e-09	2.58601e-07	10.5064	0	-0.5	-0.946437	8.90422	-6.61082	1.21056e-08	1.05145e-06	9.64294	0
164	ENSMUSG00000001119	Col6a1	-0.917053	-1.10757	-2.06331	0.043475	0.104487	-4.61446	0	-0.5	-1.31416	-1.10757	-2.25828	0.0276263	0.09013	-4.03918	0	-0.5	-0.951599	-1.10757	-1.79132	0.0783516	0.203893	-4.93978	0	-0.5	-0.582344	-1.10757	-1.16858	0.247256	0.407472	-5.83909	0	-0.5	0.146127	-1.10757	0.328776	0.743485	0.811823	-6.64358	0	0	-0.857975	-1.10757	-1.61508	0.111609	0.210961	-5.32255	0
165	ENSMUSG00000001120	Pcbp3	-0.538517	-0.189134	-0.840323	0.404107	0.533383	-6.31944	0	0	-0.0412589	-0.189134	-0.0491726	0.960947	0.979607	-6.46377	0	0	-0.164935	-0.189134	-0.215332	0.830248	0.896915	-6.46888	0	0	0.467739	-0.189134	0.650966	0.517587	0.659921	-6.30045	0	0	-0.501713	-0.189134	-0.782893	0.436809	0.545799	-6.39229	0	0	-1.07773	-0.189134	-1.40704	0.164641	0.281277	-5.62446	0
166	ENSMUSG00000001123	Lgals9	0.583221	6.50637	2.00292	0.0497693	0.115679	-4.72919	0	0.5	0.287414	6.50637	0.753871	0.453914	0.604227	-6.18425	0	0	0.971319	6.50637	2.79089	0.00706313	0.0466611	-2.8603	0	0.5	0.876361	6.50637	2.68424	0.0094125	0.0460691	-3.13271	0	0.5	1.2206	6.50637	4.19183	9.36376e-05	0.000738817	0.992944	0	0.5	0.125109	6.50637	0.359475	0.720519	0.810797	-6.53178	0
167	ENSMUSG00000001127	Araf	-0.152964	8.25587	-1.692	0.0959024	0.186817	-5.2721	0	0	-0.253275	8.25587	-2.13974	0.0365069	0.107892	-4.27794	0	0	-0.183255	8.25587	-1.69595	0.0951461	0.229662	-5.09682	0	0	-0.177884	8.25587	-1.75491	0.0844462	0.196948	-5.01791	0	0	-0.334307	8.25587	-3.6979	0.000477495	0.00266164	-0.545748	0	0	-0.428567	8.25587	-3.96623	0.000199499	0.00177274	0.35114	0
168	ENSMUSG00000001128	Cfp	1.09129	4.73502	3.15078	0.00255349	0.0129525	-2.08358	0	0.5	1.08859	4.73502	2.40049	0.0195339	0.0716354	-3.7386	0	0.5	0.973227	4.73502	2.35094	0.0220744	0.0942432	-3.86851	0	0.5	-0.0481092	4.73502	-0.123883	0.901827	0.940479	-6.50283	0	0	0.123733	4.73502	0.357243	0.72218	0.794869	-6.63382	0	0	0.368544	4.73502	0.890259	0.376929	0.514641	-6.20327	0
169	ENSMUSG00000001131	Timp1	-0.514269	0.188193	-0.829661	0.410063	0.5391	-6.32825	0	0	-0.134271	0.188193	-0.165444	0.869158	0.921234	-6.45139	0	0	-0.161499	0.188193	-0.217986	0.828189	0.89563	-6.46831	0	0	0.585168	0.188193	0.841973	0.40319	0.561451	-6.15998	0	0.5	0.629069	0.188193	1.01486	0.314299	0.424642	-6.18631	0	0.5	-0.135029	0.188193	-0.182257	0.856003	0.907472	-6.57963	0
170	ENSMUSG00000001134	Uxt	-0.204419	6.33824	-1.29847	0.199158	0.318177	-5.83892	0	0	-0.336192	6.33824	-1.63102	0.108194	0.225573	-5.17402	0	0	-0.0143348	6.33824	-0.0761824	0.939531	0.96811	-6.48903	0	0	-0.0452399	6.33824	-0.256296	0.79861	0.873681	-6.47781	0	0	-0.261113	6.33824	-1.6586	0.102485	0.176725	-5.35135	0	0	-0.246861	6.33824	-1.31194	0.194602	0.317909	-5.74954	0
171	ENSMUSG00000001138	Cnnm3	0.384544	4.87192	1.88866	0.0638382	0.13831	-4.93814	0	0	0.432942	4.87192	1.62404	0.109679	0.227662	-5.18481	0	0	0.417694	4.87192	1.71638	0.0913188	0.22378	-5.06383	0	0	-0.263269	4.87192	-1.15323	0.253451	0.414235	-5.85642	0	0	0.182432	4.87192	0.896	0.373881	0.484657	-6.29832	0	0	0.604325	4.87192	2.48329	0.0158682	0.0477488	-3.67076	0
172	ENSMUSG00000001143	Lman2l	0.116977	6.59998	0.662635	0.510135	0.629772	-6.45179	0	0	-0.0324344	6.59998	-0.140325	0.888879	0.934101	-6.4552	0	0	0.199538	6.59998	0.945687	0.348151	0.526107	-6.05084	0	0	0.192736	6.59998	0.973741	0.334146	0.497179	-6.04265	0	0	0.213036	6.59998	1.20677	0.232318	0.335025	-5.97723	0	0	0.171074	6.59998	0.810784	0.420736	0.556839	-6.26992	0
173	ENSMUSG00000001150	Mcm3ap	0.00159054	6.05521	0.0140301	0.988853	0.992694	-6.6706	0	0	-0.0113829	6.05521	-0.0766881	0.93913	0.967283	-6.46205	0	0	-0.0541161	6.05521	-0.399384	0.691047	0.809673	-6.41275	0	0	-0.137681	6.05521	-1.08317	0.283123	0.445452	-5.9327	0	0	-0.0178328	6.05521	-0.157302	0.875542	0.912179	-6.68528	0	0	-0.0475317	6.05521	-0.35079	0.72699	0.815451	-6.53485	0
174	ENSMUSG00000001151	Pcnt	-0.232172	6.16764	-1.39538	0.168111	0.281464	-5.71222	0	0	-0.130438	6.16764	-0.598753	0.551621	0.689177	-6.28757	0	0	-0.0753548	6.16764	-0.378917	0.706104	0.819163	-6.42065	0	0	0.150351	6.16764	0.805934	0.423505	0.579316	-6.18918	0	0	0.160272	6.16764	0.963256	0.339336	0.450316	-6.2366	0	0	-0.0375314	6.16764	-0.188724	0.850954	0.904209	-6.57843	0
175	ENSMUSG00000001156	Mxd1	-0.0305484	6.48226	-0.117955	0.906503	0.937925	-6.66374	0	0	0.639443	6.48226	1.88577	0.0642338	0.157869	-4.75202	0	0.5	0.361175	6.48226	1.16679	0.247971	0.424816	-5.82314	0	0	0.133424	6.48226	0.459482	0.647571	0.763944	-6.40564	0	0	0.465797	6.48226	1.79856	0.0771854	0.141089	-5.12083	0	0	-0.332576	6.48226	-1.0744	0.286999	0.423299	-6.02566	0
176	ENSMUSG00000001157	Gmcl1	-0.314364	4.58386	-1.38187	0.172201	0.286558	-5.7304	0	0	-0.0307596	4.58386	-0.10327	0.918097	0.954254	-6.45968	0	0	-0.343425	4.58386	-1.26304	0.211526	0.383992	-5.7098	0	0	0.0872802	4.58386	0.342183	0.733424	0.826736	-6.45228	0	0	-0.20243	4.58386	-0.889838	0.377153	0.487974	-6.30375	0	0	-0.0365477	4.58386	-0.134414	0.893531	0.932806	-6.58719	0
177	ENSMUSG00000001158	Snrnp27	-0.188464	7.77618	-1.6411	0.106077	0.201367	-5.35313	0	0	-0.403043	7.77618	-2.6805	0.00950654	0.0449013	-3.10361	0	0	-0.15307	7.77618	-1.11518	0.269277	0.447933	-5.88038	0	0	-0.0923214	7.77618	-0.716996	0.476195	0.626404	-6.25588	0	0	-0.17142	7.77618	-1.49268	0.140829	0.226912	-5.6025	0	0	-0.378645	7.77618	-2.75859	0.00771033	0.0277852	-3.02683	0
178	ENSMUSG00000001166	Oas1c	0.100848	1.97321	0.193868	0.846943	0.896477	-6.6519	0	0	-1.25201	1.97321	-1.83825	0.0710419	0.168908	-4.83488	0	-0.5	0.0645287	1.97321	0.103787	0.917689	0.952989	-6.48656	0	0	-0.943874	1.97321	-1.61831	0.110911	0.237332	-5.23637	0	-0.5	-0.0525164	1.97321	-0.100956	0.919926	0.944207	-6.69257	0	0	0.655091	1.97321	1.05363	0.296331	0.433711	-6.0473	0
179	ENSMUSG00000001173	Ocrl	0.638243	4.43181	2.67554	0.00963269	0.0349981	-3.29197	0	0.5	0.795265	4.43181	2.54622	0.0135103	0.0562632	-3.4151	0	0.5	0.785641	4.43181	2.75549	0.00777523	0.0497525	-2.9464	0	0.5	0.660797	4.43181	2.47059	0.0163866	0.0669521	-3.624	0	0.5	0.688882	4.43181	2.88782	0.00540897	0.0176412	-2.79388	0	0.5	0.74754	4.43181	2.62186	0.0110988	0.0364056	-3.3533	0
180	ENSMUSG00000001175	Calm1	-0.81407	9.43568	-7.04895	2.19592e-09	2.31533e-07	11.2785	0	-0.5	-0.908572	9.43568	-6.0087	1.23664e-07	1.32364e-05	7.43522	0	-0.5	-0.696471	9.43568	-5.04562	4.58217e-06	0.000240319	3.98544	0	-0.5	-0.687917	9.43568	-5.31259	1.71319e-06	8.99724e-05	4.91479	0	-0.5	-0.878891	9.43568	-7.61022	2.44733e-10	2.50561e-08	13.4035	0	-0.5	-1.00451	9.43568	-7.27724	8.99905e-10	1.63006e-07	12.1509	0
181	ENSMUSG00000001211	Agpat3	-0.202689	7.73937	-2.3889	0.0201033	0.0597462	-3.94618	0	0	-0.295005	7.73937	-2.65556	0.0101565	0.0467215	-3.16243	0	0	-0.30024	7.73937	-2.96064	0.00441086	0.0343044	-2.4359	0	0	-0.135012	7.73937	-1.41921	0.16108	0.305526	-5.52562	0	0	-0.286017	7.73937	-3.37101	0.00132355	0.0059315	-1.49823	0	0	-0.273611	7.73937	-2.69806	0.00907232	0.0313296	-3.17296	0
182	ENSMUSG00000001225	Slc26a3	-0.662869	-0.733092	-1.27475	0.207378	0.327566	-5.86863	0	-0.5	0.105433	-0.733092	0.154857	0.87746	0.926584	-6.45307	0	0	-0.430882	-0.733092	-0.693273	0.490849	0.655068	-6.25403	0	0	-0.224545	-0.733092	-0.38513	0.701521	0.803901	-6.43678	0	0	-1.18476	-0.733092	-2.27839	0.0263258	0.0605582	-4.207	0	-0.5	-1.72574	-0.733092	-2.77664	0.00734221	0.0268005	-2.98278	0
183	ENSMUSG00000001227	Sema6b	-1.94865	-0.147299	-3.8703	0.000273505	0.00227933	-0.000743474	0	-0.5	-0.597134	-0.147299	-0.90582	0.368702	0.525012	-6.06056	0	-0.5	-0.34806	-0.147299	-0.578382	0.565199	0.714395	-6.32614	0	0	-1.14994	-0.147299	-2.03701	0.046126	0.132891	-4.51708	0	-0.5	-1.01207	-0.147299	-2.01012	0.0489806	0.0984584	-4.74096	0	-0.5	-0.465025	-0.147299	-0.772747	0.442745	0.577671	-6.29967	0
184	ENSMUSG00000001228	Uhrf1	1.21442	3.95762	2.67578	0.00962661	0.0349823	-3.2914	0	0.5	0.765721	3.95762	1.28857	0.202557	0.348074	-5.65241	0	0.5	1.10916	3.95762	2.04468	0.0453397	0.144461	-4.48577	0	0.5	1.37716	3.95762	2.70629	0.00887501	0.0443709	-3.0802	0	0.5	2.06825	3.95762	4.55705	2.6471e-05	0.000269841	2.19635	1	1	1.38818	3.95762	2.55903	0.0130711	0.0412411	-3.49895	0
185	ENSMUSG00000001229	Dpp9	-0.216631	6.96454	-2.0681	0.0430072	0.103621	-4.60524	0	0	-0.136985	6.96454	-0.998806	0.321953	0.478683	-5.97402	0	0	0.051187	6.96454	0.408845	0.684128	0.805083	-6.40896	0	0	0.0127121	6.96454	0.108237	0.914174	0.948105	-6.50464	0	0	-0.0205921	6.96454	-0.196585	0.844825	0.889482	-6.67832	0	0	-0.212027	6.96454	-1.69352	0.0956108	0.188019	-5.19884	0
186	ENSMUSG00000001240	Ramp2	-0.632484	-0.735564	-1.25028	0.216116	0.337482	-5.89873	0	-0.5	-1.25109	-0.735564	-1.88887	0.0638086	0.157134	-4.74654	0	-0.5	-0.424864	-0.735564	-0.702678	0.485009	0.649817	-6.24756	0	0	-0.539364	-0.735564	-0.950928	0.345506	0.508141	-6.06415	0	0	-0.250012	-0.735564	-0.494218	0.622981	0.71205	-6.57559	0	0	0.391601	-0.735564	0.647665	0.519704	0.646671	-6.38758	0
187	ENSMUSG00000001247	Lsr	0.0675813	6.66976	0.328268	0.743867	0.82121	-6.61682	0	0	0.0408149	6.66976	0.151419	0.88016	0.927929	-6.45359	0	0	0.671782	6.66976	2.73011	0.00832595	0.0518214	-3.00764	0	0.5	1.20179	6.66976	5.20642	2.53832e-06	0.000120887	4.53995	0	0.5	0.92794	6.66976	4.50736	3.15179e-05	0.000310968	2.0297	0	0.5	0.335338	6.66976	1.36281	0.178103	0.298076	-5.68366	0
188	ENSMUSG00000001248	Gramd1a	-0.133794	7.30327	-1.14771	0.255705	0.382132	-6.01885	0	0	-0.203413	7.30327	-1.33269	0.187737	0.330266	-5.59666	0	0	-0.0475705	7.30327	-0.341413	0.734001	0.837859	-6.43404	0	0	-0.259357	7.30327	-1.98426	0.0518666	0.142884	-4.61571	0	0	-0.347492	7.30327	-2.98083	0.00416603	0.0144101	-2.55571	0	0	-0.284308	7.30327	-2.04047	0.0457695	0.107741	-4.58905	0
189	ENSMUSG00000001249	Hpn	1.97893	3.52132	3.00812	0.00385529	0.0176919	-2.46161	0	0.5	1.92674	3.52132	2.2369	0.0290707	0.0930939	-4.08304	0	0.5	1.90367	3.52132	2.42106	0.0185585	0.0846293	-3.71712	0	0.5	0.692272	3.52132	0.938531	0.351784	0.514517	-6.07562	0	0.5	0.840217	3.52132	1.27719	0.20652	0.305641	-5.89188	0	0.5	0.721195	3.52132	0.917204	0.362756	0.500124	-6.1793	0
190	ENSMUSG00000001270	Ckb	-2.52331	3.99463	-6.04505	1.07588e-07	4.72072e-06	7.5095	-1	-1	-1.35126	3.99463	-2.47245	0.01631	0.0636572	-3.58079	0	-0.5	-2.88039	3.99463	-5.77339	3.03305e-07	3.09035e-05	6.57345	-1	-1	-2.5454	3.99463	-5.43868	1.07084e-06	6.35312e-05	5.36319	-1	-1	-2.69606	3.99463	-6.45893	2.18223e-08	8.66068e-07	9.0436	-1	-1	-2.78703	3.99463	-5.58625	6.15465e-07	2.077e-05	5.86007	-1
191	ENSMUSG00000001280	Sp1	-0.307912	6.08802	-1.63929	0.106456	0.201835	-5.35598	0	0	-0.325679	6.08802	-1.32427	0.190502	0.333662	-5.60745	0	0	-0.537607	6.08802	-2.39465	0.019819	0.0881292	-3.77456	0	0	-0.347182	6.08802	-1.64851	0.104543	0.228114	-5.18945	0	0	-0.375562	6.08802	-1.99945	0.0501546	0.10039	-4.76101	0	0	-0.0444399	6.08802	-0.197947	0.843764	0.898996	-6.57666	0
192	ENSMUSG00000001281	Itgb7	-0.370873	7.39062	-1.56097	0.123858	0.225162	-5.47612	0	0	-0.620755	7.39062	-1.99549	0.050596	0.133954	-4.55359	0	-0.5	-0.322911	7.39062	-1.13711	0.260072	0.438133	-5.85636	0	0	-0.318711	7.39062	-1.1964	0.236309	0.395022	-5.80714	0	0	-0.757996	7.39062	-3.19035	0.00227337	0.00896364	-1.99923	0	-0.5	-0.565458	7.39062	-1.99122	0.0510755	0.117135	-4.68168	0
193	ENSMUSG00000001285	Myg1	0.0886672	6.92717	0.770888	0.443838	0.570806	-6.37481	0	0	0.116306	6.92717	0.772306	0.443004	0.594365	-6.17043	0	0	0.0991503	6.92717	0.721225	0.473609	0.639841	-6.23455	0	0	0.271018	6.92717	2.10152	0.0398588	0.120917	-4.39344	0	0	0.321541	6.92717	2.79553	0.00697433	0.0214961	-3.0246	0	0	0.109697	6.92717	0.797941	0.428093	0.564144	-6.28012	0
194	ENSMUSG00000001288	Rarg	1.5801	4.25273	5.43711	1.07714e-06	2.85348e-05	5.28594	0	0.5	1.93303	4.25273	5.08021	4.03756e-06	0.000167452	4.11649	0	0.5	2.20011	4.25273	6.33398	3.53862e-08	6.09707e-06	8.62772	1	1	1.77916	4.25273	5.46018	9.88088e-07	6.0174e-05	5.43998	0	0.5	1.49195	4.25273	5.1338	3.31688e-06	4.92808e-05	4.18792	0	0.5	1.74022	4.25273	5.01	5.21845e-06	0.000104236	3.81119	0
195	ENSMUSG00000001289	Pfdn5	-0.72772	8.30723	-5.78439	2.90895e-07	1.03252e-05	6.54848	0	-0.5	-0.932675	8.30723	-5.66217	4.62203e-07	3.34517e-05	6.17804	0	-0.5	-0.582724	8.30723	-3.8753	0.000269066	0.00494677	0.142022	0	-0.5	-0.645394	8.30723	-4.57537	2.48169e-05	0.0006352	2.37355	0	-0.5	-0.945738	8.30723	-7.51734	3.51902e-10	3.31461e-08	13.0507	0	-0.5	-0.961046	8.30723	-6.39127	2.8356e-08	2.03023e-06	8.8222	0
196	ENSMUSG00000001300	Efnb2	0.425005	-0.337327	0.814503	0.41862	0.547313	-6.34058	0	0	-0.150915	-0.337327	-0.220897	0.825932	0.893517	-6.44076	0	0	-0.195403	-0.337327	-0.313313	0.755144	0.850902	-6.44317	0	0	-0.0221905	-0.337327	-0.0379293	0.969872	0.982074	-6.50975	0	0	-0.0856954	-0.337327	-0.164232	0.870108	0.908847	-6.68417	0	0	-0.0780974	-0.337327	-0.125223	0.900771	0.937118	-6.58838	0
197	ENSMUSG00000001305	Rrp15	1.05255	6.64698	5.06121	4.32827e-06	8.73902e-05	3.94827	0	0.5	0.997959	6.64698	3.66508	0.000530157	0.00618721	-0.471342	0	0.5	0.967396	6.64698	3.89194	0.000254801	0.00477453	0.19291	0	0.5	1.03389	6.64698	4.43399	4.07211e-05	0.000901179	1.90517	0	0.5	1.31401	6.64698	6.31844	3.75741e-08	1.36121e-06	8.51681	0	0.5	1.35393	6.64698	5.447	1.03803e-06	3.11601e-05	5.35822	0
198	ENSMUSG00000001313	Rnd2	-0.808753	1.46139	-1.55677	0.124855	0.226467	-5.48242	0	-0.5	-0.812716	1.46139	-1.19483	0.236919	0.387476	-5.76497	0	-0.5	0.155243	1.46139	0.250016	0.80344	0.881182	-6.46087	0	0	-0.787426	1.46139	-1.35184	0.181568	0.330785	-5.6155	0	-0.5	-1.00139	1.46139	-1.92756	0.0587098	0.113453	-4.89362	0	-0.5	-1.63148	1.46139	-2.62748	0.0109364	0.0360066	-3.34015	0
199	ENSMUSG00000001323	Srr	0.0415032	5.01811	0.19469	0.846302	0.896023	-6.65174	0	0	0.171629	5.01811	0.614909	0.54097	0.680888	-6.2779	0	0	0.0288841	5.01811	0.113362	0.910127	0.948582	-6.48553	0	0	0.196276	5.01811	0.821176	0.414839	0.571854	-6.17698	0	0	-0.0371871	5.01811	-0.174443	0.862113	0.902527	-6.68243	0	0	0.00713781	5.01811	0.028014	0.977745	0.987342	-6.59582	0
200	ENSMUSG00000001333	Sync	-0.942752	-0.388229	-2.12417	0.0378417	0.0944393	-4.49586	0	-0.5	-1.12279	-0.388229	-1.93219	0.058124	0.147171	-4.66927	0	-0.5	-1.00441	-0.388229	-1.89344	0.0631882	0.178505	-4.76315	0	-0.5	-0.508491	-0.388229	-1.02184	0.311014	0.474434	-5.99571	0	0	-0.789082	-0.388229	-1.77792	0.0805503	0.145856	-5.15587	0	-0.5	-1.14298	-0.388229	-2.15467	0.0352656	0.0880622	-4.36678	0
201	ENSMUSG00000001334	Fndc5	-1.58236	0.00987489	-2.35902	0.021641	0.0630605	-4.01092	0	-0.5	-1.46496	0.00987489	-1.66805	0.100585	0.214669	-5.1161	0	-0.5	0.310696	0.00987489	0.387533	0.699751	0.815682	-6.41737	0	0	-1.762	0.00987489	-2.34282	0.0225175	0.0828945	-3.90206	0	-0.5	-1.62646	0.00987489	-2.42475	0.018388	0.0457767	-3.89213	0	-0.5	-1.09365	0.00987489	-1.36412	0.177692	0.297576	-5.68193	0
202	ENSMUSG00000001348	Acp5	-0.49987	6.36095	-1.65233	0.10376	0.198	-5.33545	0	0	-0.449421	6.36095	-1.13462	0.261105	0.413882	-5.83298	0	0	-0.61063	6.36095	-1.68876	0.0965257	0.231909	-5.10835	0	-0.5	-1.0234	6.36095	-3.01712	0.00375756	0.0240187	-2.30534	0	-0.5	-1.39025	6.36095	-4.59548	2.31171e-05	0.000241503	2.3258	0	-0.5	-0.743917	6.36095	-2.05737	0.0440619	0.10471	-4.55682	0
203	ENSMUSG00000001366	Fbxo9	-0.171448	6.44805	-1.1981	0.23565	0.360016	-5.96105	0	0	0.140027	6.44805	0.747365	0.4578	0.6076	-6.18905	0	0	0.0225572	6.44805	0.131885	0.895522	0.938701	-6.48327	0	0	-0.147747	6.44805	-0.920848	0.360866	0.523036	-6.09173	0	0	-0.0208077	6.44805	-0.145407	0.884883	0.918696	-6.68708	0	0	-0.0584794	6.44805	-0.341911	0.733628	0.820094	-6.53791	0
204	ENSMUSG00000001376	Vps50	0.162752	5.55492	0.641346	0.523773	0.641808	-6.46558	0	0	0.477127	5.55492	1.43601	0.156261	0.290367	-5.45924	0	0	0.143319	5.55492	0.472518	0.638294	0.77286	-6.38117	0	0	0.274231	5.55492	0.963805	0.339063	0.502325	-6.05207	0	0	0.338582	5.55492	1.33422	0.187239	0.283136	-5.8194	0	0	0.169967	5.55492	0.560376	0.577337	0.696346	-6.43988	0
205	ENSMUSG00000001380	Hars	-0.072654	7.50494	-0.86848	0.388637	0.518451	-6.29566	0	0	0.177535	7.50494	1.62085	0.110364	0.228568	-5.18972	0	0	-0.0767754	7.50494	-0.767842	0.445632	0.614275	-6.20038	0	0	0.065901	7.50494	0.702588	0.485065	0.633316	-6.26597	0	0	-0.00169725	7.50494	-0.0202884	0.983882	0.988474	-6.69747	0	0	-0.251762	7.50494	-2.5179	0.0145289	0.0446829	-3.59275	0
206	ENSMUSG00000001383	Zmat2	0.085951	6.90175	0.6181	0.538879	0.655182	-6.48013	0	0	0.142716	6.90175	0.783859	0.436247	0.588055	-6.1616	0	0	-0.115884	6.90175	-0.697238	0.488382	0.653179	-6.25132	0	0	-0.0351591	6.90175	-0.225503	0.822364	0.888786	-6.48518	0	0	0.225434	6.90175	1.62116	0.110296	0.18703	-5.41013	0	0	-0.174714	6.90175	-1.0512	0.297438	0.435002	-6.04981	0
207	ENSMUSG00000001403	Ube2c	0.942733	6.92918	3.14233	0.00261738	0.0131602	-2.10632	0	0.5	0.773197	6.92918	1.96839	0.0537095	0.139391	-4.60351	0	0.5	0.580306	6.92918	1.61834	0.110904	0.252866	-5.21887	0	0.5	0.870265	6.92918	2.58716	0.0121519	0.0544702	-3.35996	0	0.5	1.21846	6.92918	4.0614	0.000145348	0.00104349	0.575992	0	0.5	0.481267	6.92918	1.34214	0.184673	0.305763	-5.71071	0
208	ENSMUSG00000001415	Smg5	0.0867056	6.51238	0.704179	0.484081	0.60722	-6.4236	0	0	0.153174	6.51238	0.95012	0.345913	0.502635	-6.02035	0	0	-0.000682273	6.51238	-0.004636	0.996317	0.997912	-6.49191	0	0	0.189649	6.51238	1.37371	0.17471	0.322417	-5.58677	0	0	0.314326	6.51238	2.5528	0.0132831	0.0354188	-3.6036	0	0	0.0320927	6.51238	0.218067	0.828126	0.888902	-6.57248	0
209	ENSMUSG00000001416	Cct3	0.0627797	7.81787	0.577816	0.565579	0.67807	-6.5041	0	0	0.0609309	7.81787	0.428318	0.669973	0.781267	-6.37405	0	0	0.0782968	7.81787	0.602926	0.54886	0.701737	-6.31181	0	0	0.117366	7.81787	0.963428	0.33925	0.502497	-6.05243	0	0	0.0412798	7.81787	0.379934	0.705354	0.781175	-6.62546	0	0	-0.00185332	7.81787	-0.0142715	0.988661	0.993875	-6.59611	0
210	ENSMUSG00000001418	Glmp	-0.548177	7.95214	-4.42658	4.17855e-05	0.000520918	1.77946	0	0	-0.682721	7.95214	-4.21065	8.78356e-05	0.00159507	1.20714	0	-0.5	-0.423038	7.95214	-2.85809	0.00587376	0.0412741	-2.69454	0	0	-0.392554	7.95214	-2.82719	0.00639556	0.0351052	-2.78635	0	0	-0.569506	7.95214	-4.59881	2.28467e-05	0.000239461	2.33705	0	0	-0.894655	7.95214	-6.04438	1.07866e-07	5.40425e-06	7.53499	0
211	ENSMUSG00000001419	Mef2d	-0.268265	8.01295	-2.61595	0.0112719	0.0393487	-3.43282	0	0	-0.328195	8.01295	-2.44432	0.0175084	0.0668029	-3.64293	0	0	-0.442574	8.01295	-3.61078	0.000629641	0.00902841	-0.649482	0	0	-0.497394	8.01295	-4.32588	5.92062e-05	0.0011907	1.55184	0	0	-0.344872	8.01295	-3.36298	0.00135625	0.00604479	-1.52091	0	0	-0.433191	8.01295	-3.53423	0.000800572	0.00507032	-0.949531	0
212	ENSMUSG00000001420	Tmem79	1.33718	4.61839	6.96255	3.07676e-09	2.9372e-07	10.9515	0	0.5	1.46657	4.61839	5.8323	2.42463e-07	2.15904e-05	6.793	0	0.5	1.46124	4.61839	6.36574	3.1298e-08	5.54539e-06	8.7452	0	0.5	1.46382	4.61839	6.79786	5.84744e-09	1.20678e-06	10.3515	0	0.5	1.56564	4.61839	8.15209	2.95056e-11	5.21093e-09	15.4589	0	0.5	1.81371	4.61839	7.90122	7.84981e-11	2.5594e-08	14.505	0
213	ENSMUSG00000001424	Snd1	0.178276	7.84695	1.57361	0.120906	0.221103	-5.4571	0	0	0.0723024	7.84695	0.487432	0.627752	0.750194	-6.34728	0	0	-0.0425745	7.84695	-0.314414	0.754312	0.850643	-6.44283	0	0	-0.0938177	7.84695	-0.738576	0.463081	0.615226	-6.2404	0	0	-0.1143	7.84695	-1.0089	0.317126	0.427507	-6.19225	0	0	0.0563014	7.84695	0.415787	0.679069	0.778929	-6.51004	0
214	ENSMUSG00000001435	Col18a1	-0.119816	-0.976194	-0.256656	0.798334	0.861943	-6.63775	0	0	-0.424621	-0.976194	-0.694699	0.48996	0.63509	-6.22642	0	0	-0.417902	-0.976194	-0.748962	0.456845	0.62459	-6.21447	0	0	-0.907321	-0.976194	-1.73343	0.0882242	0.202835	-5.05333	0	-0.5	-1.03716	-0.976194	-2.22169	0.0301388	0.0673252	-4.32459	0	-0.5	-0.697161	-0.976194	-1.24945	0.216416	0.343549	-5.82725	0
215	ENSMUSG00000001436	Slc19a1	1.71808	6.42409	7.14248	1.52388e-09	1.77449e-07	11.6327	0	0.5	1.68584	6.42409	5.35279	1.47536e-06	7.93585e-05	5.07308	0	0.5	1.36087	6.42409	4.7334	1.41638e-05	0.000587422	2.91433	0	0.5	1.39548	6.42409	5.17414	2.85927e-06	0.000130596	4.42649	0	0.5	1.67915	6.42409	6.98064	2.86704e-09	1.75411e-07	11.0132	0	0.5	1.74103	6.42409	6.05564	1.03308e-07	5.21289e-06	7.57656	0
216	ENSMUSG00000001440	Kpnb1	0.509796	7.11743	3.26817	0.00180455	0.00997232	-1.76326	0	0	0.615303	7.11743	3.01269	0.00380534	0.024745	-2.28083	0	0.5	0.269095	7.11743	1.44332	0.1542	0.314136	-5.47479	0	0	0.37174	7.11743	2.12547	0.0377285	0.116418	-4.3467	0	0	0.559192	7.11743	3.58483	0.000683262	0.0035387	-0.8816	0	0	0.450239	7.11743	2.4149	0.0188457	0.0545474	-3.8223	0
217	ENSMUSG00000001441	Npepps	-0.124792	7.33943	-0.93857	0.351764	0.482551	-6.23316	0	0	0.069749	7.33943	0.400662	0.690111	0.79628	-6.3854	0	0	-0.0597295	7.33943	-0.375854	0.708368	0.820556	-6.42179	0	0	-0.158736	7.33943	-1.06479	0.291292	0.453856	-5.95195	0	0	-0.154735	7.33943	-1.16378	0.249181	0.35447	-6.02708	0	0	0.205984	7.33943	1.29617	0.199944	0.32406	-5.76949	0
218	ENSMUSG00000001444	Tbx21	-1.90375	-0.401631	-3.5015	0.000886405	0.00576411	-1.10303	0	-0.5	-2.63036	-0.401631	-3.69504	0.000481885	0.00577635	-0.382745	-1	-1	-2.32671	-0.401631	-3.58044	0.000692757	0.00965895	-0.738066	-1	-1	-1.90386	-0.401631	-3.1231	0.00276837	0.0193951	-2.02708	0	-0.5	-2.24285	-0.401631	-4.1252	0.000117312	0.000880692	0.779066	-1	-1	-2.17588	-0.401631	-3.34833	0.00141783	0.00783521	-1.47975	-1
219	ENSMUSG00000001445	Mrpl10	0.178533	7.20948	1.71845	0.0909392	0.179565	-5.2291	0	0	0.305638	7.20948	2.2469	0.028387	0.0917641	-4.06257	0	0	0.19251	7.20948	1.55031	0.126395	0.274596	-5.32154	0	0	0.0772929	7.20948	0.663536	0.509562	0.653386	-6.29229	0	0	0.268199	7.20948	2.58151	0.0123315	0.0333813	-3.53727	0	0	0.127883	7.20948	1.02986	0.307263	0.445101	-6.07157	0
220	ENSMUSG00000001467	Cyp51	-0.0281552	5.2028	-0.10189	0.919189	0.946154	-6.66551	0	0	0.159085	5.2028	0.439703	0.661753	0.77505	-6.36916	0	0	0.39438	5.2028	1.19409	0.237205	0.413	-5.79187	0	0	-0.00747571	5.2028	-0.0241286	0.980831	0.988764	-6.51018	0	0	0.179798	5.2028	0.650663	0.51778	0.621366	-6.48639	0	0	-0.237528	5.2028	-0.719178	0.47486	0.60721	-6.33918	0
221	ENSMUSG00000001472	Tcf25	-0.779137	2.63288	-5.86658	2.12801e-07	8.11131e-06	6.85038	0	-0.5	-0.709406	2.63288	-4.07966	0.00013672	0.0022444	0.792239	0	-0.5	-0.800482	2.63288	-5.0428	4.62974e-06	0.00024167	3.97562	0	-0.5	-0.668018	2.63288	-4.48608	3.39555e-05	0.000787328	2.07691	0	-0.5	-0.862822	2.63288	-6.49669	1.88514e-08	7.77273e-07	9.18552	0	-0.5	-1.22314	2.63288	-7.70544	1.68667e-10	4.30669e-08	13.767	0
222	ENSMUSG00000001473	Tubb6	-0.397909	2.7361	-0.577528	0.565772	0.678191	-6.50426	0	0	0.833442	2.7361	0.923896	0.35929	0.516039	-6.04438	0	0.5	-0.727652	2.7361	-0.883613	0.380479	0.556643	-6.10647	0	-0.5	2.05098	2.7361	2.65496	0.0101724	0.0485439	-3.20193	0	0.5	1.09159	2.7361	1.58434	0.118443	0.197956	-5.46676	0	0.5	0.10943	2.7361	0.132885	0.894735	0.933589	-6.58739	0
223	ENSMUSG00000001482	Def8	-0.473742	1.18759	-2.61693	0.0112431	0.039306	-3.43053	0	0	-0.316562	1.18759	-1.33558	0.186798	0.329133	-5.59296	0	0	-0.507145	1.18759	-2.34386	0.0224602	0.095314	-3.88357	0	0	-0.169857	1.18759	-0.836837	0.406048	0.564102	-6.16422	0	0	-0.44964	1.18759	-2.48379	0.0158478	0.0406713	-3.76058	0	0	-0.946887	1.18759	-4.37621	4.97631e-05	0.000603335	1.66313	0
224	ENSMUSG00000001504	Irx2	-1.24393	-1.24344	-3.95239	0.000208835	0.00183798	0.253618	0	-0.5	-1.47666	-1.24344	-3.58347	0.000686198	0.00738953	-0.710399	0	-0.5	-0.479054	-1.24344	-1.27349	0.207819	0.379813	-5.69698	0	0	0.719471	-1.24344	2.03884	0.0459371	0.132509	-4.51362	0	0.5	-1.36412	-1.24344	-4.33426	5.75218e-05	0.000501797	1.4562	0	-0.5	-1.32937	-1.24344	-3.53393	0.000801323	0.00507241	-0.950403	0
225	ENSMUSG00000001506	Col1a1	-1.21062	-0.754326	-2.20293	0.0315029	0.0826494	-4.338	0	-0.5	-1.82058	-0.754326	-2.53023	0.0140772	0.0578398	-3.45134	0	-0.5	-1.15643	-0.754326	-1.7606	0.0834685	0.211653	-4.99121	0	-0.5	-1.81879	-0.754326	-2.95177	0.00452262	0.0274793	-2.47347	0	-0.5	-1.32246	-0.754326	-2.40644	0.019247	0.0473647	-3.93241	0	-0.5	-1.28175	-0.754326	-1.95139	0.0557459	0.125164	-4.75516	0
226	ENSMUSG00000001507	Itga3	0.78232	2.81664	1.79637	0.0775369	0.159352	-5.09895	0	0.5	0.725695	2.81664	1.27269	0.208102	0.354868	-5.67205	0	0.5	0.643332	2.81664	1.23593	0.221364	0.394727	-5.74259	0	0.5	0.779574	2.81664	1.59652	0.115695	0.243924	-5.26972	0	0.5	0.00430264	2.81664	0.00987975	0.99215	0.994027	-6.69762	0	0	0.0870208	2.81664	0.167179	0.867798	0.915489	-6.58226	0
227	ENSMUSG00000001517	Foxm1	1.22814	3.55928	2.34005	0.0226703	0.0653279	-4.05164	0	0.5	0.705573	3.55928	1.02678	0.308699	0.464139	-5.94638	0	0.5	0.97661	3.55928	1.55685	0.124834	0.272563	-5.31184	0	0.5	1.6128	3.55928	2.74073	0.00809117	0.041342	-2.99748	0	0.5	2.15687	3.55928	4.10962	0.000123633	0.000917419	0.729312	1	1	1.54517	3.55928	2.46323	0.0166944	0.0496497	-3.71557	0
228	ENSMUSG00000001518	Itfg2	-0.357223	5.7348	-1.95375	0.0554597	0.124878	-4.82044	0	0	-0.556375	5.7348	-2.3241	0.0235701	0.0811087	-3.90195	0	0	-0.643001	5.7348	-2.94231	0.00464453	0.0353816	-2.48261	0	-0.5	-0.348943	5.7348	-1.70212	0.0939767	0.211949	-5.10423	0	0	-0.206876	5.7348	-1.13146	0.262423	0.369218	-6.06341	0	0	-0.42498	5.7348	-1.94467	0.0565686	0.126395	-4.76743	0
229	ENSMUSG00000001521	Tulp3	1.63262	6.36516	8.504	7.5116e-12	2.34108e-09	16.7849	0	0.5	1.81244	6.36516	7.2104	1.16859e-09	4.58187e-07	11.8876	0	0.5	1.79213	6.36516	7.81008	1.12062e-10	6.9851e-08	14.1371	0	0.5	1.86094	6.36516	8.64525	4.34564e-12	5.11651e-09	17.2547	0	0.5	1.66926	6.36516	8.69485	3.58704e-12	1.086e-09	17.5054	0	0.5	1.53649	6.36516	6.69603	8.69221e-09	8.22384e-07	9.96244	0
230	ENSMUSG00000001524	Gtf2h4	0.521846	6.15715	3.54916	0.000764101	0.00511161	-0.964487	0	0	0.580723	6.15715	3.01655	0.00376369	0.0245578	-2.27086	0	0.5	0.455238	6.15715	2.59042	0.012049	0.0650751	-3.33667	0	0	0.341765	6.15715	2.07309	0.0425234	0.125954	-4.44834	0	0	0.716442	6.15715	4.87264	8.5899e-06	0.000107578	3.27381	0	0.5	0.632804	6.15715	3.60082	0.000649733	0.00434379	-0.75509	0
231	ENSMUSG00000001525	Tubb5	-0.163931	8.1939	-1.28228	0.204741	0.324388	-5.85925	0	0	-0.271444	8.1939	-1.62167	0.110187	0.228268	-5.18845	0	0	0.0741677	8.1939	0.485386	0.629194	0.766167	-6.37506	0	0	-0.0736	8.1939	-0.513463	0.609538	0.735018	-6.37962	0	0	-0.0630101	8.1939	-0.492871	0.623926	0.712784	-6.57625	0	0	-0.197818	8.1939	-1.29461	0.200481	0.324757	-5.77146	0
232	ENSMUSG00000001542	Ell2	-0.700653	8.78638	-5.94633	1.56974e-07	6.44721e-06	7.14435	0	-0.5	-0.862315	8.78638	-5.58947	6.08062e-07	4.07806e-05	5.91676	0	-0.5	-0.815278	8.78638	-5.78897	2.85887e-07	2.92696e-05	6.62994	0	-0.5	-0.543805	8.78638	-4.11621	0.00012092	0.00198148	0.879486	0	0	-0.808568	8.78638	-6.86219	4.55089e-09	2.51144e-07	10.5646	0	-0.5	-0.838211	8.78638	-5.9518	1.53727e-07	7.19191e-06	7.19394	0
233	ENSMUSG00000001552	Jup	0.693946	1.66564	1.30064	0.198419	0.317496	-5.83618	0	0.5	1.07368	1.66564	1.53697	0.129626	0.255574	-5.31574	0	0.5	1.60934	1.66564	2.52365	0.0143166	0.0722411	-3.48912	0	0.5	2.80867	1.66564	4.69507	1.62389e-05	0.00046444	2.77538	1	1	2.46902	1.66564	4.62761	2.06341e-05	0.000219969	2.43444	1	1	2.35251	1.66564	3.68904	0.000491204	0.00353004	-0.493992	1
234	ENSMUSG00000001555	Fkbp10	-0.178784	0.117341	-0.262696	0.793697	0.858643	-6.63619	0	0	-1.10117	0.117341	-1.23577	0.221425	0.369998	-5.7168	0	-0.5	-0.242563	0.117341	-0.298194	0.766599	0.858242	-6.44776	0	0	1.87483	0.117341	2.45694	0.0169612	0.0687139	-3.65428	0	0.5	1.88941	0.117341	2.77621	0.00735084	0.0223928	-3.07218	0	0.5	2.2196	0.117341	2.72866	0.00835843	0.0295332	-3.0994	0
235	ENSMUSG00000001558	Klhl10	-0.123753	1.36231	-0.23398	0.815807	0.874483	-6.64332	0	0	0.163835	1.36231	0.236585	0.813795	0.886267	-6.4372	0	0	-0.117962	1.36231	-0.186602	0.852611	0.911168	-6.47462	0	0	-0.58389	1.36231	-0.984605	0.328824	0.49204	-6.03224	0	-0.5	-0.470475	1.36231	-0.889528	0.377318	0.488116	-6.30403	0	0	0.0801807	1.36231	0.126836	0.8995	0.936394	-6.58818	0
236	ENSMUSG00000001569	Nom1	0.175826	6.07901	0.793728	0.430523	0.558902	-6.35712	0	0	0.525488	6.07901	1.81179	0.0750892	0.17557	-4.8802	0	0	0.134893	6.07901	0.509478	0.612311	0.752825	-6.3632	0	0	-0.0846157	6.07901	-0.34068	0.73455	0.827565	-6.45279	0	0	0.191927	6.07901	0.866409	0.389763	0.500378	-6.32409	0	0	0.628722	6.07901	2.37463	0.0208252	0.0589545	-3.90993	0
237	ENSMUSG00000001576	Ergic1	-0.511366	8.79906	-5.08895	3.91022e-06	7.98384e-05	4.04581	0	0	-0.486586	8.79906	-3.6984	0.000476732	0.00573405	-0.372765	0	0	-0.278703	8.79906	-2.32053	0.0237755	0.0983717	-3.93301	0	0	-0.444761	8.79906	-3.94758	0.000212183	0.00302407	0.351945	0	0	-0.426861	8.79906	-4.24798	7.73373e-05	0.000636262	1.17463	0	0	-0.686714	8.79906	-5.7177	3.74622e-07	1.42538e-05	6.33714	0
238	ENSMUSG00000001588	Acap1	-0.234279	6.214	-1.04308	0.301149	0.430477	-6.13123	0	0	-0.252418	6.214	-0.858351	0.394159	0.548845	-6.10158	0	0	-0.661682	6.214	-2.46481	0.0166277	0.0793671	-3.62081	0	-0.5	-0.76458	6.214	-3.0361	0.00355911	0.0231446	-2.25602	0	-0.5	-0.0882617	6.214	-0.392969	0.695754	0.773389	-6.62043	0	0	-0.414597	6.214	-1.5444	0.127818	0.23334	-5.42942	0
239	ENSMUSG00000001604	Tcea3	-1.19267	-0.324097	-1.98497	0.051786	0.11888	-4.76274	0	-0.5	-0.462455	-0.324097	-0.587843	0.558873	0.695653	-6.29396	0	0	-1.79467	-0.324097	-2.49901	0.0152467	0.075075	-3.54458	0	-0.5	-1.09509	-0.324097	-1.62552	0.109363	0.235111	-5.22524	0	-0.5	-0.93307	-0.324097	-1.55292	0.125771	0.207536	-5.51413	0	-0.5	-0.768438	-0.324097	-1.07002	0.288953	0.425469	-6.03026	0
240	ENSMUSG00000001622	Csn3	2.22165	3.72566	2.11724	0.0384488	0.0955831	-4.5095	0	0.5	0.703033	3.72566	0.511717	0.610752	0.736342	-6.33529	0	0.5	4.43328	3.72566	3.53484	0.00079906	0.010664	-0.870296	0	0.5	4.32792	3.72566	3.6786	0.000507827	0.00570948	-0.462766	1	1	1.42646	3.72566	1.35943	0.179165	0.273346	-5.78643	0	0.5	2.26937	3.72566	1.80946	0.0754546	0.157222	-5.00628	0
241	ENSMUSG00000001627	Ifrd1	0.769471	7.1976	3.61238	0.000626485	0.00439494	-0.778885	0	0.5	0.88123	7.1976	3.15972	0.00248754	0.0184137	-1.8943	0	0.5	0.482135	7.1976	1.89373	0.0631485	0.178417	-4.76263	0	0	0.816973	7.1976	3.42071	0.00113725	0.0102648	-1.21009	0	0.5	0.880234	7.1976	4.13237	0.000114512	0.000863437	0.801973	0	0.5	0.979004	7.1976	3.84533	0.000296724	0.00241492	-0.021917	0
242	ENSMUSG00000001630	Stk38l	0.268829	3.8093	0.86814	0.388822	0.518564	-6.29596	0	0	0.296904	3.8093	0.732299	0.466875	0.615926	-6.20002	0	0	0.643638	3.8093	1.73902	0.0872272	0.217618	-5.02686	0	0.5	0.456451	3.8093	1.31467	0.19369	0.345697	-5.66333	0	0	0.684191	3.8093	2.20949	0.0310198	0.0689535	-4.34955	0	0.5	0.800759	3.8093	2.16354	0.0345457	0.0866421	-4.34907	0
243	ENSMUSG00000001632	Brpf1	-0.0948035	6.56701	-0.829538	0.410131	0.5391	-6.32835	0	0	0.0688462	6.56701	0.460098	0.647131	0.765057	-6.36009	0	0	0.143946	6.56701	1.05381	0.296252	0.475273	-5.94523	0	0	0.262458	6.56701	2.04824	0.044978	0.130592	-4.49581	0	0	0.106465	6.56701	0.931579	0.355336	0.466063	-6.26621	0	0	-0.0236508	6.56701	-0.173144	0.863129	0.91247	-6.58125	0
244	ENSMUSG00000001642	Akr1b3	1.4305	6.08608	7.04382	2.24033e-09	2.34254e-07	11.2591	0	0.5	1.53687	6.08608	5.77985	2.95955e-07	2.42169e-05	6.60293	0	0.5	1.35629	6.08608	5.58757	6.12432e-07	5.1505e-05	5.90254	0	0.5	1.17075	6.08608	5.14154	3.22374e-06	0.000141159	4.3122	0	0.5	1.20773	6.08608	5.9469	1.56634e-07	4.21797e-06	7.13421	0	0.5	1.59986	6.08608	6.59101	1.3074e-08	1.11276e-06	9.56871	0
245	ENSMUSG00000001663	Gstt1	-2.62297	3.48138	-5.3882	1.29299e-06	3.29356e-05	5.11003	-1	-1	-2.38954	3.48138	-3.74905	0.000405276	0.00505831	-0.221894	-1	-1	-2.52893	3.48138	-4.34646	5.5151e-05	0.00155015	1.6295	-1	-1	-2.66671	3.48138	-4.88576	8.19226e-06	0.000277346	3.42486	-1	-1	-3.0087	3.48138	-6.18056	6.3936e-08	2.08782e-06	8.00173	-1	-1	-2.65892	3.48138	-4.56988	2.53022e-05	0.000356063	2.30552	-1
246	ENSMUSG00000001665	Gstt3	0.218458	1.59967	0.522735	0.603109	0.708991	-6.53428	0	0	0.429154	1.59967	0.784306	0.435986	0.587927	-6.16125	0	0	-0.168474	1.59967	-0.337284	0.737095	0.839855	-6.43543	0	0	0.0863187	1.59967	0.184215	0.854474	0.910359	-6.49359	0	0	-0.206744	1.59967	-0.494705	0.622639	0.711736	-6.57535	0	0	-0.0265892	1.59967	-0.0532315	0.957727	0.975822	-6.59479	0
247	ENSMUSG00000001666	Ddt	-0.287441	7.16769	-2.389	0.0200982	0.0597394	-3.94596	0	0	-0.398581	7.16769	-2.53013	0.0140807	0.0578419	-3.45156	0	0	-0.23406	7.16769	-1.62758	0.108922	0.249997	-5.2046	0	0	-0.189759	7.16769	-1.40662	0.164765	0.309948	-5.54272	0	0	-0.322897	7.16769	-2.68369	0.00942635	0.0271459	-3.29647	0	0	-0.54006	7.16769	-3.75543	0.000397045	0.00301706	-0.294916	0
248	ENSMUSG00000001672	Marveld3	1.53732	3.90241	3.40059	0.00120945	0.00734436	-1.39229	0	0.5	2.18742	3.90241	3.69557	0.000481068	0.00576982	-0.381171	1	1	1.42811	3.90241	2.64302	0.0104981	0.0597922	-3.21435	0	0.5	1.67359	3.90241	3.30178	0.00163164	0.0132891	-1.54267	0	0.5	0.754254	3.90241	1.66843	0.100509	0.173995	-5.3357	0	0.5	1.03791	3.90241	1.92088	0.0595654	0.131618	-4.81056	0
249	ENSMUSG00000001674	Ddx18	0.638314	5.83622	3.87062	0.000273215	0.00227783	0.000257468	0	0.5	0.768729	5.83622	3.56023	0.000738092	0.0077978	-0.77785	0	0.5	0.330329	5.83622	1.67588	0.0990346	0.23597	-5.12888	0	0	0.355673	5.83622	1.92356	0.0592212	0.155833	-4.72641	0	0	0.731719	5.83622	4.43701	4.02955e-05	0.000381072	1.7953	0	0.5	1.1206	5.83622	5.68519	4.2368e-07	1.55347e-05	6.21885	0
250	ENSMUSG00000001687	Ubl3	0.379679	7.7551	2.45803	0.0169145	0.0529518	-3.79386	0	0	0.488689	7.7551	2.41636	0.0187773	0.0699751	-3.70412	0	0	0.296051	7.7551	1.60356	0.114131	0.257591	-5.24151	0	0	-0.22625	7.7551	-1.30637	0.196477	0.348972	-5.67384	0	0	-0.126364	7.7551	-0.818074	0.416594	0.526061	-6.36438	0	0	0.34225	7.7551	1.8538	0.0687504	0.146774	-4.92964	0
251	ENSMUSG00000001700	Gramd3	1.11062	8.27558	5.82189	2.52257e-07	9.29755e-06	6.6861	0	0.5	1.48296	8.27558	5.93727	1.62504e-07	1.59691e-05	7.17464	0	0.5	0.677718	8.27558	2.97233	0.00426753	0.033617	-2.40598	0	0.5	0.879321	8.27558	4.11107	0.000123033	0.00200726	0.86321	0	0.5	0.722456	8.27558	3.78713	0.000358431	0.00212007	-0.276169	0	0.5	0.760447	8.27558	3.33516	0.00147546	0.00803843	-1.51659	0
252	ENSMUSG00000001707	Eef1e1	0.712999	7.36352	4.5196	3.01939e-05	0.000406286	2.0891	0	0.5	0.702963	7.36352	3.40331	0.00119944	0.011052	-1.22585	0	0.5	0.683929	7.36352	3.62719	0.000597834	0.00870185	-0.601382	0	0.5	0.636845	7.36352	3.60041	0.000650567	0.00689373	-0.692978	0	0.5	0.730247	7.36352	4.62893	2.05379e-05	0.000219164	2.4389	0	0.5	0.703788	7.36352	3.73252	0.000427394	0.00317927	-0.363858	0
253	ENSMUSG00000001729	Akt1	-0.00531751	6.94828	-0.0459475	0.963507	0.97608	-6.66964	0	0	0.107508	6.94828	0.7095	0.480798	0.627302	-6.21619	0	0	0.0534765	6.94828	0.386604	0.700435	0.815981	-6.41773	0	0	0.0142422	6.94828	0.109759	0.912972	0.947579	-6.50447	0	0	-0.0382174	6.94828	-0.330228	0.742393	0.811174	-6.6431	0	0	-0.185496	6.94828	-1.34103	0.185033	0.306216	-5.71216	0
254	ENSMUSG00000001739	Cldn15	-0.576105	1.36314	-1.17069	0.246414	0.371691	-5.99279	0	0	-1.18145	1.36314	-1.83364	0.0717341	0.169994	-4.84282	0	-0.5	-1.71086	1.36314	-2.90873	0.00510284	0.0376292	-2.56766	0	-0.5	-1.53587	1.36314	-2.78356	0.00720535	0.0382427	-2.89351	0	-0.5	-1.54809	1.36314	-3.14583	0.00259076	0.00994675	-2.11973	0	-0.5	-1.45808	1.36314	-2.47896	0.0160431	0.0481423	-3.68045	0
255	ENSMUSG00000001741	Il16	-0.20502	8.21027	-1.72927	0.0889702	0.176648	-5.21133	0	0	-0.200663	8.21027	-1.29269	0.20114	0.346284	-5.64729	0	0	-0.250848	8.21027	-1.77022	0.0818376	0.209164	-4.9752	0	0	-0.293044	8.21027	-2.20449	0.0313874	0.103314	-4.18926	0	0	-0.346192	8.21027	-2.92001	0.00494441	0.0164863	-2.71209	0	0	-0.25943	8.21027	-1.83078	0.0721656	0.152255	-4.96964	0
256	ENSMUSG00000001750	Tcirg1	-0.609927	6.55578	-3.70705	0.000463728	0.00348875	-0.497068	0	-0.5	-0.466011	6.55578	-2.16324	0.0345696	0.104245	-4.23146	0	0	-0.632196	6.55578	-3.21478	0.00211505	0.0208001	-1.76661	0	-0.5	-0.640503	6.55578	-3.47201	0.000971183	0.00916397	-1.06424	0	-0.5	-0.827258	6.55578	-5.02796	4.88743e-06	6.7795e-05	3.81523	0	-0.5	-0.76343	6.55578	-3.88212	0.000263126	0.00220814	0.0908962	0
257	ENSMUSG00000001751	Naglu	0.821417	6.73401	5.13949	3.24813e-06	6.87002e-05	4.22401	0	0.5	0.694871	6.73401	3.32062	0.00154167	0.0132043	-1.45655	0	0.5	0.703098	6.73401	3.68063	0.000504553	0.00770388	-0.443819	0	0.5	0.644333	6.73401	3.59563	0.000660439	0.00696699	-0.706959	0	0.5	0.656399	6.73401	4.107	0.000124725	0.000923263	0.720972	0	0.5	0.429046	6.73401	2.246	0.028448	0.0748012	-4.18161	0
258	ENSMUSG00000001755	Coasy	0.0426841	7.0324	0.349805	0.727726	0.808826	-6.60953	0	0	-0.00901823	7.0324	-0.0564469	0.955176	0.976321	-6.46339	0	0	0.199865	7.0324	1.3704	0.175736	0.34151	-5.57339	0	0	0.175928	7.0324	1.28589	0.203487	0.357267	-5.69951	0	0	-0.0376061	7.0324	-0.30819	0.759019	0.824578	-6.65014	0	0	-0.0762158	7.0324	-0.522582	0.603215	0.719314	-6.46021	0
259	ENSMUSG00000001761	Smo	-0.762184	-0.627508	-1.60295	0.114266	0.212623	-5.41239	0	-0.5	-1.14205	-0.627508	-1.83444	0.0716133	0.169765	-4.84144	0	-0.5	-1.24573	-0.627508	-2.19196	0.0323258	0.117833	-4.19801	0	-0.5	-0.631096	-0.627508	-1.18376	0.241238	0.400232	-5.82174	0	-0.5	-0.576515	-0.627508	-1.21247	0.230148	0.332505	-5.9705	0	0	-1.23971	-0.627508	-2.18138	0.0331374	0.0839647	-4.3133	0
260	ENSMUSG00000001763	Tspan33	-1.36091	1.93254	-1.90062	0.0622227	0.135709	-4.91677	0	-0.5	-2.98381	1.93254	-3.18269	0.00232522	0.017612	-1.83273	0	-0.5	-2.97796	1.93254	-3.47963	0.000948571	0.0120957	-1.02893	0	-0.5	-3.74268	1.93254	-4.66182	1.82769e-05	0.000503782	2.6633	-1	-1	-3.11859	1.93254	-4.35535	5.34847e-05	0.000474513	1.52548	-1	-1	-3.95928	1.93254	-4.62627	2.07327e-05	0.000304708	2.49503	-1
261	ENSMUSG00000001767	Crnkl1	0.137378	6.33469	1.04026	0.302449	0.431986	-6.13413	0	0	0.260438	6.33469	1.50621	0.137329	0.265574	-5.36043	0	0	0.0489069	6.33469	0.309844	0.757768	0.852363	-6.44424	0	0	0.27313	6.33469	1.84459	0.0700999	0.173819	-4.86586	0	0	0.252276	6.33469	1.91029	0.0609415	0.116944	-4.92484	0	0	0.351833	6.33469	2.22899	0.0296214	0.0771022	-4.21657	0
262	ENSMUSG00000001768	Rin2	1.40037	1.79313	1.83786	0.0711009	0.149592	-5.02754	0	0.5	-1.37464	1.79313	-1.3779	0.173419	0.3117	-5.53772	0	-0.5	1.77989	1.79313	1.95439	0.0553812	0.16436	-4.6536	0	0.5	1.9798	1.79313	2.31739	0.0239578	0.0864233	-3.95595	0	0.5	1.45324	1.79313	1.90724	0.0613427	0.117607	-4.93033	0	0.5	1.67426	1.79313	1.8384	0.0710192	0.150436	-4.95644	0
263	ENSMUSG00000001774	Chordc1	-0.487099	6.33339	-1.81429	0.0746986	0.155098	-5.06828	0	0	-0.102607	6.33339	-0.291894	0.771388	0.856974	-6.42271	0	0	-0.298632	6.33339	-0.930626	0.355826	0.533197	-6.06467	0	0	-0.0366572	6.33339	-0.121775	0.90349	0.941122	-6.50309	0	0	-0.0638333	6.33339	-0.237759	0.812888	0.865353	-6.66937	0	0	-0.0394734	6.33339	-0.123011	0.902515	0.938518	-6.58866	0
264	ENSMUSG00000001783	Rtcb	0.219034	7.48962	2.14941	0.0356988	0.0904983	-4.44581	0	0	0.193356	7.48962	1.44919	0.15256	0.28572	-5.44103	0	0	0.222712	7.48962	1.82852	0.072509	0.194492	-4.87645	0	0	0.0810991	7.48962	0.709793	0.480618	0.629838	-6.26095	0	0	0.0976644	7.48962	0.958394	0.34176	0.452485	-6.24121	0	0	0.0586583	7.48962	0.4816	0.631865	0.742672	-6.48067	0
265	ENSMUSG00000001785	Pwp1	1.1703	6.36306	6.88119	4.22598e-09	3.8274e-07	10.6438	0	0.5	1.52832	6.36306	6.86338	4.52994e-09	1.41181e-06	10.5932	0	0.5	1.21406	6.36306	5.97251	1.4203e-07	1.7412e-05	7.29846	0	0.5	1.02942	6.36306	5.3984	1.24469e-06	7.12941e-05	5.21959	0	0.5	1.32806	6.36306	7.80876	1.1264e-10	1.40423e-08	14.1574	0	0.5	1.25876	6.36306	6.19237	6.10945e-08	3.60662e-06	8.08249	0
266	ENSMUSG00000001786	Fbxo7	-0.217559	6.3977	-1.73994	0.0870639	0.173693	-5.19372	0	0	-0.215969	6.3977	-1.3192	0.192182	0.335595	-5.61391	0	0	-0.0651728	6.3977	-0.436088	0.664359	0.790632	-6.39756	0	0	-0.0315636	6.3977	-0.22514	0.822646	0.888786	-6.48526	0	0	-0.178968	6.3977	-1.43131	0.157598	0.247607	-5.6892	0	0	-0.454117	6.3977	-3.03862	0.00353359	0.015463	-2.31922	0
267	ENSMUSG00000001794	Capns1	-0.457486	7.56996	-4.54813	2.73152e-05	0.000375416	2.18468	0	0	-0.496811	7.56996	-3.77228	0.000376049	0.00480966	-0.152287	0	0	-0.292356	7.56996	-2.43173	0.0180696	0.0834333	-3.69375	0	0	-0.242203	7.56996	-2.14754	0.0358532	0.112802	-4.30321	0	0	-0.463892	7.56996	-4.61181	2.18212e-05	0.000230766	2.38095	0	0	-0.627445	7.56996	-5.2189	2.424e-06	5.84435e-05	4.54504	0
268	ENSMUSG00000001829	Clpb	-0.398796	7.02009	-3.432	0.00109854	0.00681941	-1.30286	0	0	-0.348623	7.02009	-2.29145	0.0255105	0.0853289	-3.97042	0	0	-0.141264	7.02009	-1.01713	0.313229	0.492469	-5.98229	0	0	-0.0504241	7.02009	-0.387028	0.700123	0.803036	-6.43605	0	0	-0.191239	7.02009	-1.64578	0.105106	0.180316	-5.37161	0	0	-0.450162	7.02009	-3.24126	0.00195523	0.00989736	-1.77637	0
269	ENSMUSG00000001833	Septin7	-0.750457	7.04065	-2.56622	0.0128304	0.0431609	-3.54847	0	-0.5	-0.821738	7.04065	-2.14615	0.0359694	0.106875	-4.26531	0	-0.5	-0.484302	7.04065	-1.38558	0.17107	0.335636	-5.55324	0	0	-0.479177	7.04065	-1.46141	0.14919	0.290285	-5.46725	0	0	-0.505815	7.04065	-1.72966	0.0889011	0.157506	-5.23642	0	0	-0.743638	7.04065	-2.12754	0.0375486	0.0923255	-4.42051	0
270	ENSMUSG00000001844	Zdhhc4	0.386432	6.34808	2.96546	0.00435123	0.0194138	-2.57218	0	0	0.403294	6.34808	2.36373	0.0213914	0.0759846	-3.81773	0	0	0.418839	6.34808	2.68915	0.00929034	0.0553684	-3.10551	0	0	-0.0627652	6.34808	-0.429582	0.669059	0.780286	-6.41882	0	0	0.265427	6.34808	2.03687	0.0461409	0.0940164	-4.69029	0	0	0.279492	6.34808	1.79448	0.0778413	0.160883	-5.03182	0
271	ENSMUSG00000001847	Rac1	-0.380893	8.49117	-3.75718	0.000394811	0.00306044	-0.346044	0	0	-0.461801	8.49117	-3.47915	0.000949979	0.00943877	-1.01099	0	0	-0.218163	8.49117	-1.80048	0.0768776	0.201833	-4.9243	0	0	-0.503985	8.49117	-4.43388	4.07366e-05	0.000901179	1.90481	0	0	-0.572629	8.49117	-5.64849	4.86707e-07	1.05253e-05	6.03808	0	0	-0.535288	8.49117	-4.41769	4.30956e-05	0.000540429	1.79959	0
272	ENSMUSG00000001855	Nup214	0.0323109	6.48731	0.201949	0.840649	0.892507	-6.6503	0	0	-0.0342041	6.48731	-0.163278	0.870855	0.92211	-6.45174	0	0	-0.199955	6.48731	-1.04562	0.299985	0.479094	-5.95361	0	0	-0.129863	6.48731	-0.723914	0.471968	0.622797	-6.25097	0	0	0.102655	6.48731	0.641613	0.5236	0.626505	-6.49221	0	0	0.164159	6.48731	0.858434	0.394114	0.531902	-6.23069	0
273	ENSMUSG00000001864	Aif1l	-0.886162	-0.937365	-2.48164	0.0159348	0.0506837	-3.74105	0	-0.5	-1.19983	-0.937365	-2.56628	0.0128284	0.054549	-3.36938	0	-0.5	-0.949421	-0.937365	-2.2245	0.0299383	0.112972	-4.13213	0	-0.5	-0.813815	-0.937365	-2.03263	0.046581	0.13353	-4.52536	0	-0.5	-0.280659	-0.937365	-0.785968	0.43502	0.544077	-6.3899	0	0	-1.17082	-0.937365	-2.74325	0.00803644	0.0287066	-3.06409	0
274	ENSMUSG00000001865	Cpa3	-1.10257	-0.245236	-1.94611	0.0563911	0.126238	-4.83443	0	-0.5	-2.17002	-0.245236	-2.92539	0.00487055	0.0291257	-2.50403	0	-0.5	-1.82701	-0.245236	-2.69806	0.00907222	0.0545351	-3.08431	0	-0.5	-1.58446	-0.245236	-2.49432	0.0154299	0.0642572	-3.57105	0	-0.5	-2.12371	-0.245236	-3.74849	0.000406006	0.00234518	-0.393388	-1	-1	-1.85459	-0.245236	-2.73878	0.00813388	0.0289711	-3.07493	0
275	ENSMUSG00000001870	Ltbp1	-0.49358	0.723435	-0.736036	0.464614	0.589395	-6.40084	0	0	-0.745281	0.723435	-0.848827	0.399395	0.553916	-6.10955	0	-0.5	-0.588774	0.723435	-0.73458	0.465494	0.632832	-6.22498	0	-0.5	-1.01217	0.723435	-1.34617	0.183377	0.332988	-5.62287	0	-0.5	-0.519795	0.723435	-0.775128	0.441348	0.550367	-6.39828	0	0	0.0881236	0.723435	0.109947	0.912823	0.945619	-6.59017	0
276	ENSMUSG00000001891	Ugp2	-0.00894212	5.89613	-0.0325148	0.974171	0.982937	-6.67017	0	0	-0.378887	5.89613	-1.05222	0.296971	0.452801	-5.9206	0	0	-0.543622	5.89613	-1.65381	0.103457	0.242032	-5.16373	0	0	-0.148335	5.89613	-0.481051	0.632253	0.752763	-6.39559	0	0	-0.380447	5.89613	-1.38336	0.171748	0.264428	-5.75458	0	0	-0.208045	5.89613	-0.632918	0.529224	0.655179	-6.39694	0
277	ENSMUSG00000001901	Kcnh6	-0.772592	-0.161746	-1.35891	0.179327	0.295527	-5.76091	0	-0.5	-2.51072	-0.161746	-3.37286	0.00131613	0.0117373	-1.31126	0	-0.5	-1.99738	-0.161746	-2.93935	0.00468344	0.0356012	-2.49016	0	-0.5	-1.88381	-0.161746	-2.9552	0.00447901	0.0273241	-2.4647	0	-0.5	-1.83617	-0.161746	-3.22965	0.00202388	0.00819331	-1.89186	0	-0.5	-1.12608	-0.161746	-1.65715	0.102778	0.198287	-5.25686	0
278	ENSMUSG00000001909	Trmt1	0.620846	7.34772	5.028	4.88673e-06	9.6071e-05	3.83178	0	0.5	0.61837	7.34772	3.82489	0.00031714	0.00424554	0.00630333	0	0.5	0.51217	7.34772	3.47036	0.000976127	0.0123431	-1.05538	0	0	0.459151	7.34772	3.31646	0.00156113	0.0129337	-1.50205	0	0	0.562547	7.34772	4.55586	2.65819e-05	0.000270711	2.19235	0	0	0.669354	7.34772	4.53541	2.85638e-05	0.000391561	2.19023	0
279	ENSMUSG00000001910	Nacc1	-0.040701	4.61242	-0.197108	0.844418	0.894825	-6.65126	0	0	0.151036	4.61242	0.558647	0.578509	0.71128	-6.31048	0	0	-0.21672	4.61242	-0.878106	0.383435	0.559235	-6.11123	0	0	-0.182	4.61242	-0.786102	0.434942	0.589859	-6.20471	0	0	0.174987	4.61242	0.847434	0.400165	0.510178	-6.34018	0	0	0.00656516	4.61242	0.0266007	0.978868	0.987958	-6.59585	0
280	ENSMUSG00000001911	Nfix	1.62044	3.5188	3.57895	0.000696014	0.00475673	-0.877299	0	0.5	2.68252	3.5188	4.52504	2.96226e-05	0.000727326	2.23017	1	1	0.83216	3.5188	1.53772	0.129443	0.279252	-5.3401	0	0.5	1.00011	3.5188	1.97005	0.0535147	0.145988	-4.6419	0	0.5	1.00477	3.5188	2.21916	0.0303191	0.0676799	-4.32976	0	0.5	1.5968	3.5188	2.95067	0.00453659	0.0186723	-2.54692	0
281	ENSMUSG00000001918	Slc1a5	0.112215	8.2106	1.02484	0.309605	0.439839	-6.14977	0	0	0.0594227	8.2106	0.414493	0.680011	0.788632	-6.37982	0	0	0.0996221	8.2106	0.761222	0.449545	0.618128	-6.20536	0	0	0.251433	8.2106	2.04803	0.0449991	0.130621	-4.49621	0	0	-0.0377013	8.2106	-0.34432	0.731825	0.802897	-6.63835	0	0	0.0363767	8.2106	0.277958	0.782013	0.855788	-6.55767	0
282	ENSMUSG00000001924	Uba1	-0.299524	7.56861	-3.29869	0.00164684	0.00933447	-1.67864	0	0	-0.162117	7.56861	-1.36363	0.177844	0.317177	-5.55652	0	0	-0.213131	7.56861	-1.96383	0.0542492	0.162182	-4.63636	0	0	-0.242995	7.56861	-2.3868	0.0202082	0.0775436	-3.80772	0	0	-0.372449	7.56861	-4.10182	0.000126918	0.000935573	0.704453	0	0	-0.485382	7.56861	-4.47241	3.56161e-05	0.000467956	1.98056	0
283	ENSMUSG00000001930	Vwf	-0.472864	-0.189916	-0.744853	0.459307	0.584309	-6.39437	0	0	-0.16663	-0.189916	-0.200469	0.841801	0.90358	-6.44503	0	0	0.0106938	-0.189916	0.0140934	0.988803	0.993444	-6.49182	0	0	-1.07286	-0.189916	-1.50725	0.137062	0.273755	-5.40203	0	-0.5	-0.86922	-0.189916	-1.36919	0.17611	0.269581	-5.7735	0	-0.5	-1.07913	-0.189916	-1.42218	0.160219	0.275587	-5.60379	0
284	ENSMUSG00000001942	Siae	0.143599	6.132	0.790272	0.432522	0.560563	-6.35982	0	0	0.115431	6.132	0.485183	0.629337	0.750992	-6.34836	0	0	-0.0243002	6.132	-0.111888	0.91129	0.949418	-6.4857	0	0	0.138918	6.132	0.681857	0.497988	0.644156	-6.28013	0	0	0.134444	6.132	0.739889	0.462291	0.570674	-6.42476	0	0	0.194167	6.132	0.894025	0.374928	0.512463	-6.19996	0
285	ENSMUSG00000001943	Vsig2	-0.940668	-1.05878	-2.36207	0.0214794	0.0627492	-4.00434	0	-0.5	-0.79319	-1.05878	-1.52122	0.133527	0.260526	-5.33873	0	-0.5	-0.551835	-1.05878	-1.15935	0.250967	0.427724	-5.83155	0	0	-0.570509	-1.05878	-1.27769	0.206344	0.360604	-5.70967	0	0	-1.01001	-1.05878	-2.53619	0.0138635	0.0366162	-3.6417	0	-0.5	-0.638071	-1.05878	-1.34052	0.185196	0.306382	-5.71282	0
286	ENSMUSG00000001946	Esam	0.503812	0.214355	0.85719	0.394796	0.524251	-6.30529	0	0	-0.110327	0.214355	-0.143366	0.886488	0.93242	-6.45477	0	0	0.283232	0.214355	0.403181	0.688267	0.807949	-6.41124	0	0	0.253628	0.214355	0.384869	0.701713	0.804034	-6.43688	0	0	-0.0658028	0.214355	-0.111957	0.911236	0.937422	-6.69139	0	0	0.0360062	0.214355	0.0512548	0.959295	0.976674	-6.5949	0
287	ENSMUSG00000001948	Spa17	0.850293	1.86865	1.43268	0.157207	0.267679	-5.66119	0	0.5	1.40465	1.86865	1.80762	0.075745	0.176616	-4.8873	0	0.5	0.755451	1.86865	1.06497	0.291215	0.469975	-5.9337	0	0.5	0.268439	1.86865	0.403398	0.688109	0.794267	-6.42963	0	0	1.2407	1.86865	2.09049	0.0408752	0.0855997	-4.587	0	0.5	0.982507	1.86865	1.38505	0.171233	0.289805	-5.65412	0
288	ENSMUSG00000001962	Fam50a	-0.156298	6.87053	-1.5596	0.124183	0.225617	-5.47818	0	0	-0.153571	6.87053	-1.17038	0.246538	0.398061	-5.79299	0	0	0.0370329	6.87053	0.309169	0.758278	0.852846	-6.44445	0	0	-0.0541142	6.87053	-0.481591	0.631871	0.752571	-6.39533	0	0	-0.110469	6.87053	-1.1023	0.27479	0.382446	-6.09535	0	0	-0.320792	6.87053	-2.67813	0.00956665	0.0326168	-3.22051	0
289	ENSMUSG00000001964	Emd	-0.189793	6.65404	-1.31155	0.194732	0.313044	-5.82232	0	0	-0.17707	6.65404	-0.934564	0.353808	0.510572	-6.03468	0	0	-0.18017	6.65404	-1.04169	0.30179	0.481034	-5.95761	0	0	-0.130638	6.65404	-0.805161	0.423948	0.579816	-6.18979	0	0	-0.0798566	6.65404	-0.551845	0.583131	0.67817	-6.54554	0	0	-0.312252	6.65404	-1.80534	0.0761046	0.158266	-5.01332	0
290	ENSMUSG00000001983	Taco1	0.302394	4.80173	1.54758	0.127052	0.229276	-5.49613	0	0	0.658904	4.80173	2.57548	0.012526	0.0537048	-3.3483	0	0.5	0.087941	4.80173	0.376547	0.707856	0.820477	-6.42154	0	0	0.407213	4.80173	1.8587	0.0680418	0.170591	-4.84133	0	0	0.532107	4.80173	2.72319	0.0084821	0.025005	-3.20143	0	0	0.370631	4.80173	1.58697	0.117844	0.219539	-5.36558	0
291	ENSMUSG00000001985	Grik3	-1.05136	0.715485	-2.60082	0.0117269	0.0403742	-3.4682	0	-0.5	-1.32134	0.715485	-2.49649	0.0153448	0.0611838	-3.52722	0	-0.5	-0.424257	0.715485	-0.878085	0.383446	0.559235	-6.11125	0	0	-0.988762	0.715485	-2.18151	0.0331268	0.106972	-4.23554	0	-0.5	-1.24149	0.715485	-3.07115	0.00321809	0.0117487	-2.31915	0	-0.5	-1.04351	0.715485	-2.15975	0.0348518	0.0872447	-4.35665	0
292	ENSMUSG00000001986	Gria3	-1.69249	-0.537559	-3.14477	0.00259882	0.0130917	-2.09977	0	-0.5	-1.83251	-0.537559	-2.60056	0.0117347	0.0514575	-3.29057	0	-0.5	-2.60248	-0.537559	-4.04574	0.000153161	0.00327872	0.669293	-1	-1	-2.17212	-0.537559	-3.59959	0.000652266	0.00690483	-0.695398	-1	-1	-1.95677	-0.537559	-3.63581	0.000581755	0.00311185	-0.730993	0	-0.5	-2.71375	-0.537559	-4.21871	8.5458e-05	0.000916554	1.151	-1
293	ENSMUSG00000001988	Npas1	-1.07356	-0.875431	-2.95848	0.00443781	0.01968	-2.59016	0	-0.5	-1.42229	-0.875431	-2.99358	0.00401806	0.0257155	-2.3301	0	-0.5	-0.90916	-0.875431	-2.0962	0.0403463	0.134591	-4.38705	0	-0.5	-1.08515	-0.875431	-2.66711	0.00985064	0.0474881	-3.17329	0	-0.5	-1.52745	-0.875431	-4.20931	8.82367e-05	0.000705661	1.04936	0	-0.5	-2.30996	-0.875431	-5.32595	1.63025e-06	4.36789e-05	4.92521	-1
294	ENSMUSG00000001995	Sipa1l2	0.513662	2.49356	0.748113	0.457353	0.582878	-6.39196	0	0	1.55344	2.49356	1.728	0.0892003	0.197454	-5.01986	0	0.5	2.00904	2.49356	2.44809	0.0173432	0.0813176	-3.65779	0	0.5	0.176043	2.49356	0.228674	0.81991	0.887183	-6.48447	0	0	1.93258	2.49356	2.81467	0.00661881	0.0206526	-2.9772	0	0.5	1.39691	2.49356	1.70219	0.0939649	0.185488	-5.18484	0
295	ENSMUSG00000001998	Ap4e1	-0.232537	4.00673	-1.15966	0.250841	0.376706	-6.00535	0	0	0.0823655	4.00673	0.31372	0.754836	0.843574	-6.41616	0	0	-0.680851	4.00673	-2.84079	0.00616082	0.0427042	-2.73749	0	-0.5	-0.250251	4.00673	-1.11307	0.270176	0.432062	-5.9007	0	0	-0.0235395	4.00673	-0.117391	0.906947	0.934053	-6.69077	0	0	0.105685	4.00673	0.44096	0.660847	0.765026	-6.49931	0
296	ENSMUSG00000001999	Blvra	-0.372109	6.66241	-2.90442	0.00516467	0.0219481	-2.72837	0	0	-0.311593	6.66241	-1.85753	0.0682104	0.164495	-4.8015	0	0	-0.122511	6.66241	-0.800041	0.426885	0.597469	-6.17555	0	0	-0.0551776	6.66241	-0.384113	0.70227	0.804368	-6.43717	0	0	-0.390734	6.66241	-3.04979	0.00342213	0.0123426	-2.37557	0	0	-0.516252	6.66241	-3.37132	0.00132231	0.00743732	-1.41523	0
297	ENSMUSG00000002006	Pdzd4	0.766006	4.10604	2.36123	0.0215235	0.0628271	-4.00614	0	0.5	0.234421	4.10604	0.551902	0.583092	0.714925	-6.31418	0	0	0.778497	4.10604	2.00776	0.0492376	0.152524	-4.55518	0	0.5	1.31742	4.10604	3.62192	0.000607885	0.00654287	-0.629961	0	0.5	0.652178	4.10604	2.01035	0.0489548	0.098436	-4.74051	0	0.5	0.717287	4.10604	1.8499	0.0693189	0.147705	-4.93644	0
298	ENSMUSG00000002007	Srpk3	-0.688657	3.37472	-0.895574	0.374106	0.504835	-6.27206	0	-0.5	-1.59892	3.37472	-1.58813	0.117583	0.239103	-5.23961	0	-0.5	-0.0851152	3.37472	-0.0926094	0.926526	0.959084	-6.48766	0	0	-1.11555	3.37472	-1.29389	0.200728	0.354165	-5.68953	0	-0.5	-1.47912	3.37472	-1.92354	0.0592228	0.114225	-4.9009	0	-0.5	-0.243825	3.37472	-0.265294	0.791705	0.862875	-6.5611	0
299	ENSMUSG00000002010	Idh3g	-0.0853154	7.91253	-0.757736	0.451614	0.577903	-6.38477	0	0	-0.18569	7.91253	-1.25961	0.21275	0.359583	-5.68804	0	0	-0.0784716	7.91253	-0.583112	0.562032	0.711878	-6.32342	0	0	-0.101936	7.91253	-0.807472	0.422626	0.578524	-6.18796	0	0	-0.242934	7.91253	-2.15764	0.0350233	0.0760197	-4.45439	0	0	-0.313596	7.91253	-2.33029	0.0232171	0.0640761	-4.00499	0
300	ENSMUSG00000002012	Pnck	1.87303	1.99032	3.26604	0.00181605	0.0100175	-1.76914	0	0.5	1.90857	1.99032	2.54181	0.0136644	0.0567193	-3.4251	0	0.5	0.393645	1.99032	0.574289	0.567947	0.716693	-6.32847	0	0	0.0649942	1.99032	0.101079	0.91983	0.951382	-6.50538	0	0	0.344158	1.99032	0.600115	0.550719	0.650253	-6.51785	0	0	1.04406	1.99032	1.52318	0.133036	0.240125	-5.46065	0
301	ENSMUSG00000002014	Ssr4	-0.847671	9.0325	-6.45937	2.17851e-08	1.30421e-06	9.05488	0	-0.5	-0.993768	9.0325	-5.78371	2.91656e-07	2.40457e-05	6.61688	0	-0.5	-0.692725	9.0325	-4.41644	4.32832e-05	0.00130858	1.85801	0	-0.5	-0.680149	9.0325	-4.62248	2.10128e-05	0.000559454	2.53112	0	-0.5	-1.04461	9.0325	-7.96011	6.23786e-11	9.11324e-09	14.7316	0	-0.5	-1.08428	9.0325	-6.9128	3.73592e-09	4.4986e-07	10.7772	0
302	ENSMUSG00000002015	Bcap31	-0.213567	7.86763	-1.22452	0.225604	0.348435	-5.92981	0	0	-0.13878	7.86763	-0.607742	0.545682	0.684582	-6.28222	0	0	-0.0524758	7.86763	-0.251734	0.802118	0.880267	-6.46044	0	0	-0.109496	7.86763	-0.559939	0.577633	0.710657	-6.35493	0	0	-0.281054	7.86763	-1.61147	0.112394	0.189889	-5.42515	0	0	-0.420743	7.86763	-2.01837	0.0480893	0.111811	-4.63087	0
303	ENSMUSG00000002017	Fam98a	0.17537	6.14449	0.961844	0.340039	0.470364	-6.21136	0	0	0.378031	6.14449	1.58356	0.118619	0.240335	-5.2465	0	0	-0.0305105	6.14449	-0.140006	0.88913	0.934512	-6.48218	0	0	0.300452	6.14449	1.46971	0.146933	0.287371	-5.45558	0	0	0.373912	6.14449	2.05078	0.0447213	0.0916879	-4.66371	0	0	0.333975	6.14449	1.53254	0.130714	0.236953	-5.44692	0
304	ENSMUSG00000002020	Ltbp2	-0.821511	-0.66939	-1.40631	0.164859	0.277422	-5.69741	0	-0.5	-1.5991	-0.66939	-2.09075	0.0408509	0.116193	-4.37341	0	-0.5	-0.456694	-0.66939	-0.654096	0.515582	0.675115	-6.28006	0	0	0.238951	-0.66939	0.364824	0.716543	0.814727	-6.44434	0	0	-0.885788	-0.66939	-1.51634	0.134754	0.219155	-5.56818	0	-0.5	-1.3092	-0.66939	-1.87508	0.0657147	0.142024	-4.89226	0
305	ENSMUSG00000002028	Kmt2a	-0.350497	7.8	-2.67931	0.00953676	0.0347584	-3.28298	0	0	-0.458922	7.8	-2.67939	0.00953484	0.0449648	-3.10626	0	0	-0.335898	7.8	-2.1483	0.0357905	0.125025	-4.28509	0	0	-0.38333	7.8	-2.61348	0.0113453	0.052021	-3.29901	0	0	-0.371443	7.8	-2.83943	0.00618396	0.019621	-2.91557	0	0	-0.190507	7.8	-1.21842	0.227895	0.356231	-5.86449	0
306	ENSMUSG00000002031	Ift46	0.581336	6.90711	4.19677	9.20777e-05	0.000960808	1.0285	0	0.5	0.45332	6.90711	2.49949	0.015228	0.0608458	-3.5205	0	0	0.334094	6.90711	2.01793	0.0481362	0.150376	-4.53617	0	0	0.495041	6.90711	3.1874	0.00229316	0.0169867	-1.85491	0	0	0.356125	6.90711	2.57094	0.0126745	0.0341136	-3.56176	0	0	0.379195	6.90711	2.29034	0.025579	0.0689865	-4.08937	0
307	ENSMUSG00000002032	Tmem25	-0.535142	-0.395087	-0.929777	0.356261	0.487113	-6.24126	0	0	-0.216716	-0.395087	-0.28758	0.774672	0.859157	-6.42395	0	0	-1.22419	-0.395087	-1.77954	0.0802832	0.206762	-4.95961	0	-0.5	-0.160853	-0.395087	-0.249256	0.804025	0.877838	-6.47958	0	0	0.43293	-0.395087	0.752189	0.454917	0.563771	-6.41566	0	0	-0.631979	-0.395087	-0.918673	0.361993	0.499493	-6.17797	0
308	ENSMUSG00000002033	Cd3g	-0.599347	1.27162	-0.751393	0.455392	0.581288	-6.38952	0	-0.5	-1.09179	1.27162	-1.04541	0.300084	0.455844	-5.92757	0	-0.5	-0.180115	1.27162	-0.188924	0.850799	0.91017	-6.47418	0	0	-0.70763	1.27162	-0.791229	0.431968	0.587178	-6.20073	0	-0.5	-0.249113	1.27162	-0.312309	0.755902	0.821994	-6.64886	0	0	-1.0578	1.27162	-1.10953	0.271685	0.406582	-5.98814	0
309	ENSMUSG00000002043	Trappc6a	0.283326	7.40385	2.42157	0.018535	0.0566092	-3.87465	0	0	0.275151	7.40385	1.79614	0.0775743	0.17952	-4.90675	0	0	0.208406	7.40385	1.49029	0.141456	0.296556	-5.40876	0	0	0.2383	7.40385	1.81653	0.0743511	0.180806	-4.91417	0	0	0.231362	7.40385	1.97744	0.0526524	0.104247	-4.80206	0	0	0.36677	7.40385	2.62273	0.0110736	0.0363398	-3.35128	0
310	ENSMUSG00000002052	Supt6	-0.139551	6.80713	-1.17544	0.244521	0.369756	-5.98733	0	0	0.0450647	6.80713	0.28991	0.772898	0.857907	-6.42328	0	0	-0.0769741	6.80713	-0.542453	0.589542	0.733958	-6.34604	0	0	-0.0309943	6.80713	-0.23284	0.816688	0.885145	-6.48351	0	0	-0.086577	6.80713	-0.72924	0.468729	0.576462	-6.43253	0	0	-0.135132	6.80713	-0.952304	0.344814	0.48315	-6.14703	0
311	ENSMUSG00000002055	Spag5	1.76059	4.06139	3.84808	0.000294078	0.00241353	-0.0690395	0	0.5	1.45273	4.06139	2.4251	0.0183721	0.0689986	-3.68506	0	0.5	1.30057	4.06139	2.37831	0.0206364	0.0903985	-3.80983	0	0.5	1.33763	4.06139	2.60753	0.0115231	0.0525632	-3.31281	0	0.5	2.163	4.06139	4.72762	1.4459e-05	0.000165013	2.77474	1	1	2.05525	4.06139	3.75839	0.000393278	0.00299595	-0.28599	1
312	ENSMUSG00000002058	Unc119	-0.0323926	6.24775	-0.178637	0.858833	0.904904	-6.65474	0	0	-0.422353	6.24775	-1.77893	0.0803837	0.183748	-4.93568	0	0	0.0578414	6.24775	0.266878	0.79049	0.873054	-6.45654	0	0	-0.195362	6.24775	-0.96089	0.340514	0.503736	-6.05482	0	0	-0.534995	6.24775	-2.95036	0.00454057	0.0154336	-2.63436	0	0	-0.147071	6.24775	-0.678582	0.500046	0.628893	-6.36727	0
313	ENSMUSG00000002059	Rab34	0.418885	0.547131	0.66822	0.506589	0.626599	-6.4481	0	0	0.94103	0.547131	1.14653	0.256186	0.408529	-5.81979	0	0.5	-0.73041	0.547131	-0.974856	0.333597	0.512373	-6.02344	0	-0.5	0.157938	0.547131	0.224709	0.822979	0.888915	-6.48536	0	0	1.51024	0.547131	2.40919	0.0191159	0.0471074	-3.92639	0	0.5	0.405129	0.547131	0.540713	0.590733	0.707991	-6.45064	0
314	ENSMUSG00000002064	Sdf2	-0.54442	8.0015	-4.88347	8.26032e-06	0.000147358	3.32835	0	0	-0.597432	8.0015	-4.093	0.000130736	0.00216968	0.834166	0	-0.5	-0.396516	8.0015	-2.97581	0.00422578	0.0333794	-2.39708	0	0	-0.546573	8.0015	-4.37271	5.0369e-05	0.00105586	1.70437	0	0	-0.757787	8.0015	-6.79739	5.85822e-09	3.05796e-07	10.3195	0	-0.5	-0.70779	8.0015	-5.31188	1.71773e-06	4.53349e-05	4.8751	0
315	ENSMUSG00000002068	Ccne1	0.388165	6.27889	1.39009	0.169706	0.283485	-5.71937	0	0	0.527355	6.27889	1.4424	0.154457	0.288054	-5.45042	0	0	0.422691	6.27889	1.26648	0.210301	0.383028	-5.7056	0	0	0.510359	6.27889	1.63008	0.108393	0.233664	-5.21818	0	0	0.662884	6.27889	2.3739	0.0208624	0.0503462	-4.00336	0	0.5	0.319187	6.27889	0.956354	0.342781	0.481224	-6.14323	0
316	ENSMUSG00000002076	Hsf2bp	0.508587	0.21279	0.936729	0.352702	0.483467	-6.23486	0	0	-1.42201	0.21279	-2.00038	0.0500514	0.132934	-4.54453	0	-0.5	0.706537	0.21279	1.08876	0.28067	0.459623	-5.90873	0	0.5	1.29764	0.21279	2.13163	0.0371967	0.115419	-4.3346	0	0.5	0.925255	0.21279	1.70416	0.0935931	0.163963	-5.27816	0	0.5	0.512757	0.21279	0.79015	0.432593	0.568061	-6.28623	0
317	ENSMUSG00000002083	Bbc3	0.49872	6.88781	2.9252	0.00487306	0.0210441	-2.67546	0	0	0.591433	6.88781	2.6495	0.0103204	0.0472337	-3.17666	0	0.5	0.9465	6.88781	4.64482	1.94134e-05	0.000724347	2.61576	0	0.5	0.749671	6.88781	3.92173	0.000231051	0.00322786	0.272189	0	0.5	0.302949	6.88781	1.77692	0.0807168	0.146058	-5.15756	0	0	0.755764	6.88781	3.70881	0.000461135	0.00335952	-0.434937	0
318	ENSMUSG00000002100	Mybpc3	0.228557	0.688272	0.362958	0.717928	0.801606	-6.60485	0	0	1.11121	0.688272	1.34777	0.182865	0.324089	-5.57721	0	0.5	0.302395	0.688272	0.401777	0.689294	0.808558	-6.4118	0	0	0.285229	0.688272	0.403983	0.68768	0.793964	-6.4294	0	0	-0.406835	0.688272	-0.646071	0.520729	0.623951	-6.48935	0	0	-0.406063	0.688272	-0.539515	0.591554	0.708494	-6.45128	0
319	ENSMUSG00000002102	Psmc3	-0.398567	7.94888	-4.5512	2.70221e-05	0.000372353	2.19497	0	0	-0.472339	7.94888	-4.11942	0.000119619	0.00201999	0.917435	0	0	-0.185493	7.94888	-1.77215	0.0815139	0.208613	-4.97198	0	0	-0.190387	7.94888	-1.93896	0.0572754	0.152415	-4.6986	0	0	-0.352831	7.94888	-4.02894	0.000161989	0.00113488	0.47338	0	0	-0.377842	7.94888	-3.6098	0.000631595	0.00424734	-0.728689	0
320	ENSMUSG00000002103	Acp2	0.174768	5.29777	0.917702	0.362497	0.493443	-6.25226	0	0	0.258534	5.29777	1.03685	0.304022	0.459469	-5.93625	0	0	0.356787	5.29777	1.56747	0.122334	0.268953	-5.29603	0	0	0.229387	5.29777	1.07428	0.287056	0.449603	-5.94206	0	0	0.139128	5.29777	0.730556	0.467931	0.575825	-6.43157	0	0	-0.142883	5.29777	-0.627726	0.532597	0.657961	-6.40019	0
321	ENSMUSG00000002105	Slc39a13	-0.287745	6.19151	-2.16463	0.0344579	0.0883458	-4.41536	0	0	-0.291058	6.19151	-1.6723	0.0997408	0.213365	-5.10938	0	0	-0.318687	6.19151	-2.00581	0.0494513	0.152988	-4.55882	0	0	-0.280966	6.19151	-1.88512	0.0643228	0.164537	-4.79493	0	0	-0.526171	6.19151	-3.95825	0.000204829	0.00136679	0.251491	0	0	-0.636528	6.19151	-4.0063	0.000174671	0.0015956	0.47626	0
322	ENSMUSG00000002107	Celf2	0.213697	7.81556	1.1298	0.263114	0.390161	-6.03881	0	0	-0.100749	7.81556	-0.406819	0.685607	0.793213	-6.38294	0	0	0.163482	7.81556	0.723139	0.472441	0.638962	-6.23319	0	0	0.131388	7.81556	0.619536	0.53794	0.677475	-6.32018	0	0	0.0524017	7.81556	0.277045	0.782711	0.843528	-6.65925	0	0	0.162321	7.81556	0.718005	0.475577	0.607886	-6.34001	0
323	ENSMUSG00000002108	Nr1h3	0.148529	1.29879	0.26737	0.790113	0.856077	-6.63495	0	0	0.72109	1.29879	0.991401	0.325523	0.482435	-5.98121	0	0.5	-0.181608	1.29879	-0.273518	0.785407	0.869993	-6.45476	0	0	-0.0813687	1.29879	-0.130637	0.896505	0.937469	-6.50198	0	0	-0.167331	1.29879	-0.301215	0.764305	0.828835	-6.65226	0	0	-0.0393358	1.29879	-0.0592431	0.952958	0.972928	-6.59446	0
324	ENSMUSG00000002109	Ddb2	-0.369497	5.90557	-1.70126	0.0941399	0.184272	-5.25712	0	0	0.0220387	5.90557	0.0775004	0.938487	0.966958	-6.46199	0	0	-0.377851	5.90557	-1.45556	0.150796	0.309539	-5.45777	0	0	-0.367106	5.90557	-1.5075	0.136998	0.273755	-5.40167	0	0	-0.197394	5.90557	-0.908851	0.367113	0.478018	-6.28686	0	0	-0.355386	5.90557	-1.36901	0.176165	0.295907	-5.67546	0
325	ENSMUSG00000002111	Spi1	-0.139135	6.0249	-0.912956	0.364968	0.495951	-6.25655	0	0	-0.00247585	6.0249	-0.0124079	0.990142	0.994365	-6.46489	0	0	0.222647	6.0249	1.22231	0.226435	0.400637	-5.75881	0	0	-0.111109	6.0249	-0.650238	0.518053	0.660159	-6.30092	0	0	-0.305574	6.0249	-2.00507	0.0495324	0.0993509	-4.75044	0	0	-0.101058	6.0249	-0.554798	0.581122	0.699757	-6.44297	0
326	ENSMUSG00000002129	Sf3a1	0.223527	7.0179	1.98126	0.0522105	0.119608	-4.76963	0	0	0.350236	7.0179	2.37101	0.0210118	0.0752499	-3.80216	0	0	0.0925785	7.0179	0.68655	0.495046	0.658394	-6.25861	0	0	0.219444	7.0179	1.73478	0.0879818	0.202476	-5.05111	0	0	0.243904	7.0179	2.16188	0.0346794	0.0754579	-4.44589	0	0	0.162195	7.0179	1.20281	0.233835	0.363266	-5.88289	0
327	ENSMUSG00000002147	Stat6	0.0587692	5.47572	0.244536	0.807661	0.868298	-6.64079	0	0	0.355063	5.47572	1.12838	0.263708	0.41642	-5.83983	0	0	-0.0460197	5.47572	-0.160209	0.873262	0.924545	-6.47916	0	0	0.0660428	5.47572	0.245091	0.807234	0.879619	-6.4806	0	0	0.258636	5.47572	1.07617	0.286214	0.394853	-6.12329	0	0	-0.269345	5.47572	-0.937672	0.352221	0.489965	-6.16062	0
328	ENSMUSG00000002190	Clgn	-1.24804	-0.926935	-2.70858	0.00882067	0.0327831	-3.21281	0	-0.5	-2.00952	-0.926935	-3.3309	0.00149457	0.0129125	-1.42807	0	-0.5	-1.46065	-0.926935	-2.65221	0.0102467	0.058787	-3.19279	0	-0.5	-0.296503	-0.926935	-0.573917	0.568197	0.703007	-6.34709	0	0	-1.04673	-0.926935	-2.27167	0.0267541	0.0613503	-4.22106	0	-0.5	-1.39705	-0.926935	-2.53672	0.0138445	0.0430656	-3.54998	0
329	ENSMUSG00000002204	Napsa	-1.09243	7.48116	-4.17105	0.000100475	0.00102669	0.945732	0	-0.5	-0.903782	7.48116	-2.63557	0.0107061	0.0483579	-3.20923	0	-0.5	-0.87096	7.48116	-2.78227	0.00723066	0.047365	-2.88133	0	-0.5	-1.13459	7.48116	-3.86365	0.000279508	0.00369303	0.0941047	0	-0.5	-0.979955	7.48116	-3.74161	0.000415087	0.00238206	-0.414182	0	-0.5	-1.40963	7.48116	-4.50306	3.19964e-05	0.000428905	2.08237	0
330	ENSMUSG00000002205	Vrk3	-0.341204	7.23368	-3.0869	0.00307499	0.0149195	-2.2544	0	0	-0.328741	7.23368	-2.27154	0.0267626	0.0881399	-4.01179	0	0	-0.154907	7.23368	-1.17254	0.245675	0.422579	-5.81661	0	0	-0.138748	7.23368	-1.11955	0.267425	0.429066	-5.89366	0	0	-0.446701	7.23368	-4.04134	0.000155425	0.00110091	0.512531	0	0	-0.497969	7.23368	-3.76929	0.000379697	0.00292402	-0.253078	0
331	ENSMUSG00000002210	Smg9	0.343964	6.07985	2.33162	0.0231424	0.0661973	-4.06968	0	0	0.426641	6.07985	2.20884	0.0310671	0.0973139	-4.14007	0	0	0.289277	6.07985	1.64062	0.106178	0.245981	-5.18436	0	0	0.460501	6.07985	2.78408	0.00719516	0.0382173	-2.89224	0	0	0.477509	6.07985	3.23687	0.00198093	0.00806355	-1.87203	0	0	0.457608	6.07985	2.5953	0.011897	0.0383765	-3.41522	0
332	ENSMUSG00000002221	Paxip1	-0.0598664	6.01047	-0.340541	0.734654	0.81412	-6.61272	0	0	-0.0159277	6.01047	-0.0691988	0.945064	0.970714	-6.46259	0	0	-0.067965	6.01047	-0.32346	0.747486	0.846459	-6.43997	0	0	-0.637203	6.01047	-3.23275	0.00200534	0.0153816	-1.73204	0	-0.5	-0.193777	6.01047	-1.10227	0.274802	0.382446	-6.09538	0	0	0.104433	6.01047	0.497021	0.621015	0.734194	-6.47316	0
333	ENSMUSG00000002222	Rmnd5a	0.32481	6.1548	1.68605	0.0970492	0.188538	-5.28169	0	0	0.524248	6.1548	2.07843	0.0420119	0.118507	-4.39712	0	0	0.0967448	6.1548	0.420162	0.675888	0.798743	-6.40431	0	0	0.226549	6.1548	1.04884	0.298514	0.461377	-5.96841	0	0	0.28677	6.1548	1.48858	0.141903	0.228314	-5.60839	0	0	0.512233	6.1548	2.22462	0.0299299	0.0777049	-4.22553	0
334	ENSMUSG00000002227	Mov10	0.508959	5.04768	2.33703	0.0228386	0.065627	-4.05812	0	0	0.901657	5.04768	3.16214	0.00246991	0.0183344	-1.88782	0	0.5	1.11667	5.04768	4.28999	6.69779e-05	0.00178549	1.44647	0	0.5	0.640591	5.04768	2.62343	0.0110531	0.0512017	-3.27581	0	0.5	1.1244	5.04768	5.16298	2.9792e-06	4.53512e-05	4.29122	0	0.5	0.794027	5.04768	3.05046	0.00341551	0.0150861	-2.28817	0
335	ENSMUSG00000002228	Ppm1j	-0.774841	-0.159834	-1.22458	0.225581	0.348435	-5.92974	0	-0.5	0.660697	-0.159834	0.797511	0.428341	0.581018	-6.151	0	0.5	-0.267398	-0.159834	-0.353575	0.724913	0.832101	-6.42985	0	0	0.432154	-0.159834	0.609147	0.544757	0.6833	-6.32648	0	0	0.685271	-0.159834	1.08302	0.283188	0.391443	-6.11602	0	0.5	0.938735	-0.159834	1.24127	0.219399	0.346916	-5.83715	0
336	ENSMUSG00000002233	Rhoc	-0.26106	2.29163	-0.522188	0.603487	0.709317	-6.53456	0	0	-1.38334	2.29163	-2.11337	0.038792	0.11234	-4.32956	0	-0.5	0.446163	2.29163	0.746672	0.458216	0.625908	-6.21616	0	0	-0.335724	2.29163	-0.598931	0.551503	0.689131	-6.33258	0	0	0.534085	2.29163	1.06831	0.289716	0.398439	-6.13157	0	0	0.408749	2.29163	0.684057	0.496607	0.625994	-6.36357	0
337	ENSMUSG00000002240	Prr27	-0.726642	-1.09046	-2.20556	0.0313085	0.0823126	-4.33265	0	-0.5	-1.12413	-1.09046	-2.60598	0.0115699	0.0510093	-3.27804	0	-0.5	-0.642505	-1.09046	-1.63164	0.108063	0.248824	-5.19832	0	-0.5	-0.760917	-1.09046	-2.05989	0.0438128	0.128303	-4.47363	0	-0.5	-1.19442	-1.09046	-3.62539	0.000601259	0.0031912	-0.761891	0	-0.5	-1.3452	-1.09046	-3.41612	0.00115334	0.00672613	-1.2886	0
338	ENSMUSG00000002249	Tead3	-0.433987	1.35594	-0.743298	0.46024	0.585255	-6.39552	0	0	0.293509	1.35594	0.383943	0.702396	0.805825	-6.39189	0	0	-0.0853719	1.35594	-0.122335	0.903048	0.943657	-6.48448	0	0	-0.377783	1.35594	-0.57708	0.566073	0.700992	-6.34529	0	0	-0.271097	1.35594	-0.464313	0.644126	0.730428	-6.58989	0	0	-0.388721	1.35594	-0.557023	0.579611	0.698453	-6.44175	0
339	ENSMUSG00000002250	Ppard	0.356791	5.95148	2.07971	0.0418896	0.101631	-4.58279	0	0	0.431602	5.95148	1.92145	0.059491	0.149677	-4.68857	0	0	0.573428	5.95148	2.79651	0.00695568	0.0462977	-2.84655	0	0	0.33138	5.95148	1.72275	0.0901526	0.205951	-5.07079	0	0	0.294885	5.95148	1.71887	0.0908627	0.160124	-5.25415	0	0	0.347355	5.95148	1.69399	0.0955208	0.187894	-5.19808	0
340	ENSMUSG00000002257	Def6	-0.205951	6.32732	-1.47591	0.145265	0.252738	-5.60047	0	0	-0.0403859	6.32732	-0.221047	0.825816	0.893482	-6.44073	0	0	0.0418951	6.32732	0.251194	0.802534	0.880482	-6.46058	0	0	0.014955	6.32732	0.0955852	0.924173	0.954417	-6.50592	0	0	-0.367383	6.32732	-2.63279	0.0107848	0.0300774	-3.41735	0	0	-0.0766867	6.32732	-0.459797	0.647346	0.753678	-6.49087	0
341	ENSMUSG00000002274	Metrn	-0.571859	6.12483	-2.67603	0.00962025	0.0349712	-3.29081	0	0	-0.56534	6.12483	-2.02056	0.0478553	0.129055	-4.50689	0	0	-0.619689	6.12483	-2.42619	0.018322	0.0840655	-3.7059	0	-0.5	-0.868585	6.12483	-3.62512	0.000601772	0.00649813	-0.620572	0	-0.5	-0.791604	6.12483	-3.70433	0.00046778	0.00262445	-0.52645	0	-0.5	-0.952249	6.12483	-3.72822	0.000433326	0.00321325	-0.376755	0
342	ENSMUSG00000002279	Lmf1	-0.269407	7.18774	-2.02331	0.0475623	0.111792	-4.6908	0	0	-0.258354	7.18774	-1.48192	0.143663	0.274366	-5.39511	0	0	-0.356571	7.18774	-2.24051	0.0288221	0.110417	-4.09942	0	0	-0.261101	7.18774	-1.74891	0.0854871	0.198803	-5.02784	0	0	-0.480662	7.18774	-3.60988	0.000631441	0.00333221	-0.807768	0	0	-0.453595	7.18774	-2.85016	0.00600367	0.0231087	-2.80107	0
343	ENSMUSG00000002280	Ciao3	-0.0974732	6.15523	-0.791604	0.431751	0.56001	-6.35878	0	0	0.105659	6.15523	0.655371	0.514767	0.658306	-6.25256	0	0	-0.0537186	6.15523	-0.365003	0.71641	0.825964	-6.42578	0	0	-0.168604	6.15523	-1.22123	0.226839	0.384715	-5.77801	0	0	0.0502893	6.15523	0.408412	0.684444	0.763524	-6.61425	0	0	-0.181373	6.15523	-1.23238	0.222678	0.350403	-5.84785	0
344	ENSMUSG00000002289	Angptl4	4.28216	4.10846	6.51091	1.78402e-08	1.12345e-06	9.24834	1	1	4.67563	4.10846	5.42972	1.10731e-06	6.45874e-05	5.34609	1	1	3.83692	4.10846	4.88101	8.33409e-06	0.000391628	3.41725	1	1	2.88182	4.10846	3.90799	0.000241722	0.003333	0.229937	1	1	4.24992	4.10846	6.46189	2.15729e-08	8.59388e-07	9.05475	1	1	4.94362	4.10846	6.28887	4.21186e-08	2.77211e-06	8.44086	1
345	ENSMUSG00000002297	Dbf4	0.296476	5.39742	1.1471	0.255953	0.382351	-6.01953	0	0	0.561125	5.39742	1.65817	0.10257	0.217557	-5.13167	0	0	-0.0656323	5.39742	-0.212461	0.832477	0.898396	-6.46949	0	0	-0.0524027	5.39742	-0.180831	0.857118	0.912075	-6.4942	0	0	0.574992	5.39742	2.22471	0.0299235	0.0670013	-4.31837	0	0	0.174114	5.39742	0.56363	0.575134	0.69444	-6.43807	0
346	ENSMUSG00000002307	Daxx	-0.348912	6.13112	-2.64597	0.0104167	0.0371903	-3.36217	0	0	-0.327469	6.13112	-1.8967	0.062748	0.155353	-4.7327	0	0	0.183931	6.13112	1.16701	0.247885	0.424725	-5.82289	0	0	-0.161229	6.13112	-1.09049	0.279916	0.442274	-5.92495	0	0	0.052172	6.13112	0.395647	0.693788	0.771753	-6.61937	0	0	-0.607962	6.13112	-3.8574	0.000285273	0.00234788	0.0150179	0
347	ENSMUSG00000002308	Cd320	1.00968	6.39677	4.72688	1.44975e-05	0.000228727	2.78983	0	0.5	0.958064	6.39677	3.42564	0.00112017	0.0105535	-1.1629	0	0.5	0.971955	6.39677	3.80702	0.000336081	0.00577495	-0.0655286	0	0.5	1.02953	6.39677	4.2987	6.50049e-05	0.00126622	1.46373	0	0.5	1.14147	6.39677	5.34384	1.52534e-06	2.62177e-05	4.93588	0	0.5	1.05262	6.39677	4.12298	0.000118193	0.00118098	0.844566	0
348	ENSMUSG00000002319	Ipo4	0.764843	7.33792	5.91486	1.77018e-07	7.02534e-06	7.02824	0	0.5	0.760605	7.33792	4.49252	3.31987e-05	0.000786229	2.12267	0	0.5	0.72898	7.33792	4.71669	1.50346e-05	0.000613927	2.8578	0	0.5	0.916114	7.33792	6.31873	3.75329e-08	4.91009e-06	8.56921	0	0.5	0.780201	7.33792	6.03363	1.12402e-07	3.22158e-06	7.45537	0	0.5	0.776191	7.33792	5.02215	4.99222e-06	0.00010057	3.85357	0
349	ENSMUSG00000002320	Tm9sf1	-0.0270342	4.56728	-0.112594	0.910734	0.940603	-6.66436	0	0	0.18306	4.56728	0.582306	0.562571	0.698493	-6.29715	0	0	0.469883	4.56728	1.63734	0.106863	0.247027	-5.18947	0	0	0.405817	4.56728	1.50743	0.137016	0.273755	-5.40177	0	0	0.286786	4.56728	1.19442	0.237074	0.340516	-5.99172	0	0	0.712074	4.56728	2.48127	0.0159496	0.0479121	-3.67528	0
350	ENSMUSG00000002324	Rec8	0.690414	4.99959	0.979815	0.331163	0.462098	-6.19418	0	0.5	1.50242	4.99959	1.62849	0.10873	0.226268	-5.17793	0	0.5	0.23233	4.99959	0.27586	0.783616	0.869258	-6.45412	0	0	-1.58738	4.99959	-2.0092	0.0490809	0.137891	-4.56937	0	-0.5	-1.26657	4.99959	-1.79748	0.0773585	0.141357	-5.12267	0	-0.5	0.0423307	4.99959	0.0502619	0.960083	0.977095	-6.59495	0
351	ENSMUSG00000002325	Irf9	0.104733	6.96668	0.485912	0.628823	0.730428	-6.55278	0	0	0.374842	6.96668	1.32826	0.189189	0.332021	-5.60235	0	0	0.638333	6.96668	2.47783	0.0160893	0.0776189	-3.5919	0	0.5	0.586571	6.96668	2.42719	0.0182764	0.0724255	-3.71981	0	0.5	0.595748	6.96668	2.764	0.00759828	0.0229453	-3.10211	0	0.5	0.152543	6.96668	0.592128	0.556019	0.67815	-6.42172	0
352	ENSMUSG00000002326	Gmpr2	0.319774	6.44314	2.75383	0.00781033	0.0299321	-3.10319	0	0	0.492637	6.44314	3.24025	0.00196114	0.0156191	-1.67709	0	0	0.362484	6.44314	2.61174	0.0113969	0.0629161	-3.28733	0	0	0.667638	6.44314	5.12792	3.38929e-06	0.00014659	4.2645	0	0.5	0.579615	6.44314	4.99151	5.58202e-06	7.5736e-05	3.68757	0	0	0.200048	6.44314	1.44137	0.154746	0.268814	-5.57729	0
353	ENSMUSG00000002329	Mdp1	0.460557	7.20359	3.38203	0.00127989	0.00765804	-1.44488	0	0	0.390361	7.20359	2.18937	0.0325226	0.100269	-4.17929	0	0	0.578452	7.20359	3.55395	0.000752747	0.0102197	-0.815013	0	0	0.639209	7.20359	4.18644	9.53652e-05	0.00165391	1.10274	0	0.5	0.295232	7.20359	2.16799	0.0341893	0.0746151	-4.43362	0	0	0.326428	7.20359	2.00554	0.0494817	0.114271	-4.65497	0
354	ENSMUSG00000002332	Dhrs1	-0.144581	7.23861	-1.0698	0.289052	0.417464	-6.10352	0	0	-0.216069	7.23861	-1.22107	0.226897	0.376674	-5.73426	0	0	0.0741098	7.23861	0.458792	0.648063	0.779849	-6.38749	0	0	0.229009	7.23861	1.5113	0.136029	0.272431	-5.39618	0	0	-0.148385	7.23861	-1.09795	0.276671	0.384393	-6.10005	0	0	-0.37873	7.23861	-2.34461	0.0224194	0.0624602	-3.97446	0
355	ENSMUSG00000002341	Ncan	4.74707	6.23289	10.1285	1.52439e-14	1.5384e-11	22.7841	1	1	4.77885	6.23289	7.78757	1.22363e-10	9.59048e-08	14.0423	1	1	5.4974	6.23289	9.81354	4.97852e-14	1.50728e-10	21.4983	1	1	5.26699	6.23289	10.0228	2.26513e-14	7.17752e-11	22.2675	1	1	4.31598	6.23289	9.20873	4.9635e-13	2.39071e-10	19.4247	1	1	4.41762	6.23289	7.88601	8.33028e-11	2.59703e-08	14.4477	1
356	ENSMUSG00000002342	Tmem161a	0.48443	6.60503	3.44983	0.00103993	0.00653501	-1.25184	0	0	0.53335	6.60503	2.90093	0.00521516	0.0304673	-2.56569	0	0	0.62015	6.60503	3.69498	0.00048197	0.00746389	-0.401249	0	0.5	0.62274	6.60503	3.95532	0.000206827	0.00296168	0.375889	0	0.5	0.61256	6.60503	4.3623	5.22159e-05	0.000465745	1.54835	0	0.5	0.31161	6.60503	1.85664	0.0683386	0.146101	-4.92468	0
357	ENSMUSG00000002343	Armc6	0.925191	5.58847	4.29813	6.51338e-05	0.000732686	1.35717	0	0.5	0.984029	5.58847	3.49152	0.000914277	0.00916136	-0.975637	0	0.5	0.82781	5.58847	3.21757	0.00209769	0.0207109	-1.75906	0	0.5	0.911595	5.58847	3.77709	0.000370252	0.0045357	-0.168423	0	0.5	1.14599	5.58847	5.32387	1.64291e-06	2.78065e-05	4.86433	0	0.5	0.888045	5.58847	3.45169	0.00103399	0.00618496	-1.18728	0
358	ENSMUSG00000002345	Borcs8	-0.50781	2.32198	-1.56788	0.122237	0.223037	-5.46574	0	0	-0.406787	2.32198	-0.959262	0.341327	0.49831	-6.01182	0	0	-0.592988	2.32198	-1.53182	0.130893	0.281321	-5.34875	0	-0.5	-0.138077	2.32198	-0.380226	0.705138	0.806475	-6.43864	0	0	-0.537512	2.32198	-1.65959	0.102285	0.176452	-5.34978	0	0	-1.45096	2.32198	-3.74814	0.000406465	0.00307171	-0.316868	0
359	ENSMUSG00000002346	Slc25a42	0.317514	4.80619	1.61953	0.110647	0.207616	-5.3868	0	0	0.171907	4.80619	0.669693	0.505656	0.650325	-6.24322	0	0	0.700852	4.80619	2.99089	0.00404893	0.032377	-2.35833	0	0.5	0.405905	4.80619	1.84653	0.0698137	0.173312	-4.8625	0	0	0.321634	4.80619	1.64054	0.106195	0.181777	-5.37986	0	0	0.155192	4.80619	0.662283	0.510359	0.638416	-6.37809	0
360	ENSMUSG00000002365	Snx9	0.0203	4.8461	0.109332	0.913309	0.942344	-6.66472	0	0	0.24888	4.8461	1.02376	0.31011	0.465554	-5.94939	0	0	0.346667	4.8461	1.56212	0.123589	0.270721	-5.30401	0	0	0.146115	4.8461	0.701864	0.485513	0.633589	-6.26647	0	0	0.00134346	4.8461	0.0072356	0.994251	0.995661	-6.69765	0	0	0.329061	4.8461	1.48278	0.143435	0.254144	-5.519	0
361	ENSMUSG00000002372	Ranbp3	-0.340994	7.65802	-3.57975	0.000694261	0.0047522	-0.874941	0	0	-0.390522	7.65802	-3.13119	0.00270391	0.0195911	-1.97033	0	0	-0.142187	7.65802	-1.24886	0.21663	0.389732	-5.72703	0	0	-0.41917	7.65802	-3.92467	0.000228821	0.00320329	0.281264	0	0	-0.465187	7.65802	-4.88352	8.25892e-06	0.000104354	3.31151	0	0	-0.470542	7.65802	-4.13288	0.000114312	0.00115198	0.876084	0
362	ENSMUSG00000002379	Ndufa11	-0.558474	8.14713	-4.5529	2.6861e-05	0.000370775	2.20068	0	0	-0.667496	8.14713	-4.15615	0.000105671	0.00183115	1.03367	0	-0.5	-0.391962	8.14713	-2.67349	0.00968546	0.0567498	-3.14263	0	0	-0.430152	8.14713	-3.12762	0.00273216	0.0192368	-2.01505	0	0	-0.685218	8.14713	-5.58616	6.1568e-07	1.26446e-05	5.81107	0	-0.5	-0.784111	8.14713	-5.34824	1.50053e-06	4.08749e-05	5.00472	0
363	ENSMUSG00000002384	Bmp8b	-0.645336	-0.860741	-1.12271	0.266094	0.393349	-6.04664	0	-0.5	-0.771984	-0.860741	-1.02576	0.309176	0.464641	-5.9474	0	-0.5	-0.951881	-0.860741	-1.38552	0.171091	0.335636	-5.55333	0	-0.5	-0.869648	-0.860741	-1.34937	0.182355	0.331672	-5.61872	0	-0.5	1.41147	-0.860741	2.45556	0.0170202	0.0430235	-3.82381	0	0.5	-0.582856	-0.860741	-0.848379	0.399643	0.537311	-6.23915	0
364	ENSMUSG00000002393	Nr2f6	-0.058504	6.66691	-0.452252	0.65274	0.750312	-6.56852	0	0	-0.107554	6.66691	-0.635013	0.527866	0.669581	-6.26551	0	0	-0.0921367	6.66691	-0.595905	0.55351	0.705604	-6.31597	0	0	-0.134011	6.66691	-0.92394	0.359267	0.521467	-6.08894	0	0	-0.170881	6.66691	-1.32096	0.191598	0.288316	-5.83653	0	0	-0.157531	6.66691	-1.01885	0.312419	0.450476	-6.08263	0
365	ENSMUSG00000002395	Use1	-0.321343	8.19212	-2.82651	0.0064075	0.0258176	-2.92417	0	0	-0.494591	8.19212	-3.32266	0.00153222	0.0131414	-1.45091	0	0	-0.256939	8.19212	-1.89086	0.0635375	0.179039	-4.76771	0	0	-0.318208	8.19212	-2.49632	0.0153514	0.0640312	-3.56656	0	0	-0.540351	8.19212	-4.75288	1.3211e-05	0.000153582	2.86119	0	0	-0.540251	8.19212	-3.97581	0.000193271	0.00172973	0.380987	0
366	ENSMUSG00000002396	Ocel1	-0.0854451	6.72687	-0.427848	0.670313	0.763795	-6.57924	0	0	-0.518907	6.72687	-1.9845	0.0518399	0.136122	-4.57391	0	0	0.0788262	6.72687	0.330234	0.742388	0.842819	-6.43777	0	0	0.0735722	6.72687	0.328567	0.743642	0.834613	-6.45682	0	0	0.21275	6.72687	1.0653	0.291064	0.399878	-6.13472	0	0	-0.346488	6.72687	-1.45158	0.151897	0.264994	-5.56307	0
367	ENSMUSG00000002409	Dyrk1b	0.529475	2.851	1.48287	0.14341	0.250251	-5.59053	0	0	0.482582	2.851	1.03226	0.306148	0.461564	-5.94088	0	0	0.641533	2.851	1.50323	0.138093	0.291732	-5.39022	0	0.5	0.362027	2.851	0.90429	0.369506	0.530911	-6.10655	0	0	0.299777	2.851	0.83957	0.404526	0.514037	-6.34674	0	0	0.155662	2.851	0.364747	0.7166	0.80747	-6.52988	0
368	ENSMUSG00000002413	Braf	-0.00780507	6.37618	-0.0469762	0.96269	0.97579	-6.6696	0	0	-0.274639	6.37618	-1.26247	0.211728	0.358685	-5.68456	0	0	-0.0914749	6.37618	-0.46063	0.646751	0.779201	-6.38666	0	0	0.231092	6.37618	1.24049	0.219686	0.376439	-5.75502	0	0	-0.153832	6.37618	-0.925867	0.358273	0.469073	-6.27145	0	0	0.0426036	6.37618	0.214534	0.830868	0.890652	-6.57324	0
369	ENSMUSG00000002416	Ndufb2	-0.614593	7.42112	-5.19279	2.66925e-06	5.86211e-05	4.41265	0	-0.5	-0.768797	7.42112	-4.96116	6.23357e-06	0.00022699	3.70448	0	-0.5	-0.537055	7.42112	-3.79648	0.000347755	0.00590543	-0.0973666	0	0	-0.458786	7.42112	-3.45725	0.00101642	0.0094936	-1.10633	0	0	-0.770449	7.42112	-6.50964	1.7928e-08	7.40638e-07	9.23424	0	-0.5	-0.888752	7.42112	-6.28265	4.31418e-08	2.81324e-06	8.41773	0
370	ENSMUSG00000002428	Hltf	0.0799008	6.16494	0.523583	0.602522	0.708537	-6.53383	0	0	0.215364	6.16494	1.07787	0.285462	0.44098	-5.89401	0	0	0.0861883	6.16494	0.472533	0.638283	0.77286	-6.38116	0	0	0.316128	6.16494	1.84759	0.0696585	0.173129	-4.86066	0	0	0.227604	6.16494	1.49147	0.141146	0.227233	-5.60424	0	0	-0.0341572	6.16494	-0.187269	0.85209	0.904944	-6.57871	0
371	ENSMUSG00000002455	Prpf6	-0.0983395	6.91703	-1.21664	0.228569	0.351962	-5.9392	0	0	-0.227041	6.91703	-2.14534	0.0360367	0.106964	-4.2669	0	0	-0.0906336	6.91703	-0.938148	0.351979	0.529587	-6.05779	0	0	-0.0620713	6.91703	-0.684908	0.496074	0.642544	-6.27807	0	0	-0.148387	6.91703	-1.83582	0.0714067	0.132759	-5.05665	0	0	-0.262692	6.91703	-2.71913	0.00857507	0.0300681	-3.12238	0
372	ENSMUSG00000002458	Rgs19	0.056989	7.63131	0.504832	0.61555	0.719819	-6.54344	0	0	-0.0753915	7.63131	-0.510078	0.611892	0.737353	-6.33612	0	0	0.0484838	7.63131	0.359337	0.720621	0.828656	-6.42782	0	0	0.0797306	7.63131	0.629926	0.531166	0.671539	-6.31376	0	0	-0.149436	7.63131	-1.32377	0.190668	0.287133	-5.83292	0	0	-0.200314	7.63131	-1.48462	0.142947	0.253427	-5.51637	0
373	ENSMUSG00000002459	Rgs20	-1.02724	-0.723449	-2.84714	0.00605391	0.0247792	-2.8727	0	-0.5	-1.3473	-0.723449	-2.85208	0.00597208	0.0333684	-2.68768	0	-0.5	-1.052	-0.723449	-2.43952	0.0177204	0.0825565	-3.67665	0	-0.5	-0.705472	-0.723449	-1.74392	0.0863624	0.200084	-5.03609	0	-0.5	-1.36661	-0.723449	-3.78777	0.000357693	0.0021163	-0.27423	0	-0.5	-1.65302	-0.723449	-3.83324	0.000308643	0.00248332	-0.0588676	0
374	ENSMUSG00000002475	Abhd3	-0.363486	0.386786	-0.55882	0.578392	0.688373	-6.51484	0	0	1.30678	0.386786	1.53442	0.130251	0.256402	-5.31948	0	0.5	0.36575	0.386786	0.470454	0.639759	0.773851	-6.38213	0	0	0.940376	0.386786	1.28942	0.202267	0.355885	-5.69511	0	0.5	1.34499	0.386786	2.06778	0.0430384	0.0889651	-4.63103	0	0.5	0.634036	0.386786	0.815542	0.41803	0.554146	-6.2661	0
375	ENSMUSG00000002477	Snrpd1	0.40378	7.31978	2.85613	0.00590568	0.0243311	-2.85021	0	0	0.433658	7.31978	2.34281	0.0225179	0.0786196	-3.86233	0	0	0.360129	7.31978	2.13127	0.0372274	0.127808	-4.31865	0	0	0.311164	7.31978	1.96304	0.0543432	0.147182	-4.65475	0	0	0.564376	7.31978	3.99209	0.00018311	0.0012521	0.357438	0	0	0.34715	7.31978	2.05446	0.044352	0.105215	-4.56238	0
376	ENSMUSG00000002486	Tchp	0.282677	5.30118	1.0296	0.307385	0.437268	-6.14497	0	0	0.405656	5.30118	1.12848	0.263668	0.416418	-5.83973	0	0	0.140742	5.30118	0.428894	0.669556	0.79433	-6.40064	0	0	-0.0163126	5.30118	-0.0529918	0.957917	0.974424	-6.50907	0	0	0.173853	5.30118	0.63323	0.529021	0.631174	-6.49752	0	0	0.175037	5.30118	0.533405	0.59575	0.712352	-6.45453	0
377	ENSMUSG00000002489	Tiam1	-2.26626	-0.162473	-3.4277	0.00111313	0.00687771	-1.31513	-1	-1	-1.82061	-0.162473	-2.10314	0.0397119	0.114055	-4.34945	0	-0.5	-1.80042	-0.162473	-2.27833	0.0263299	0.104526	-4.02139	0	-0.5	-1.99957	-0.162473	-2.69734	0.00908958	0.0450293	-3.10154	0	-0.5	-2.07892	-0.162473	-3.14435	0.00260195	0.00996753	-2.1237	-1	-1	-2.18274	-0.162473	-2.76213	0.00763695	0.0275818	-3.01822	0
378	ENSMUSG00000002496	Tsc2	-0.34638	6.47666	-3.37912	0.00129131	0.0077046	-1.45313	0	0	-0.384983	6.47666	-2.86848	0.00570734	0.032367	-2.6469	0	0	-0.138079	6.47666	-1.12701	0.264286	0.442662	-5.86749	0	0	-0.30967	6.47666	-2.69437	0.00916193	0.0452924	-3.10862	0	0	-0.289031	6.47666	-2.81965	0.00652917	0.0204451	-2.96484	0	0	-0.522594	6.47666	-4.26545	7.28554e-05	0.000812217	1.30195	0
379	ENSMUSG00000002500	Rpl3l	-0.401857	-0.0143529	-0.658417	0.512822	0.632132	-6.45456	0	0	-0.347725	-0.0143529	-0.435134	0.665047	0.777622	-6.37114	0	0	-1.08043	-0.0143529	-1.48106	0.143891	0.299465	-5.42188	0	-0.5	-0.898364	-0.0143529	-1.31277	0.194325	0.346444	-5.66574	0	-0.5	-0.691919	-0.0143529	-1.13367	0.261504	0.36812	-6.06096	0	-0.5	-1.13436	-0.0143529	-1.55499	0.125276	0.229848	-5.41369	0
380	ENSMUSG00000002504	Slc9a3r2	-1.68796	0.674752	-2.59529	0.0118971	0.0407786	-3.48108	0	-0.5	-1.33778	0.674752	-1.57097	0.121517	0.244383	-5.2654	0	-0.5	-1.59052	0.674752	-2.04604	0.0452011	0.144176	-4.48319	0	-0.5	-2.54052	0.674752	-3.48382	0.00093633	0.00893858	-1.03043	-1	-1	-2.46898	0.674752	-3.79614	0.000348137	0.00207075	-0.248745	-1	-1	-1.95259	0.674752	-2.51181	0.0147572	0.0452318	-3.60656	0
381	ENSMUSG00000002524	Puf60	-0.344635	7.65015	-3.83578	0.0003061	0.00248646	-0.106756	0	0	-0.372914	7.65015	-3.17002	0.0024135	0.018042	-1.86674	0	0	-0.235929	7.65015	-2.19697	0.0319475	0.117119	-4.18791	0	0	-0.373451	7.65015	-3.70711	0.000463641	0.00536058	-0.378039	0	0	-0.323839	7.65015	-3.60432	0.000642602	0.00337681	-0.824173	0	0	-0.493305	7.65015	-4.59366	2.32658e-05	0.000333833	2.38534	0
382	ENSMUSG00000002546	Golga2	-0.568466	7.0813	-5.56653	6.62898e-07	1.92188e-05	5.75377	0	0	-0.573983	7.0813	-4.29277	6.63435e-05	0.00130792	1.47078	0	0	-0.500376	7.0813	-4.09945	0.000127934	0.00291539	0.838092	0	0	-0.424246	7.0813	-3.70515	0.000466558	0.00538843	-0.38388	0	0	-0.807542	7.0813	-7.90762	7.65624e-11	1.08746e-08	14.5325	0	-0.5	-0.917957	7.0813	-7.52058	3.47476e-10	8.09238e-08	13.0694	0
383	ENSMUSG00000002550	Uck1	-0.201366	5.40914	-1.38747	0.170498	0.284406	-5.72289	0	0	-0.0432699	5.40914	-0.227709	0.820657	0.890953	-6.43924	0	0	-0.151725	5.40914	-0.874665	0.38529	0.560736	-6.11419	0	0	-0.242306	5.40914	-1.48904	0.141782	0.280334	-5.42816	0	0	-0.208996	5.40914	-1.44004	0.155122	0.244588	-5.67707	0	0	-0.402702	5.40914	-2.32151	0.0237193	0.0651903	-4.02365	0
384	ENSMUSG00000002578	Ikzf4	-1.27114	-0.668217	-2.14868	0.035759	0.0906114	-4.44726	0	-0.5	0.24004	-0.668217	0.3099	0.757725	0.845539	-6.41734	0	0	-1.23722	-0.668217	-1.74975	0.0853415	0.214803	-5.00919	0	-0.5	-0.747212	-0.668217	-1.1265	0.264499	0.425754	-5.88606	0	-0.5	0.335127	-0.668217	0.566486	0.573204	0.669786	-6.53738	0	0	-1.28599	-0.668217	-1.81872	0.0740115	0.154962	-4.99042	0
385	ENSMUSG00000002580	Mien1	-0.393911	7.7326	-2.94704	0.00458326	0.0201604	-2.61958	0	0	-0.474455	7.7326	-2.71107	0.0087622	0.0425613	-3.03097	0	0	-0.414901	7.7326	-2.59705	0.0118428	0.0644373	-3.32136	0	0	-0.162801	7.7326	-1.08631	0.281746	0.444141	-5.92939	0	0	-0.375588	7.7326	-2.80995	0.00670497	0.0208478	-2.98892	0	0	-0.731357	7.7326	-4.57789	2.45977e-05	0.000348516	2.33238	0
386	ENSMUSG00000002588	Pon1	1.09689	2.00142	1.96953	0.0535756	0.121814	-4.79137	0	0.5	1.6908	2.00142	2.31874	0.0238792	0.0817959	-3.91324	0	0.5	0.304747	2.00142	0.457814	0.648762	0.780484	-6.38794	0	0	1.29528	2.00142	2.0743	0.042407	0.125757	-4.44602	0	0.5	1.18095	2.00142	2.12048	0.038164	0.0811731	-4.52821	0	0.5	1.53821	2.00142	2.31082	0.0243432	0.06638	-4.04628	0
387	ENSMUSG00000002602	Axl	1.64694	5.27909	2.82051	0.00651376	0.026108	-2.93907	0	0.5	-0.0011643	5.27909	-0.00152291	0.99879	0.999195	-6.46497	0	0	3.99375	5.27909	5.72245	3.67946e-07	3.45667e-05	6.38893	1	1	2.72789	5.27909	4.16663	0.000101988	0.00174029	1.03957	1	1	2.78462	5.27909	4.76889	1.24751e-05	0.000146799	2.91609	1	1	3.69116	5.27909	5.28887	1.87086e-06	4.81764e-05	4.79324	1
388	ENSMUSG00000002603	Tgfb1	-0.343577	5.37274	-1.26107	0.212228	0.333018	-5.88552	0	0	-0.887841	5.37274	-2.48891	0.0156432	0.0618636	-3.54414	0	-0.5	-0.27453	5.37274	-0.843055	0.40259	0.575754	-6.14083	0	0	-0.188784	5.37274	-0.618001	0.538944	0.678217	-6.32111	0	0	-0.274031	5.37274	-1.00581	0.318599	0.428977	-6.19532	0	0	-0.58066	5.37274	-1.78315	0.0796873	0.16382	-5.05099	0
389	ENSMUSG00000002608	Ccdc97	-0.538228	6.10011	-3.83118	0.000310714	0.00251719	-0.120837	0	0	-0.400971	6.10011	-2.17991	0.0332514	0.101657	-4.19825	0	0	-0.11256	6.10011	-0.670346	0.505243	0.66685	-6.26945	0	0	-0.120328	6.10011	-0.76391	0.447954	0.601996	-6.22165	0	0	-0.206163	6.10011	-1.4675	0.147532	0.235192	-5.63848	0	0	-0.423066	6.10011	-2.51955	0.0144678	0.0445209	-3.58902	0
390	ENSMUSG00000002617	Zfp40	0.443465	2.30679	0.787225	0.434289	0.562207	-6.36221	0	0	-0.916183	2.30679	-1.24217	0.219071	0.36725	-5.70913	0	-0.5	0.570789	2.30679	0.847742	0.399995	0.573626	-6.13694	0	0	-0.0974747	2.30679	-0.154326	0.877877	0.926444	-6.49862	0	0	0.160366	2.30679	0.284677	0.776885	0.839292	-6.65711	0	0	0.619082	2.30679	0.919469	0.36158	0.499087	-6.17725	0
391	ENSMUSG00000002625	Akap8l	-0.0816662	6.60768	-0.540339	0.59099	0.698968	-6.52495	0	0	-0.152621	6.60768	-0.771252	0.443624	0.595083	-6.17123	0	0	-0.0141383	6.60768	-0.0782655	0.937881	0.967094	-6.48887	0	0	-0.509265	6.60768	-3.00521	0.00388732	0.0246364	-2.33618	0	0	-0.303135	6.60768	-2.00567	0.0494665	0.099275	-4.74932	0	0	-0.104638	6.60768	-0.579245	0.564621	0.685696	-6.42921	0
392	ENSMUSG00000002635	Pdcd2l	-0.00849914	6.85105	-0.0924725	0.926635	0.951692	-6.66642	0	0	-0.0219683	6.85105	-0.182555	0.855771	0.911925	-6.44843	0	0	0.0883293	6.85105	0.804066	0.424575	0.595615	-6.17238	0	0	-0.0534981	6.85105	-0.519139	0.605598	0.732264	-6.37672	0	0	-0.0482662	6.85105	-0.525147	0.601441	0.693793	-6.55987	0	0	0.0097615	6.85105	0.0888594	0.929493	0.956715	-6.59227	0
393	ENSMUSG00000002658	Gtf2f1	-0.0919912	6.97207	-0.754521	0.453527	0.57957	-6.38718	0	0	-0.0236115	6.97207	-0.147913	0.882914	0.929953	-6.45411	0	0	0.0519695	6.97207	0.356634	0.722634	0.830159	-6.42878	0	0	-0.0565297	6.97207	-0.413532	0.680711	0.789056	-6.42553	0	0	0.153887	6.97207	1.26219	0.211827	0.31171	-5.91044	0	0	0.0444294	6.97207	0.304891	0.761518	0.840828	-6.54984	0
394	ENSMUSG00000002660	Clpp	0.0886712	7.74868	0.898775	0.372412	0.503286	-6.26922	0	0	0.0589072	7.74868	0.456032	0.650035	0.766633	-6.36193	0	0	0.264311	7.74868	2.24147	0.0287563	0.110284	-4.09746	0	0	0.185089	7.74868	1.67323	0.0995569	0.220489	-5.15047	0	0	0.112455	7.74868	1.13985	0.258938	0.365285	-6.05407	0	0	0.216279	7.74868	1.83414	0.0716591	0.151484	-4.96383	0
395	ENSMUSG00000002661	Alkbh7	-0.0064149	6.62291	-0.0356345	0.971694	0.981334	-6.67007	0	0	-0.279122	6.62291	-1.18422	0.241056	0.391862	-5.77719	0	0	0.0964036	6.62291	0.448047	0.655754	0.785366	-6.39232	0	0	-0.013041	6.62291	-0.0646102	0.948702	0.969377	-6.50839	0	0	-0.0342182	6.62291	-0.190081	0.849896	0.893254	-6.67958	0	0	-0.373616	6.62291	-1.73642	0.0876891	0.176326	-5.12893	0
396	ENSMUSG00000002664	Pspn	-1.46642	-1.11944	-3.57581	0.000702904	0.00479454	-0.886504	0	-0.5	-1.68623	-1.11944	-3.14044	0.00263188	0.0192336	-1.94573	0	-0.5	-1.22634	-1.11944	-2.50193	0.0151335	0.0746702	-3.53802	0	-0.5	-0.757901	-1.11944	-1.6483	0.104587	0.228178	-5.18979	0	-0.5	-1.61748	-1.11944	-3.94416	0.000214588	0.00141852	0.207518	0	-0.5	-0.833569	-1.11944	-1.70062	0.094261	0.185917	-5.18738	0
397	ENSMUSG00000002668	Dennd1c	-0.135983	6.33602	-0.678045	0.500384	0.621062	-6.44153	0	0	-0.185059	6.33602	-0.704762	0.483721	0.629949	-6.21948	0	0	-0.0383028	6.33602	-0.159791	0.873589	0.924722	-6.47923	0	0	-0.461257	6.33602	-2.05128	0.0446714	0.130044	-4.49003	0	0	-0.695256	6.33602	-3.46672	0.000987168	0.00472792	-1.22529	0	-0.5	-0.442245	6.33602	-1.84496	0.0700459	0.148884	-4.94506	0
398	ENSMUSG00000002679	Med6	-0.000551002	5.61237	-0.00278938	0.997784	0.998726	-6.6707	0	0	0.131086	5.61237	0.506838	0.614151	0.73915	-6.33774	0	0	-0.0807824	5.61237	-0.342153	0.733447	0.837542	-6.43379	0	0	-0.277143	5.61237	-1.25132	0.21574	0.372055	-5.74196	0	0	0.0664538	5.61237	0.336415	0.737747	0.807264	-6.64104	0	0	0.260503	5.61237	1.10336	0.274335	0.409666	-5.99482	0
399	ENSMUSG00000002688	Prkd1	-0.883583	2.0373	-3.97647	0.000192848	0.00173252	0.328804	0	-0.5	-0.298159	2.0373	-1.02484	0.309605	0.465088	-5.94832	0	0	-0.933037	2.0373	-3.51316	0.000854862	0.0112041	-0.932759	0	-0.5	-0.870866	2.0373	-3.4955	0.000903057	0.00871691	-0.996955	0	-0.5	-1.31484	2.0373	-5.9173	1.75381e-07	4.61148e-06	7.02483	0	-0.5	-1.21684	2.0373	-4.58175	2.42652e-05	0.000345367	2.34533	0
400	ENSMUSG00000002699	Lcp2	-0.637504	3.50578	-1.134	0.261364	0.388299	-6.03416	0	-0.5	-0.742246	3.50578	-1.00841	0.31736	0.473749	-5.96461	0	-0.5	-0.725223	3.50578	-1.07932	0.28482	0.463716	-5.9187	0	-0.5	-1.86346	3.50578	-2.95637	0.00446434	0.0272738	-2.46172	0	-0.5	-2.66641	3.50578	-4.74304	1.3684e-05	0.000158318	2.82749	-1	-1	-1.99569	3.50578	-2.97011	0.00429443	0.0179546	-2.49701	0
401	ENSMUSG00000002718	Cse1l	-0.0590591	6.77143	-0.380673	0.704808	0.790741	-6.59827	0	0	0.0936075	6.77143	0.460823	0.646613	0.764757	-6.35976	0	0	0.0949225	6.77143	0.511898	0.610626	0.751204	-6.36198	0	0	0.0290488	6.77143	0.166994	0.867944	0.91924	-6.4966	0	0	0.160169	6.77143	1.03239	0.306089	0.415962	-6.16866	0	0	0.213796	6.77143	1.15296	0.253559	0.386095	-5.94015	0
402	ENSMUSG00000002728	Naa20	1.02276	5.89206	5.61096	5.60751e-07	1.69327e-05	5.91515	0	0.5	0.696028	5.89206	2.91642	0.00499435	0.0296154	-2.52668	0	0.5	1.20954	5.89206	5.55183	7.00595e-07	5.76999e-05	5.77421	0	0.5	1.35512	5.89206	6.63059	1.12105e-08	1.9635e-06	9.72747	0	0.5	1.24754	5.89206	6.84414	4.88261e-09	2.59341e-07	10.4963	0	0.5	1.21462	5.89206	5.57511	6.41834e-07	2.15569e-05	5.81978	0
403	ENSMUSG00000002731	Prkra	0.609662	4.49228	2.52606	0.0142287	0.0466031	-3.64055	0	0.5	0.598074	4.49228	1.89264	0.0632966	0.156163	-4.73989	0	0.5	0.0728456	4.49228	0.252526	0.801509	0.87999	-6.46024	0	0	-0.0930124	4.49228	-0.343718	0.732275	0.826056	-6.45176	0	0	0.180992	4.49228	0.749919	0.456272	0.564931	-6.41735	0	0	-0.354516	4.49228	-1.22896	0.223946	0.351947	-5.85194	0
404	ENSMUSG00000002732	Fkbp7	0.161574	2.64799	0.359982	0.720141	0.803514	-6.60592	0	0	0.468073	2.64799	0.796491	0.428928	0.58148	-6.15179	0	0	-0.801298	2.64799	-1.49366	0.140574	0.295465	-5.40394	0	-0.5	-0.754833	2.64799	-1.49992	0.138948	0.276399	-5.41259	0	-0.5	-0.155944	2.64799	-0.347438	0.729494	0.800837	-6.63727	0	0	-0.0454617	2.64799	-0.084743	0.932752	0.958718	-6.59262	0
405	ENSMUSG00000002733	Plekha3	0.112711	5.36826	0.517912	0.606449	0.712048	-6.53677	0	0	0.450055	5.36826	1.57947	0.119554	0.241686	-5.25265	0	0	0.394695	5.36826	1.5174	0.134487	0.286624	-5.36976	0	0	0.289121	5.36826	1.18488	0.240797	0.399824	-5.82045	0	0	0.486966	5.36826	2.23762	0.0290207	0.0654547	-4.29179	0	0	0.380929	5.36826	1.46447	0.148353	0.260636	-5.54496	0
406	ENSMUSG00000002741	Ykt6	-0.100959	7.11189	-1.02135	0.311245	0.441513	-6.15329	0	0	-0.103017	7.11189	-0.795965	0.429232	0.58178	-6.1522	0	0	0.0481232	7.11189	0.407316	0.685245	0.805546	-6.40958	0	0	0.16624	7.11189	1.49993	0.138946	0.276399	-5.41258	0	0	-0.0504496	7.11189	-0.51037	0.611689	0.702808	-6.5675	0	0	-0.329143	7.11189	-2.78587	0.00716019	0.0263082	-2.96016	0
407	ENSMUSG00000002748	Baz1b	-0.513825	7.1357	-3.08075	0.00313019	0.0151388	-2.27073	0	0	-0.228841	7.1357	-1.04793	0.29893	0.454593	-5.925	0	0	-0.485219	7.1357	-2.43404	0.0179658	0.0831765	-3.6887	0	0	-0.783835	7.1357	-4.19153	9.37323e-05	0.00163361	1.11899	0	-0.5	-0.566418	7.1357	-3.39608	0.00122624	0.00558034	-1.42723	0	0	-0.352995	7.1357	-1.77075	0.081748	0.167044	-5.07184	0
408	ENSMUSG00000002763	Pex6	-0.654584	1.32748	-3.42812	0.00111171	0.00687495	-1.31394	0	-0.5	-0.384599	1.32748	-1.53836	0.129288	0.25508	-5.31371	0	0	-0.377692	1.32748	-1.65492	0.103232	0.241744	-5.16199	0	0	-0.452731	1.32748	-2.11465	0.0386787	0.118354	-4.36788	0	0	-0.358507	1.32748	-1.87753	0.0653725	0.123826	-4.98339	0	0	-0.964973	1.32748	-4.22819	8.27426e-05	0.000897534	1.18154	0
409	ENSMUSG00000002767	Mrpl2	-0.33663	2.02694	-1.92718	0.0587589	0.130082	-4.86891	0	0	-0.301878	2.02694	-1.31995	0.191931	0.335297	-5.61295	0	0	-0.157279	2.02694	-0.753335	0.454233	0.622564	-6.21124	0	0	-0.213456	2.02694	-1.08989	0.280175	0.442555	-5.92558	0	0	-0.412145	2.02694	-2.35949	0.0216156	0.0518037	-4.03452	0	0	-0.854688	2.02694	-4.09379	0.000130392	0.0012764	0.751858	0
410	ENSMUSG00000002768	Mea1	-0.652225	1.75448	-3.9389	0.000218344	0.00190815	0.211602	0	-0.5	-0.662201	1.75448	-3.0544	0.00337712	0.0228517	-2.17254	0	-0.5	-0.477907	1.75448	-2.41474	0.0188534	0.0854771	-3.73091	0	0	-0.431461	1.75448	-2.32395	0.0235788	0.0855219	-3.9421	0	0	-0.542053	1.75448	-3.27355	0.00177575	0.00741252	-1.77086	0	0	-1.03687	1.75448	-5.23901	2.25036e-06	5.53376e-05	4.61625	0
411	ENSMUSG00000002769	Gnmt	0.650277	3.11674	1.49808	0.139423	0.244987	-5.56868	0	0.5	0.647068	3.11674	1.13853	0.259483	0.412071	-5.82866	0	0.5	1.55273	3.11674	2.99283	0.0040267	0.0322546	-2.35334	0	0.5	0.721433	3.11674	1.48232	0.143558	0.282727	-5.43773	0	0.5	0.657328	3.11674	1.51433	0.135262	0.219731	-5.57111	0	0.5	-0.0298408	3.11674	-0.0575171	0.954327	0.973528	-6.59456	0
412	ENSMUSG00000002771	Grin2d	-0.194601	1.03766	-0.416561	0.678506	0.770114	-6.58399	0	0	0.289012	1.03766	0.472508	0.638301	0.758226	-6.35436	0	0	0.929294	1.03766	1.66432	0.101332	0.239173	-5.14719	0	0.5	0.205343	1.03766	0.392032	0.696442	0.800287	-6.43412	0	0	0.72545	1.03766	1.55289	0.125777	0.207536	-5.51417	0	0.5	0.378981	1.03766	0.678736	0.499949	0.628808	-6.36716	0
413	ENSMUSG00000002778	Kdelr1	-0.483282	8.76492	-4.81633	1.05222e-05	0.000176702	3.09652	0	0	-0.560897	8.76492	-4.2693	7.19004e-05	0.001384	1.39517	0	0	-0.3556	8.76492	-2.96501	0.00435679	0.0340588	-2.42473	0	0	-0.369228	8.76492	-3.28184	0.00173223	0.0138585	-1.59766	0	0	-0.567508	8.76492	-5.65571	4.73615e-07	1.03053e-05	6.06442	0	0	-0.72829	8.76492	-6.07252	9.6834e-08	5.00538e-06	7.63888	0
414	ENSMUSG00000002781	Tmem143	1.44865	5.462	6.70033	8.54794e-09	6.53205e-07	9.9611	0	0.5	1.33457	5.462	4.71445	1.51551e-05	0.000444234	2.86322	0	0.5	1.02323	5.462	3.95964	0.000203896	0.00408441	0.401311	0	0.5	1.10415	5.462	4.55478	2.66838e-05	0.000669243	2.30489	0	0.5	1.34466	5.462	6.21934	5.50688e-08	1.85544e-06	8.14637	0	0.5	1.47427	5.462	5.70504	3.93021e-07	1.47659e-05	6.29105	0
415	ENSMUSG00000002791	Pdxk-ps	-1.00254	-0.308389	-1.56511	0.122885	0.22391	-5.46991	0	-0.5	-0.918884	-0.308389	-1.09562	0.27768	0.431949	-5.87524	0	-0.5	-1.32024	-0.308389	-1.72442	0.0898481	0.221632	-5.05075	0	-0.5	-1.06268	-0.308389	-1.47962	0.144274	0.283741	-5.44156	0	-0.5	-1.20082	-0.308389	-1.87465	0.0657754	0.124473	-4.9885	0	-0.5	-2.26586	-0.308389	-2.95953	0.00442467	0.0183579	-2.5242	0
416	ENSMUSG00000002797	Ggct	0.58769	5.75706	3.70734	0.000463306	0.00348681	-0.496213	0	0.5	0.556731	5.75706	2.68236	0.0094597	0.0447199	-3.09921	0	0	0.346088	5.75706	1.82662	0.0727974	0.19497	-4.87971	0	0	0.612533	5.75706	3.44628	0.00105135	0.00971708	-1.13756	0	0.5	0.465015	5.75706	2.93347	0.00476143	0.016011	-2.6777	0	0	0.445314	5.75706	2.35033	0.0221072	0.0617291	-3.9622	0
417	ENSMUSG00000002799	Jag2	0.465974	1.5376	0.691224	0.492125	0.614193	-6.43257	0	0	0.0957315	1.5376	0.10846	0.913997	0.951412	-6.45913	0	0	-0.817921	1.5376	-1.01512	0.314177	0.493468	-5.98428	0	-0.5	0.157417	1.5376	0.208266	0.835736	0.897752	-6.4889	0	0	0.674497	1.5376	1.00055	0.321117	0.431707	-6.20052	0	0.5	0.219433	1.5376	0.272338	0.78631	0.859059	-6.55921	0
418	ENSMUSG00000002803	Btbd6	-0.692579	3.72738	-1.85113	0.0691398	0.146411	-5.0044	0	-0.5	-0.659887	3.72738	-1.34708	0.183085	0.324367	-5.5781	0	-0.5	-0.22346	3.72738	-0.499707	0.619133	0.758324	-6.36808	0	0	-1.2994	3.72738	-3.09755	0.00298167	0.0204104	-2.0948	0	-0.5	-0.416513	3.72738	-1.11326	0.270097	0.377284	-6.08344	0	0	-0.643108	3.72738	-1.43814	0.155659	0.269914	-5.58179	0
419	ENSMUSG00000002804	Nudt14	0.0939048	6.54848	0.530797	0.597545	0.704443	-6.53004	0	0	0.000344681	6.54848	0.00148805	0.998818	0.999195	-6.46497	0	0	-0.106294	6.54848	-0.502689	0.617047	0.756469	-6.3666	0	0	-0.470559	6.54848	-2.37226	0.0209471	0.0793019	-3.83907	0	0	-0.0959581	6.54848	-0.542403	0.589576	0.68349	-6.55069	0	0	-0.221321	6.54848	-1.04667	0.299503	0.437103	-6.05446	0
420	ENSMUSG00000002808	Epdr1	0.112878	1.69882	0.123105	0.902441	0.934818	-6.66312	0	0	-1.03848	1.69882	-0.865009	0.390524	0.545458	-6.09595	0	-0.5	1.18342	1.69882	1.07983	0.284597	0.463583	-5.91817	0	0.5	3.65625	1.69882	3.55638	0.000747033	0.00762815	-0.821255	1	1	2.05076	1.69882	2.23656	0.0290943	0.0655673	-4.29399	0	0.5	2.92499	1.69882	2.66894	0.00980306	0.033241	-3.24236	0
421	ENSMUSG00000002812	Flii	-0.380649	6.70965	-3.34229	0.001444	0.00845611	-1.55684	0	0	-0.117781	6.70965	-0.789869	0.432756	0.584985	-6.15695	0	0	-0.141628	6.70965	-1.04044	0.302363	0.481476	-5.95887	0	0	-0.519165	6.70965	-4.06568	0.000143278	0.00227112	0.720132	0	0	-0.465149	6.70965	-4.08425	0.000134636	0.000981146	0.648515	0	0	-0.495981	6.70965	-3.64363	0.000567517	0.00392667	-0.628878	0
422	ENSMUSG00000002814	Top3a	0.588201	4.97919	2.75948	0.00769189	0.0295583	-3.08939	0	0.5	0.54009	4.97919	1.9352	0.0577459	0.146441	-4.66385	0	0	0.351694	4.97919	1.38043	0.172642	0.337596	-5.5601	0	0	0.569397	4.97919	2.38245	0.0204267	0.0781132	-3.81711	0	0	0.915813	4.97919	4.29643	6.55149e-05	0.000558511	1.33238	0	0.5	0.687684	4.97919	2.69922	0.00904414	0.0312629	-3.17017	0
423	ENSMUSG00000002820	Atg4d	-0.577498	6.08096	-4.60978	2.19782e-05	0.000315572	2.39218	0	0	-0.585304	6.08096	-3.56836	0.000719514	0.00765111	-0.754269	0	-0.5	-0.255202	6.08096	-1.70436	0.0935552	0.227402	-5.08328	0	0	-0.32556	6.08096	-2.31776	0.0239363	0.0863755	-3.95517	0	0	-0.396981	6.08096	-3.16883	0.00242189	0.00941954	-2.05761	0	0	-0.625147	6.08096	-4.17505	9.91236e-05	0.00103433	1.01076	0
424	ENSMUSG00000002825	Qtrt1	0.307966	7.27624	2.35182	0.0220266	0.063903	-4.0264	0	0	0.204756	7.27624	1.19426	0.23714	0.387726	-5.76563	0	0	0.237958	7.27624	1.52037	0.133738	0.285459	-5.36544	0	0	0.0640007	7.27624	0.435908	0.664489	0.776377	-6.4161	0	0	0.0684184	7.27624	0.522486	0.603281	0.695195	-6.56126	0	0	0.259697	7.27624	1.65927	0.102349	0.197608	-5.25351	0
425	ENSMUSG00000002833	Hdgfl2	-0.271468	6.49092	-2.06013	0.0437883	0.105073	-4.62057	0	0	-0.301602	6.49092	-1.74811	0.0856269	0.192092	-4.98687	0	0	-0.0469661	6.49092	-0.298203	0.766592	0.858242	-6.44776	0	0	-0.493169	6.49092	-3.33796	0.00146305	0.0123581	-1.44234	0	0	-0.106765	6.49092	-0.810224	0.421056	0.530401	-6.37071	0	0	-0.275244	6.49092	-1.74761	0.0857146	0.173269	-5.11043	0
426	ENSMUSG00000002835	Chaf1a	1.41571	3.87874	2.8295	0.00635506	0.0256685	-2.91672	0	0.5	0.509414	3.87874	0.777617	0.43989	0.59161	-6.16638	0	0	1.20746	3.87874	2.01911	0.0480099	0.150114	-4.53396	0	0.5	1.67601	3.87874	2.98758	0.00408709	0.0255209	-2.38167	0	0.5	2.15103	3.87874	4.29915	6.49049e-05	0.000554649	1.34128	1	1	0.962986	3.87874	1.6103	0.112651	0.212404	-5.32992	0
427	ENSMUSG00000002844	Adprh	-0.0992063	7.07218	-0.837195	0.405849	0.535164	-6.32204	0	0	-0.18432	7.07218	-1.188	0.239575	0.390323	-5.77284	0	0	0.0853335	7.07218	0.602498	0.549143	0.702013	-6.31207	0	0	-0.246394	7.07218	-1.85449	0.0686503	0.171463	-4.84867	0	0	-0.27482	7.07218	-2.31918	0.0238537	0.0559959	-4.12087	0	0	-0.426467	7.07218	-3.01108	0.00382295	0.0164507	-2.39105	0
428	ENSMUSG00000002845	Tmem39a	-0.303966	7.44136	-2.65623	0.0101383	0.036379	-3.33788	0	0	-0.316369	7.44136	-2.11151	0.038958	0.112684	-4.33318	0	0	-0.364984	7.44136	-2.66848	0.00981495	0.0572238	-3.15447	0	0	-0.125553	7.44136	-0.978537	0.33179	0.495184	-6.03807	0	0	-0.335016	7.44136	-2.92757	0.00484085	0.0162175	-2.69279	0	0	-0.505458	7.44136	-3.69551	0.000481151	0.00347968	-0.474664	0
429	ENSMUSG00000002846	Timmdc1	0.40714	4.14036	1.13262	0.261939	0.388936	-6.03569	0	0	-0.285058	4.14036	-0.605664	0.547052	0.685611	-6.28347	0	0	0.835551	4.14036	1.94474	0.0565595	0.166481	-4.67115	0	0.5	0.262525	4.14036	0.651357	0.517336	0.659681	-6.3002	0	0	1.15813	4.14036	3.22179	0.00207158	0.00833707	-1.91339	0	0.5	1.30306	4.14036	3.03287	0.00359218	0.015658	-2.33423	0
430	ENSMUSG00000002847	Pla1a	1.27738	4.17293	3.18816	0.00228805	0.0119435	-1.98246	0	0.5	1.57416	4.17293	3.00074	0.00393713	0.0253616	-2.31168	0	0.5	1.42864	4.17293	2.98327	0.00413739	0.0328724	-2.37792	0	0.5	1.67301	4.17293	3.72414	0.000439034	0.00514911	-0.327253	0	0.5	2.06535	4.17293	5.15482	3.07009e-06	4.6541e-05	4.2623	1	1	1.28129	4.17293	2.67557	0.00963202	0.0327922	-3.2266	0
431	ENSMUSG00000002870	Mcm2	0.345002	6.09648	1.29707	0.199639	0.318715	-5.8407	0	0	0.174641	6.09648	0.501472	0.617898	0.742227	-6.34042	0	0	-0.0567803	6.09648	-0.178603	0.858859	0.915303	-6.47607	0	0	0.461503	6.09648	1.54747	0.127076	0.260256	-5.34328	0	0	0.792349	6.09648	2.97891	0.0041888	0.0144723	-2.56069	0	0.5	-0.0229645	6.09648	-0.072235	0.942658	0.965902	-6.5936	0
432	ENSMUSG00000002871	Tpra1	-0.0487063	5.95111	-0.37761	0.70707	0.792728	-6.59943	0	0	0.103881	5.95111	0.615109	0.54084	0.680804	-6.27778	0	0	0.0919615	5.95111	0.596504	0.553112	0.705329	-6.31562	0	0	-0.245723	5.95111	-1.69907	0.0945537	0.212726	-5.10915	0	0	-0.11399	5.95111	-0.883741	0.38041	0.491078	-6.3091	0	0	-0.0169543	5.95111	-0.109974	0.912802	0.945619	-6.59017	0
433	ENSMUSG00000002881	Nab1	0.366584	5.85913	1.35859	0.179429	0.295649	-5.76133	0	0	0.156619	5.85913	0.44332	0.659149	0.773035	-6.36758	0	0	0.379832	5.85913	1.17776	0.243604	0.420416	-5.81066	0	0	0.413578	5.85913	1.36704	0.17678	0.325014	-5.59558	0	0	0.447141	5.85913	1.65714	0.10278	0.177148	-5.35365	0	0	-0.0712926	5.85913	-0.22106	0.825807	0.887003	-6.57183	0
434	ENSMUSG00000002885	Adgre5	-0.22349	8.62806	-1.22285	0.226229	0.34912	-5.9318	0	0	-0.440505	8.62806	-1.84088	0.0706498	0.168291	-4.83034	0	0	-0.284735	8.62806	-1.30349	0.197453	0.36775	-5.65964	0	0	-0.212129	8.62806	-1.0352	0.304784	0.468269	-5.98229	0	0	-0.299683	8.62806	-1.63975	0.106358	0.181998	-5.38109	0	0	-0.453675	8.62806	-2.07688	0.0421597	0.101234	-4.51932	0
435	ENSMUSG00000002897	Il17ra	-0.411139	6.9964	-2.83895	0.00619205	0.0251926	-2.89316	0	0	-0.430329	6.9964	-2.26949	0.0268946	0.0883958	-4.01603	0	0	-0.441467	6.9964	-2.55045	0.0133638	0.0690106	-3.42832	0	0	-0.183782	6.9964	-1.13182	0.26227	0.423381	-5.88021	0	0	-0.621132	6.9964	-4.28897	6.72142e-05	0.000570701	1.30802	0	-0.5	-0.665513	6.9964	-3.84481	0.00029723	0.00241719	-0.0235163	0
436	ENSMUSG00000002900	Lamb1	1.08408	0.339333	1.26603	0.210459	0.331051	-5.87941	0	0.5	-0.597241	0.339333	-0.532714	0.596225	0.72453	-6.32445	0	-0.5	1.3357	0.339333	1.3051	0.196909	0.367099	-5.65761	0	0.5	0.0953548	0.339333	0.0993199	0.92122	0.952269	-6.50556	0	0	-0.139974	0.339333	-0.163468	0.870707	0.909233	-6.68429	0	0	1.42518	0.339333	1.39253	0.168968	0.287009	-5.64407	0
437	ENSMUSG00000002908	Kcnn1	-0.945014	-0.63701	-1.82647	0.0728217	0.15217	-5.04729	0	-0.5	-1.31422	-0.63701	-1.93999	0.057148	0.14543	-4.6552	0	-0.5	-0.553733	-0.63701	-0.895411	0.374193	0.550416	-6.09618	0	0	-0.457756	-0.63701	-0.789068	0.43322	0.588163	-6.20241	0	0	-0.594047	-0.63701	-1.14814	0.255528	0.361388	-6.04478	0	-0.5	0.145822	-0.63701	0.235801	0.814401	0.878942	-6.56847	0
438	ENSMUSG00000002910	Arrdc2	-0.496998	-1.09479	-1.23666	0.221095	0.343172	-5.91524	0	0	-0.165108	-1.09479	-0.313778	0.754793	0.843574	-6.41614	0	0	-0.157706	-1.09479	-0.328316	0.743831	0.843762	-6.4384	0	0	-0.827069	-1.09479	-1.83546	0.0714604	0.176008	-4.88165	0	-0.5	-0.888872	-1.09479	-2.21174	0.0308552	0.0686452	-4.34495	0	-0.5	-1.52687	-1.09479	-3.17868	0.00235285	0.0113741	-1.94667	0
439	ENSMUSG00000002944	Cd36	-1.15985	0.706034	-1.41108	0.163453	0.275647	-5.6909	0	-0.5	-2.85475	0.706034	-2.65263	0.0102354	0.0470032	-3.16931	0	-0.5	-1.65199	0.706034	-1.68153	0.0979266	0.234266	-5.11989	0	-0.5	-2.33235	0.706034	-2.53076	0.014058	0.0603713	-3.48892	0	-0.5	-2.50067	0.706034	-3.04232	0.00349623	0.0125607	-2.39522	0	-0.5	-2.83014	0.706034	-2.88076	0.00551622	0.0216937	-2.7244	0
440	ENSMUSG00000002948	Map2k7	-0.156326	1.80118	-0.594688	0.554318	0.668126	-6.49425	0	0	0.063481	1.80118	0.184442	0.854297	0.910995	-6.44809	0	0	-0.161899	1.80118	-0.51529	0.608268	0.749522	-6.36025	0	0	0.0825433	1.80118	0.280058	0.780409	0.859984	-6.47148	0	0	-0.094071	1.80118	-0.357861	0.72172	0.794608	-6.6336	0	0	-0.991605	1.80118	-3.15607	0.00251429	0.0119367	-2.00761	0
441	ENSMUSG00000002949	Timm44	0.453017	6.00462	3.47127	0.000973378	0.00620042	-1.19026	0	0	0.633538	6.00462	3.70771	0.000462757	0.00560412	-0.345137	0	0.5	0.273176	6.00462	1.75132	0.0850681	0.214232	-5.00659	0	0	0.210211	6.00462	1.43661	0.156092	0.299127	-5.50175	0	0	0.548666	6.00462	4.2042	8.97843e-05	0.000714774	1.03285	0	0	0.461566	6.00462	2.95908	0.00443028	0.0183722	-2.52535	0
442	ENSMUSG00000002957	Ap2a2	0.237542	6.66252	1.54205	0.128388	0.231017	-5.50433	0	0	0.395625	6.66252	1.96156	0.0545198	0.140706	-4.616	0	0	0.225634	6.66252	1.2255	0.225239	0.399422	-5.75502	0	0	0.237618	6.66252	1.37577	0.174074	0.321579	-5.58404	0	0	0.298052	6.66252	1.93487	0.0577867	0.111975	-4.88033	0	0	0.359695	6.66252	1.95364	0.055473	0.12471	-4.75105	0
443	ENSMUSG00000002963	Pnkp	-0.213514	6.6187	-1.48296	0.143389	0.250234	-5.59042	0	0	-0.242869	6.6187	-1.28835	0.202636	0.348153	-5.65269	0	0	0.0972139	6.6187	0.564911	0.574268	0.721941	-6.33375	0	0	0.13075	6.6187	0.809937	0.421219	0.577251	-6.186	0	0	-0.20146	6.6187	-1.39924	0.166957	0.258915	-5.73316	0	0	-0.338094	6.6187	-1.96467	0.0541499	0.122528	-4.73081	0
444	ENSMUSG00000002968	Med25	0.0307845	7.27187	0.290367	0.77255	0.843135	-6.62854	0	0	0.19764	7.27187	1.42379	0.159753	0.294302	-5.47599	0	0	0.157609	7.27187	1.24378	0.218481	0.391566	-5.73316	0	0	0.0564576	7.27187	0.474947	0.636572	0.75596	-6.39848	0	0	0.0843703	7.27187	0.795801	0.429326	0.538895	-6.38219	0	0	0.229739	7.27187	1.813	0.0749004	0.156298	-5.00023	0
445	ENSMUSG00000002980	Bcam	0.948564	1.99582	1.52682	0.13213	0.235889	-5.52683	0	0.5	0.915484	1.99582	1.12546	0.264935	0.417704	-5.84304	0	0.5	1.06865	1.99582	1.43915	0.155373	0.315987	-5.48055	0	0.5	1.97746	1.99582	2.8388	0.00619457	0.0342682	-2.75761	0	0.5	1.40751	1.99582	2.26554	0.0271501	0.0620236	-4.23386	0	0.5	0.166231	1.99582	0.223862	0.823635	0.885336	-6.5712	0
446	ENSMUSG00000002981	Clptm1	-0.111531	7.3907	-1.15456	0.252909	0.379086	-6.01113	0	0	-0.0950446	7.3907	-0.751461	0.455351	0.605525	-6.18604	0	0	0.158585	7.3907	1.37351	0.174772	0.340301	-5.56928	0	0	-0.0461368	7.3907	-0.425967	0.671676	0.782487	-6.42035	0	0	0.0569836	7.3907	0.58989	0.557509	0.656222	-6.52391	0	0	-0.0933821	7.3907	-0.808786	0.421876	0.55779	-6.27152	0
447	ENSMUSG00000002983	Relb	0.0742264	7.17601	0.523377	0.602665	0.708665	-6.53394	0	0	-0.241651	7.17601	-1.30138	0.198169	0.342894	-5.63641	0	0	0.461466	7.17601	2.72236	0.00850104	0.0524033	-3.02624	0	0	0.201623	7.17601	1.26795	0.209777	0.36438	-5.72166	0	0	0.0950301	7.17601	0.670066	0.50542	0.61007	-6.47365	0	0	0.00815624	7.17601	0.0481167	0.961785	0.978264	-6.59505	0
448	ENSMUSG00000002984	Tomm40	0.311654	7.31101	2.7728	0.00741917	0.0287817	-3.0568	0	0	0.304945	7.31101	2.07217	0.0426123	0.119487	-4.40912	0	0	0.290788	7.31101	2.16457	0.0344633	0.122158	-4.25281	0	0	0.492788	7.31101	3.91033	0.000239877	0.00332269	0.237106	0	0	0.50937	7.31101	4.53188	2.892e-05	0.000291164	2.11183	0	0	0.456873	7.31101	3.40087	0.00120843	0.00694043	-1.33184	0
449	ENSMUSG00000002985	Apoe	0.101712	6.19899	0.349887	0.727665	0.8088	-6.6095	0	0	0.0330823	6.19899	0.0869182	0.93103	0.962286	-6.46122	0	0	0.257563	6.19899	0.741292	0.461446	0.628942	-6.2201	0	0	0.0405318	6.19899	0.124354	0.901456	0.940368	-6.50277	0	0	0.620073	6.19899	2.13304	0.0370759	0.0794408	-4.50338	0	0.5	0.575551	6.19899	1.65649	0.102912	0.198472	-5.2579	0
450	ENSMUSG00000002996	Hbp1	-0.112314	7.68743	-1.1073	0.272641	0.400227	-6.06347	0	0	-0.0195361	7.68743	-0.147106	0.883548	0.930252	-6.45423	0	0	-0.0228936	7.68743	-0.188841	0.850863	0.91017	-6.4742	0	0	0.0469813	7.68743	0.413111	0.681017	0.789109	-6.4257	0	0	-0.139214	7.68743	-1.37251	0.175079	0.268326	-5.76907	0	0	-0.13753	7.68743	-1.13444	0.261182	0.394472	-5.96083	0
451	ENSMUSG00000002997	Prkar2b	0.550284	3.76931	1.79998	0.0769573	0.158583	-5.09279	0	0	0.748955	3.76931	1.87109	0.0662749	0.161203	-4.77781	0	0.5	0.0833257	3.76931	0.228039	0.820401	0.890944	-6.46608	0	0	0.579982	3.76931	1.69201	0.0958994	0.214614	-5.12049	0	0	0.525503	3.76931	1.71892	0.0908522	0.160119	-5.25406	0	0	0.409833	3.76931	1.1216	0.266561	0.400541	-5.97498	0
452	ENSMUSG00000003031	Cdkn1b	-0.727446	4.42471	-2.39605	0.0197501	0.0590359	-3.93059	0	-0.5	-0.578674	4.42471	-1.45575	0.150742	0.283266	-5.43189	0	0	-0.665789	4.42471	-1.83477	0.0715641	0.192714	-4.8657	0	-0.5	-0.207646	4.42471	-0.609997	0.544197	0.68284	-6.32597	0	0	-0.623907	4.42471	-2.05502	0.0442967	0.0909848	-4.65559	0	-0.5	-0.379836	4.42471	-1.04674	0.299471	0.437103	-6.05439	0
453	ENSMUSG00000003032	Klf4	-0.129086	7.26387	-0.333245	0.740126	0.818436	-6.61518	0	0	-0.179041	7.26387	-0.353018	0.725328	0.822495	-6.40318	0	0	0.0267215	7.26387	0.0577158	0.954169	0.97584	-6.49026	0	0	0.0031143	7.26387	0.00717057	0.994303	0.996896	-6.51044	0	0	-0.501315	7.26387	-1.29418	0.200626	0.298817	-5.8706	0	0	-0.258947	7.26387	-0.559302	0.578065	0.697105	-6.44048	0
454	ENSMUSG00000003033	Ap1m1	0.0847042	6.6152	0.720797	0.47387	0.598102	-6.41185	0	0	0.159936	6.6152	1.03947	0.302811	0.458358	-5.9336	0	0	0.218598	6.6152	1.55634	0.124956	0.272701	-5.31261	0	0	0.156791	6.6152	1.18997	0.238807	0.397755	-5.81458	0	0	0.207702	6.6152	1.76746	0.0823037	0.148259	-5.17351	0	0	-0.0301972	6.6152	-0.214993	0.830512	0.890485	-6.57314	0
455	ENSMUSG00000003037	Rab8a	-0.388381	7.71184	-3.98792	0.000185663	0.00168091	0.36466	0	0	-0.236912	7.71184	-1.85795	0.0681488	0.164365	-4.80075	0	0	-0.216355	7.71184	-1.85868	0.0680436	0.187401	-4.82425	0	0	-0.15498	7.71184	-1.41929	0.161057	0.305526	-5.52551	0	0	-0.260393	7.71184	-2.67373	0.00967917	0.0277091	-3.32026	0	0	-0.650869	7.71184	-5.59154	6.03333e-07	2.04911e-05	5.8792	0
456	ENSMUSG00000003038	Hmgn2	0.490006	4.92634	1.2695	0.20923	0.329584	-5.87514	0	0	0.162694	4.92634	0.321929	0.74864	0.839507	-6.41357	0	0	0.310232	4.92634	0.67246	0.503906	0.665556	-6.26805	0	0	0.730129	4.92634	1.68709	0.0968478	0.216325	-5.12838	0	0.5	1.38876	4.92634	3.59797	0.000655603	0.00343236	-0.842926	0	0.5	0.77804	4.92634	1.68648	0.0969652	0.189854	-5.21016	0
457	ENSMUSG00000003039	Fam32a	0.018043	7.55098	0.106949	0.915191	0.943628	-6.66498	0	0	0.123911	7.55098	0.560964	0.576938	0.709967	-6.3092	0	0	0.200821	7.55098	0.995924	0.323339	0.502289	-6.00314	0	0	0.247888	7.55098	1.31048	0.195093	0.347416	-5.66864	0	0	0.26643	7.55098	1.57925	0.119605	0.199542	-5.47448	0	0	-0.159507	7.55098	-0.791038	0.432078	0.567526	-6.28554	0
458	ENSMUSG00000003051	Elf3	4.68158	5.63789	9.60673	1.08881e-13	7.6917e-11	20.8845	1	1	4.62779	5.63789	7.25296	9.89498e-10	4.02756e-07	12.0465	1	1	5.36193	5.63789	9.20562	5.02287e-13	7.60355e-10	19.3002	1	1	4.7945	5.63789	8.77472	2.63439e-12	3.9879e-09	17.7332	1	1	4.45661	5.63789	9.14508	6.33426e-13	2.79671e-10	19.1882	1	1	4.70396	5.63789	8.07598	3.96943e-11	1.50222e-08	15.1629	1
459	ENSMUSG00000003062	Stard3nl	0.178524	6.12517	0.974762	0.333643	0.464382	-6.19904	0	0	0.342359	6.12517	1.42772	0.158624	0.292883	-5.47062	0	0	0.296187	6.12517	1.35306	0.181179	0.348655	-5.59612	0	0	0.293175	6.12517	1.4277	0.15863	0.302325	-5.514	0	0	0.233983	6.12517	1.27758	0.206385	0.305505	-5.8914	0	0	-0.271808	6.12517	-1.24169	0.219246	0.346752	-5.83664	0
460	ENSMUSG00000003068	Stk11	-0.464302	7.37178	-4.54453	2.76626e-05	0.000379943	2.17262	0	0	-0.498626	7.37178	-3.72754	0.000434275	0.0053399	-0.286126	0	0	-0.23922	7.37178	-1.959	0.0548257	0.163329	-4.64518	0	0	-0.449726	7.37178	-3.92595	0.000227864	0.00319387	0.285188	0	0	-0.43126	7.37178	-4.22112	8.47587e-05	0.000681188	1.08756	0	0	-0.521156	7.37178	-4.26782	7.22658e-05	0.000806917	1.30965	0
461	ENSMUSG00000003070	Efna2	-0.0468717	1.24239	-0.0721934	0.942691	0.962261	-6.66809	0	0	0.435946	1.24239	0.512835	0.609974	0.735795	-6.33472	0	0	-0.312712	1.24239	-0.402977	0.688416	0.807991	-6.41132	0	0	0.123301	1.24239	0.16938	0.866075	0.917857	-6.4962	0	0	0.680124	1.24239	1.04755	0.299103	0.408486	-6.15316	0	0.5	-1.02416	1.24239	-1.31979	0.191985	0.314847	-5.73954	0
462	ENSMUSG00000003072	Atp5d	-0.39584	8.27572	-3.32346	0.00152854	0.00882201	-1.60959	0	0	-0.568065	8.27572	-3.64273	0.000569143	0.00652841	-0.537146	0	0	-0.331865	8.27572	-2.33121	0.0231653	0.0969859	-3.91044	0	0	-0.366903	8.27572	-2.74744	0.00794608	0.0408147	-2.98127	0	0	-0.584659	8.27572	-4.90877	7.53813e-06	9.6939e-05	3.39913	0	-0.5	-0.633457	8.27572	-4.44976	3.85453e-05	0.000498712	1.90551	0
463	ENSMUSG00000003099	Ppp5c	0.163189	7.22312	1.41862	0.161252	0.272847	-5.68058	0	0	0.203659	7.22312	1.35219	0.181456	0.322266	-5.57147	0	0	0.323602	7.22312	2.35361	0.02193	0.0939439	-3.8628	0	0	0.0187463	7.22312	0.145344	0.884933	0.930138	-6.49996	0	0	0.0651082	7.22312	0.565993	0.573537	0.670056	-6.53766	0	0	0.118762	7.22312	0.863776	0.391196	0.528975	-6.22616	0
464	ENSMUSG00000003119	Cdk12	-0.0257665	6.15967	-0.142131	0.887459	0.924902	-6.66059	0	0	0.36779	6.15967	1.5495	0.126591	0.251484	-5.29732	0	0	-0.410994	6.15967	-1.89678	0.0627373	0.177717	-4.75723	0	0	0.195552	6.15967	0.96206	0.339931	0.503224	-6.05372	0	0	0.227467	6.15967	1.25473	0.214506	0.314604	-5.9196	0	0	0.36175	6.15967	1.66951	0.100295	0.194664	-5.23727	0
465	ENSMUSG00000003123	Lipe	-0.0702296	5.66921	-0.371735	0.711417	0.796422	-6.60163	0	0	-0.0268544	5.66921	-0.108564	0.913915	0.9514	-6.45912	0	0	0.389286	5.66921	1.72398	0.0899294	0.221742	-5.05148	0	0	0.0948489	5.66921	0.447768	0.655954	0.770643	-6.41091	0	0	-0.129581	5.66921	-0.685892	0.495458	0.600769	-6.46299	0	0	-0.42797	5.66921	-1.89529	0.0629381	0.137411	-4.85643	0
466	ENSMUSG00000003131	Pafah1b2	0.213101	6.77164	2.00643	0.0493836	0.114989	-4.72262	0	0	0.452079	6.77164	3.25095	0.00189965	0.0152729	-1.64793	0	0	0.346646	6.77164	2.7307	0.00831277	0.0517698	-3.00622	0	0	0.371849	6.77164	3.12257	0.00277269	0.0194189	-2.0285	0	0	0.348469	6.77164	3.28097	0.00173674	0.00728412	-1.75029	0	0	0.212924	6.77164	1.6773	0.0987546	0.192487	-5.22485	0
467	ENSMUSG00000003134	Tbc1d8	-0.221948	3.26068	-0.366984	0.714939	0.799225	-6.60338	0	0	-0.660308	3.26068	-0.833872	0.407704	0.561397	-6.12189	0	-0.5	-0.344066	3.26068	-0.475977	0.635842	0.771172	-6.37954	0	0	-1.67729	3.26068	-2.47349	0.0162668	0.0666555	-3.61754	0	-0.5	-1.35528	3.26068	-2.24091	0.0287946	0.0650648	-4.28499	0	-0.5	0.50594	3.26068	0.699912	0.486723	0.617191	-6.35271	0
468	ENSMUSG00000003135	Cnot11	0.022723	6.45921	0.186223	0.852906	0.900764	-6.65335	0	0	0.220606	6.45921	1.38084	0.172516	0.310585	-5.53381	0	0	-0.0204993	6.45921	-0.140558	0.888696	0.934329	-6.4821	0	0	-0.0116098	6.45921	-0.0848592	0.93266	0.959841	-6.50688	0	0	0.0957303	6.45921	0.784544	0.435848	0.544919	-6.391	0	0	-0.109695	6.45921	-0.75215	0.45494	0.588761	-6.31519	0
469	ENSMUSG00000003153	Slc2a3	-1.53014	3.07553	-3.08256	0.00311381	0.0150733	-2.26591	0	-0.5	-1.64408	3.07553	-2.52966	0.0140977	0.0578455	-3.45262	0	-0.5	-1.58923	3.07553	-2.67865	0.00955347	0.0562341	-3.13041	0	-0.5	-1.66736	3.07553	-2.99583	0.00399252	0.025091	-2.36043	0	-0.5	-0.828986	3.07553	-1.67004	0.100189	0.173529	-5.33313	0	-0.5	-0.868964	3.07553	-1.46464	0.148308	0.260621	-5.54473	0
470	ENSMUSG00000003154	Foxj2	-0.87849	5.3972	-4.10764	0.00012446	0.00121777	0.742896	0	-0.5	-0.965774	5.3972	-3.44897	0.0010427	0.0100536	-1.09687	0	-0.5	-0.575077	5.3972	-2.24973	0.0281962	0.108905	-4.08051	0	0	-0.47065	5.3972	-1.96273	0.0543801	0.147225	-4.65532	0	0	-0.628237	5.3972	-2.9375	0.00470775	0.0158594	-2.66736	0	-0.5	-0.721028	5.3972	-2.8207	0.00651051	0.0245118	-2.87433	0
471	ENSMUSG00000003161	Sri	-0.326934	7.87407	-2.71314	0.00871374	0.0324838	-3.20183	0	0	-0.328129	7.87407	-2.07977	0.0418841	0.118196	-4.39455	0	0	-0.334841	7.87407	-2.32488	0.0235252	0.0977373	-3.92382	0	0	-0.6252	7.87407	-4.62742	2.06481e-05	0.000553219	2.54771	0	-0.5	-0.724163	7.87407	-6.00964	1.23218e-07	3.47255e-06	7.36644	0	-0.5	-0.562264	7.87407	-3.90393	0.00024497	0.00208005	0.158063	0
472	ENSMUSG00000003166	Dgcr2	-0.458084	1.67864	-2.24109	0.0287821	0.0775858	-4.25976	0	0	-0.339898	1.67864	-1.27005	0.209033	0.355769	-5.67528	0	0	-0.157484	1.67864	-0.644615	0.521666	0.679934	-6.28614	0	0	-0.211787	1.67864	-0.924108	0.35918	0.521467	-6.08879	0	0	-0.243599	1.67864	-1.19176	0.238108	0.341672	-5.99483	0	0	-0.833316	1.67864	-3.41094	0.00117179	0.00679253	-1.30331	0
473	ENSMUSG00000003184	Irf3	-0.44978	7.56758	-4.33873	5.66423e-05	0.000658988	1.48996	0	0	-0.37195	7.56758	-2.74034	0.00809973	0.0405132	-2.9608	0	0	-0.292883	7.56758	-2.36377	0.0213894	0.0924548	-3.84107	0	0	-0.247569	7.56758	-2.12993	0.0373427	0.115685	-4.33794	0	0	-0.380052	7.56758	-3.66611	0.00052842	0.00289076	-0.64084	0	0	-0.522817	7.56758	-4.2195	8.52282e-05	0.000915016	1.15354	0
474	ENSMUSG00000003190	Bcl2l12	-0.399387	4.88705	-1.5103	0.136285	0.241032	-5.55098	0	0	-0.37022	4.88705	-1.06927	0.289288	0.445009	-5.903	0	0	-0.112867	4.88705	-0.357094	0.722291	0.8299	-6.42861	0	0	-0.0962772	4.88705	-0.324713	0.746543	0.836363	-6.45807	0	0	0.0651062	4.88705	0.246201	0.806378	0.860397	-6.66733	0	0	-0.492572	4.88705	-1.55843	0.12446	0.228748	-5.40856	0
475	ENSMUSG00000003198	Zfp959	0.152908	4.8333	0.708484	0.481425	0.604863	-6.42058	0	0	0.378163	4.8333	1.33825	0.185931	0.328041	-5.58952	0	0	0.230257	4.8333	0.892609	0.37568	0.551905	-6.09864	0	0	-0.135012	4.8333	-0.557933	0.578994	0.711587	-6.35604	0	0	-0.0532368	4.8333	-0.246668	0.806019	0.86019	-6.66721	0	0	0.10807	4.8333	0.418943	0.676773	0.777433	-6.50873	0
476	ENSMUSG00000003199	Mpnd	0.157278	6.72313	1.13585	0.260596	0.387574	-6.0321	0	0	0.366591	6.72313	2.02205	0.0476957	0.128733	-4.50408	0	0	0.224741	6.72313	1.35795	0.179631	0.346513	-5.58974	0	0	-0.132786	6.72313	-0.855289	0.395838	0.554646	-6.14888	0	0	-0.00251294	6.72313	-0.0181482	0.985582	0.989644	-6.69751	0	0	-0.0215784	6.72313	-0.130383	0.896705	0.934816	-6.58772	0
477	ENSMUSG00000003200	Sh3gl1	-0.212528	6.27481	-1.68379	0.0974869	0.189198	-5.28532	0	0	-0.030689	6.27481	-0.1857	0.853314	0.910311	-6.44786	0	0	0.1766	6.27481	1.17061	0.246446	0.423287	-5.81881	0	0	-0.274619	6.27481	-1.94048	0.0570861	0.152079	-4.69584	0	0	-0.100713	6.27481	-0.797916	0.428107	0.537779	-6.38052	0	0	-0.0420316	6.27481	-0.27861	0.781515	0.855421	-6.55749	0
478	ENSMUSG00000003206	Ebi3	-0.692331	6.71965	-1.59047	0.117052	0.216295	-5.43149	0	-0.5	-1.29066	6.71965	-2.26456	0.0272138	0.0890859	-4.02621	0	-0.5	-0.486024	6.71965	-0.934157	0.354016	0.531689	-6.06145	0	0	-1.02931	6.71965	-2.10896	0.0391864	0.119424	-4.37898	0	-0.5	-1.04932	6.71965	-2.41058	0.0190497	0.0469828	-3.92333	0	-0.5	-1.67781	6.71965	-3.22483	0.00205305	0.0103056	-1.82132	0
479	ENSMUSG00000003208	Yju2	0.674309	4.53581	3.24608	0.00192741	0.0105007	-1.82415	0	0.5	0.510159	4.53581	1.8757	0.0656278	0.160144	-4.76973	0	0	1.03816	4.53581	4.18131	9.7041e-05	0.00236662	1.09766	0	0.5	0.729878	4.53581	3.13371	0.00268412	0.0190059	-1.99886	0	0.5	0.704709	4.53581	3.39242	0.00124	0.00562725	-1.43761	0	0.5	0.663634	4.53581	2.67287	0.00970126	0.0329919	-3.23302	0
480	ENSMUSG00000003226	Ranbp2	0.0209207	6.20083	0.0641339	0.94908	0.966872	-6.66864	0	0	-0.116622	6.20083	-0.273056	0.78576	0.866794	-6.42799	0	0	-0.646538	6.20083	-1.65827	0.102551	0.240682	-5.15672	0	-0.5	0.122469	6.20083	0.334848	0.738923	0.831298	-6.45475	0	0	-0.117611	6.20083	-0.360545	0.719723	0.792945	-6.63264	0	0	-0.322139	6.20083	-0.826237	0.411986	0.548513	-6.25744	0
481	ENSMUSG00000003228	Grk5	0.24591	5.76833	0.981808	0.330189	0.461102	-6.19225	0	0	0.477285	5.76833	1.45541	0.150836	0.283392	-5.43237	0	0	0.315999	5.76833	1.05557	0.295454	0.474489	-5.94342	0	0	0.581867	5.76833	2.07196	0.0426328	0.126119	-4.45052	0	0.5	0.34718	5.76833	1.38613	0.170903	0.26353	-5.75085	0	0	0.0103635	5.76833	0.0346181	0.972501	0.984157	-6.59561	0
482	ENSMUSG00000003233	Dvl3	-0.150595	3.90776	-0.520117	0.604921	0.710564	-6.53563	0	0	-0.098389	3.90776	-0.259535	0.796123	0.874358	-6.43156	0	0	-0.143454	3.90776	-0.414527	0.679986	0.801989	-6.40664	0	0	-0.097227	3.90776	-0.299492	0.765613	0.849312	-6.46588	0	0	-0.251837	3.90776	-0.86978	0.387932	0.498632	-6.3212	0	0	0.192019	3.90776	0.554862	0.581079	0.699744	-6.44294	0
483	ENSMUSG00000003234	Abcf3	-0.388892	6.73506	-2.95918	0.00442901	0.0196492	-2.58835	0	0	-0.150156	6.73506	-0.87266	0.386373	0.541521	-6.08944	0	0	-0.269714	6.73506	-1.7171	0.0911867	0.223637	-5.06266	0	0	-0.218407	6.73506	-1.48224	0.143579	0.282742	-5.43785	0	0	-0.350353	6.73506	-2.66593	0.00988145	0.0281589	-3.33885	0	0	-0.592662	6.73506	-3.77311	0.000375046	0.00289452	-0.241536	0
484	ENSMUSG00000003235	Eif2b5	0.083855	6.79676	0.762749	0.448641	0.575373	-6.381	0	0	0.0913365	6.79676	0.634535	0.528175	0.66978	-6.26581	0	0	-0.0366624	6.79676	-0.279012	0.781208	0.867313	-6.45325	0	0	0.0212521	6.79676	0.17241	0.863703	0.91669	-6.49568	0	0	-0.0356554	6.79676	-0.324324	0.746836	0.814792	-6.64504	0	0	-0.0727064	6.79676	-0.553318	0.582129	0.700611	-6.44379	0
485	ENSMUSG00000003269	Cyth2	-0.344505	6.93583	-2.97708	0.0042106	0.0189288	-2.54219	0	0	-0.369559	6.93583	-2.43914	0.0177374	0.0674276	-3.65431	0	0	-0.107943	6.93583	-0.780439	0.438241	0.607591	-6.19079	0	0	-0.144329	6.93583	-1.11239	0.270467	0.432246	-5.90145	0	0	-0.347765	6.93583	-3.00525	0.00388693	0.0136542	-2.49227	0	0	-0.301233	6.93583	-2.17794	0.0334046	0.0843894	-4.32021	0
486	ENSMUSG00000003271	Sult2b1	-0.711766	4.02386	-2.23789	0.0290024	0.0779514	-4.26637	0	-0.5	-0.310327	4.02386	-0.745211	0.459092	0.608732	-6.19064	0	0	-0.465093	4.02386	-1.22346	0.226002	0.400219	-5.75744	0	0	0.139677	4.02386	0.391683	0.696699	0.800539	-6.43426	0	0	-0.297912	4.02386	-0.936675	0.35273	0.463419	-6.26151	0	0	-0.12675	4.02386	-0.333425	0.739991	0.824404	-6.54077	0
487	ENSMUSG00000003273	Car11	1.17079	6.00859	3.62021	0.00061119	0.00430903	-0.755758	0	0.5	0.878802	6.00859	2.07541	0.0423007	0.119007	-4.40292	0	0.5	1.48809	6.00859	3.84975	0.000292487	0.00525756	0.0640917	0	0.5	1.02673	6.00859	2.83152	0.00631995	0.0347953	-2.77565	0	0.5	1.4906	6.00859	4.60908	2.20323e-05	0.000232767	2.37175	0	0.5	1.49821	6.00859	3.87593	0.000268511	0.00224177	0.0718692	0
488	ENSMUSG00000003279	Dlgap1	-0.543342	1.423	-1.45559	0.150786	0.259822	-5.62922	0	0	-0.923425	1.423	-1.88942	0.0637347	0.157019	-4.74559	0	-0.5	0.0215293	1.423	0.0482555	0.961675	0.979704	-6.49076	0	0	0.0122196	1.423	0.0291966	0.976806	0.986112	-6.51004	0	0	-0.534482	1.423	-1.43186	0.157441	0.247416	-5.68844	0	0	-0.467862	1.423	-1.04866	0.298597	0.436274	-6.05243	0
489	ENSMUSG00000003282	Plag1	-0.885211	-0.253084	-1.27172	0.208446	0.32866	-5.87239	0	-0.5	-0.911121	-0.253084	-0.999718	0.321514	0.478232	-5.97313	0	-0.5	-0.0273095	-0.253084	-0.0328251	0.973924	0.986162	-6.49138	0	0	-0.852393	-0.253084	-1.09217	0.279181	0.441477	-5.92316	0	-0.5	-0.836284	-0.253084	-1.20143	0.234369	0.337293	-5.98352	0	-0.5	-0.872321	-0.253084	-1.0485	0.298668	0.436333	-6.05259	0
490	ENSMUSG00000003283	Hck	1.71003	5.11921	3.1853	0.00230741	0.012012	-1.99023	0	0.5	1.8446	5.11921	2.62426	0.011029	0.0493536	-3.2356	0	0.5	1.94173	5.11921	3.02611	0.00366238	0.0302954	-2.26728	0	0.5	1.6647	5.11921	2.76561	0.00756531	0.0394129	-2.93726	0	0.5	1.70375	5.11921	3.1736	0.00238819	0.00931754	-2.04469	0	0.5	1.49088	5.11921	2.32348	0.0236057	0.0649373	-4.01947	0
491	ENSMUSG00000003299	Mrpl4	-0.120686	7.11168	-1.45513	0.150915	0.259932	-5.62987	0	0	-0.0876398	7.11168	-0.807058	0.422863	0.576135	-6.14348	0	0	0.0228457	7.11168	0.230461	0.818527	0.890003	-6.46553	0	0	-0.0388337	7.11168	-0.417601	0.677749	0.786871	-6.42385	0	0	-0.145572	7.11168	-1.75519	0.0843989	0.151169	-5.19406	0	0	-0.223738	7.11168	-2.25701	0.0277103	0.0732799	-4.15885	0
492	ENSMUSG00000003308	Keap1	-0.317534	7.57844	-2.81822	0.00655488	0.0262307	-2.94477	0	0	-0.107741	7.57844	-0.730338	0.468063	0.616856	-6.20143	0	0	-0.192871	7.57844	-1.43219	0.157347	0.31845	-5.49014	0	0	-0.29871	7.57844	-2.36451	0.0213507	0.0802761	-3.85571	0	0	-0.19154	7.57844	-1.69998	0.0943825	0.165146	-5.28495	0	0	-0.265058	7.57844	-1.96822	0.0537296	0.121889	-4.72427	0
493	ENSMUSG00000003309	Ap1m2	-0.304596	0.780326	-0.423145	0.673722	0.766367	-6.58123	0	0	-0.912132	0.780326	-0.96779	0.337085	0.493803	-6.00379	0	-0.5	-0.888093	0.780326	-1.03222	0.306166	0.485001	-5.96719	0	-0.5	-0.00454676	0.780326	-0.00563345	0.995524	0.997719	-6.51045	0	0	0.0806056	0.780326	0.111977	0.91122	0.937422	-6.69139	0	0	-0.136252	0.780326	-0.158365	0.874708	0.920214	-6.58369	0
494	ENSMUSG00000003316	Glg1	-0.205927	8.02965	-1.93098	0.0582763	0.129338	-4.862	0	0	-0.0981217	8.02965	-0.70273	0.484977	0.631025	-6.22089	0	0	-0.0916753	8.02965	-0.719228	0.474829	0.640918	-6.23597	0	0	-0.045984	8.02965	-0.384574	0.701931	0.804196	-6.43699	0	0	-0.00702512	8.02965	-0.0658747	0.947699	0.964408	-6.6955	0	0	0.0351128	8.02965	0.275473	0.783912	0.857114	-6.55835	0
495	ENSMUSG00000003341	Atp8b3	-1.12433	-1.03035	-2.93876	0.00469114	0.0204904	-2.64079	0	-0.5	-0.894055	-1.03035	-1.78481	0.0794144	0.182324	-4.92582	0	-0.5	-0.424666	-1.03035	-0.928679	0.356825	0.534124	-6.06645	0	0	-0.738856	-1.03035	-1.72241	0.0902144	0.206047	-5.07134	0	-0.5	-0.796661	-1.03035	-2.0823	0.0416443	0.0867986	-4.60293	0	-0.5	-1.86025	-1.03035	-4.06807	0.000142137	0.00135935	0.670502	0
496	ENSMUSG00000003344	Btbd2	0.0407624	4.47687	0.152267	0.879494	0.919497	-6.6591	0	0	-0.050441	4.47687	-0.143909	0.886061	0.93211	-6.45469	0	0	0.0858648	4.47687	0.268354	0.789359	0.872569	-6.45615	0	0	-0.224134	4.47687	-0.746724	0.458184	0.610864	-6.23444	0	0	0.370081	4.47687	1.38243	0.172032	0.264677	-5.75583	0	0	0.142373	4.47687	0.444961	0.65797	0.762579	-6.49755	0
497	ENSMUSG00000003345	Csnk1g2	-0.258166	7.44587	-2.3624	0.0214617	0.0627102	-4.00362	0	0	-0.29377	7.44587	-2.05315	0.0444837	0.122801	-4.4454	0	0	-0.180468	7.44587	-1.38167	0.172264	0.337192	-5.55846	0	0	-0.405024	7.44587	-3.30554	0.00161332	0.0132002	-1.53229	0	0	-0.451797	7.44587	-4.13425	0.000113786	0.000859705	0.808004	0	0	-0.38809	7.44587	-2.97123	0.00428089	0.0179227	-2.49414	0
498	ENSMUSG00000003346	Abhd17a	-0.478627	7.76286	-4.58979	2.35861e-05	0.00033413	2.32477	0	0	-0.495635	7.76286	-3.63008	0.000592405	0.00669949	-0.574278	0	0	-0.378407	7.76286	-3.03601	0.00356005	0.0296806	-2.24154	0	0	-0.531957	7.76286	-4.54967	2.71677e-05	0.000675988	2.28788	0	0	-0.665284	7.76286	-6.37973	2.96497e-08	1.12409e-06	8.74641	0	-0.5	-0.729851	7.76286	-5.8557	2.21803e-07	9.63252e-06	6.84117	0
499	ENSMUSG00000003348	Mob3a	0.321846	7.19475	2.57955	0.0123943	0.0421018	-3.51763	0	0	0.304609	7.19475	1.86465	0.0671881	0.162845	-4.78908	0	0	0.56105	7.19475	3.76225	0.00038841	0.00643091	-0.200394	0	0	0.369698	7.19475	2.64272	0.0105065	0.049553	-3.2307	0	0	0.392335	7.19475	3.14452	0.00260068	0.00996676	-2.12325	0	0	0.271151	7.19475	1.81826	0.0740822	0.155075	-4.9912	0
500	ENSMUSG00000003352	Cacnb3	1.34983	2.08015	2.07185	0.0426436	0.102944	-4.598	0	0.5	1.33025	2.08015	1.55944	0.12422	0.248406	-5.28259	0	0.5	0.481836	2.08015	0.618766	0.538443	0.693064	-6.30226	0	0	2.15762	2.08015	2.95367	0.00449842	0.0273923	-2.46861	0	0.5	2.01012	2.08015	3.08532	0.00308913	0.0113719	-2.28159	0	0.5	1.55832	2.08015	2.00117	0.0499633	0.115216	-4.66313	0
501	ENSMUSG00000003355	Fkbp11	-0.532673	8.48436	-3.94222	0.000215964	0.00189051	0.221943	0	0	-0.815635	8.48436	-4.61036	2.19331e-05	0.000578755	2.51387	0	-0.5	-0.477294	8.48436	-2.9554	0.00447655	0.0345994	-2.44928	0	0	-0.310905	8.48436	-2.05219	0.0445801	0.129939	-4.4883	0	0	-0.693429	8.48436	-5.13196	3.3394e-06	4.95244e-05	4.18141	0	-0.5	-0.716263	8.48436	-4.43509	4.05663e-05	0.00051666	1.857	0
502	ENSMUSG00000003360	Ddx23	0.0871417	3.86152	0.286029	0.775854	0.845512	-6.62979	0	0	0.195316	3.86152	0.489643	0.626195	0.748979	-6.34621	0	0	-0.121315	3.86152	-0.333157	0.740192	0.841608	-6.43681	0	0	0.184625	3.86152	0.540484	0.59089	0.721105	-6.36552	0	0	0.286523	3.86152	0.940466	0.350799	0.461454	-6.258	0	0	0.652336	3.86152	1.79145	0.0783315	0.161612	-5.03695	0
503	ENSMUSG00000003363	Pld3	-0.707837	7.78815	-5.02364	4.96513e-06	9.73414e-05	3.8165	0	-0.5	-0.92581	7.78815	-5.01841	5.06084e-06	0.000192212	3.90213	0	-0.5	-0.402346	7.78815	-2.3891	0.0200932	0.0889501	-3.78656	0	0	-0.379958	7.78815	-2.40508	0.0193122	0.0752914	-3.76808	0	0	-0.801824	7.78815	-5.69069	4.14953e-07	9.25695e-06	6.19216	0	-0.5	-0.908669	7.78815	-5.39561	1.25774e-06	3.59795e-05	5.17401	0
504	ENSMUSG00000003378	Grik5	1.17921	3.71881	3.35513	0.00138892	0.00820382	-1.52076	0	0.5	0.359965	3.71881	0.782234	0.437194	0.588771	-6.16285	0	0	0.124974	3.71881	0.2975	0.767126	0.858515	-6.44796	0	0	0.6659	3.71881	1.6898	0.0963253	0.215363	-5.12405	0	0.5	0.880343	3.71881	2.50478	0.0150242	0.0389729	-3.71321	0	0.5	1.18223	3.71881	2.81429	0.00662573	0.0248354	-2.89017	0
505	ENSMUSG00000003379	Cd79a	-5.00312	2.5185	-8.16883	2.7643e-11	7.4236e-09	15.5216	-1	-1	-4.57241	2.5185	-5.70194	3.97655e-07	3.05344e-05	6.32138	-1	-1	-5.7477	2.5185	-7.85167	9.52578e-11	6.30875e-08	14.2925	-1	-1	-5.31095	2.5185	-7.7339	1.50912e-10	8.41651e-08	13.8581	-1	-1	-5.2776	2.5185	-8.61698	4.84832e-12	1.40754e-09	17.2129	-1	-1	-6.19736	2.5185	-8.46593	8.70721e-12	5.12589e-09	16.6259	-1
506	ENSMUSG00000003380	Rabac1	-0.938334	8.62516	-7.37056	6.24756e-10	8.85804e-08	12.4975	0	-0.5	-1.0694	8.62516	-6.41565	2.58036e-08	4.66348e-06	8.93122	0	-0.5	-0.663556	8.62516	-4.36084	5.24805e-05	0.00149693	1.67629	0	-0.5	-0.739705	8.62516	-5.18214	2.77618e-06	0.000128182	4.45459	0	-0.5	-1.04884	8.62516	-8.23859	2.1068e-11	4.30861e-09	15.7861	0	-0.5	-1.04064	8.62516	-6.839	4.98142e-09	5.63141e-07	10.4995	0
507	ENSMUSG00000003382	Etv3	0.44056	7.22178	2.54667	0.0134946	0.0448682	-3.59343	0	0	0.689603	7.22178	3.04457	0.00347379	0.0233122	-2.19816	0	0.5	0.515766	7.22178	2.49442	0.0154257	0.0755007	-3.55486	0	0	0.571184	7.22178	2.94477	0.00461253	0.0278977	-2.4913	0	0	0.220733	7.22178	1.27595	0.206953	0.306197	-5.89342	0	0	0.247063	7.22178	1.19488	0.236896	0.366668	-5.89216	0
508	ENSMUSG00000003402	Prkcsh	-0.00295599	7.67725	-0.0316969	0.97482	0.983226	-6.6702	0	0	-0.0143125	7.67725	-0.117216	0.907085	0.946802	-6.45815	0	0	0.145744	7.67725	1.30753	0.196085	0.366125	-5.65454	0	0	0.0298005	7.67725	0.285001	0.776638	0.85707	-6.47009	0	0	0.029498	7.67725	0.316306	0.752883	0.819395	-6.6476	0	0	-0.0621465	7.67725	-0.557546	0.579256	0.698184	-6.44146	0
509	ENSMUSG00000003410	Elavl3	-1.11438	-0.577724	-2.00064	0.0500217	0.116138	-4.73347	0	-0.5	-0.359143	-0.577724	-0.49245	0.624222	0.747493	-6.34485	0	0	-0.834253	-0.577724	-1.25309	0.215098	0.387874	-5.72191	0	-0.5	0.122957	-0.577724	0.196879	0.844597	0.903287	-6.49119	0	0	-0.939968	-0.577724	-1.68752	0.0967641	0.168617	-5.3051	0	-0.5	-0.856502	-0.577724	-1.28651	0.203272	0.328182	-5.7816	0
510	ENSMUSG00000003411	Rab3b	0.465048	5.6972	1.89949	0.0623728	0.135953	-4.91878	0	0	0.525742	5.6972	1.64011	0.106285	0.222723	-5.15992	0	0	0.930657	5.6972	3.18038	0.00234108	0.0222587	-1.8595	0	0.5	1.05013	5.6972	3.82554	0.000316466	0.00404415	-0.0219208	0	0.5	1.39735	5.6972	5.70751	3.89365e-07	8.85387e-06	6.25366	0	0.5	1.38841	5.6972	4.7447	1.36033e-05	0.000219332	2.89644	0
511	ENSMUSG00000003418	St8sia6	-0.424059	7.78089	-1.65508	0.103198	0.197336	-5.3311	0	0	-0.898336	7.78089	-2.67788	0.00957312	0.0451196	-3.10982	0	-0.5	-0.686494	7.78089	-2.24171	0.02874	0.110262	-4.09697	0	-0.5	-0.591245	7.78089	-2.05811	0.0439886	0.128639	-4.47701	0	-0.5	-1.48836	7.78089	-5.809	2.64927e-07	6.52093e-06	6.62587	0	-0.5	-0.909798	7.78089	-2.9709	0.00428488	0.0179291	-2.49498	0
512	ENSMUSG00000003420	Fcgrt	-0.594179	0.120807	-0.90426	0.369521	0.50056	-6.26434	0	-0.5	-1.06056	0.120807	-1.23274	0.222544	0.371544	-5.72042	0	-0.5	-0.629078	0.120807	-0.800994	0.426337	0.597048	-6.1748	0	-0.5	-1.37381	0.120807	-1.86471	0.06718	0.169372	-4.83083	0	-0.5	-1.62135	0.120807	-2.46747	0.0165165	0.0420209	-3.79721	0	-0.5	-1.9774	0.120807	-2.51779	0.0145333	0.0446901	-3.59302	0
513	ENSMUSG00000003421	Nosip	0.113121	6.96548	1.05543	0.295516	0.424458	-6.11851	0	0	-0.00776155	6.96548	-0.0553087	0.956079	0.976662	-6.46345	0	0	0.245586	6.96548	1.91708	0.0600564	0.172673	-4.72103	0	0	0.268364	6.96548	2.23315	0.0293305	0.0986981	-4.13095	0	0	0.282351	6.96548	2.63436	0.0107402	0.0299789	-3.41363	0	0	0.244548	6.96548	1.90897	0.0611149	0.134274	-4.83197	0
514	ENSMUSG00000003423	Pih1d1	0.0699916	7.02223	0.680741	0.498689	0.619648	-6.43971	0	0	0.109734	7.02223	0.815147	0.418255	0.571698	-6.13704	0	0	0.00867134	7.02223	0.070562	0.943984	0.970122	-6.48944	0	0	0.00256324	7.02223	0.0222348	0.982335	0.989855	-6.51022	0	0	0.0710443	7.02223	0.690979	0.492278	0.597882	-6.45951	0	0	-0.109739	7.02223	-0.892989	0.375477	0.513089	-6.20087	0
515	ENSMUSG00000003429	Rps11	-0.804069	8.17329	-5.35745	1.44995e-06	3.59822e-05	4.99973	0	-0.5	-1.0084	8.17329	-5.13163	3.34344e-06	0.000146379	4.29557	0	-0.5	-0.618508	8.17329	-3.44794	0.001046	0.0129184	-1.11923	0	-0.5	-0.629405	8.17329	-3.74027	0.000416884	0.00494405	-0.279019	0	-0.5	-0.957022	8.17329	-6.37657	3.00151e-08	1.13336e-06	8.73453	0	-0.5	-0.909858	8.17329	-5.0721	4.15919e-06	8.75423e-05	4.02818	0
516	ENSMUSG00000003435	Supt5	-0.482147	7.78504	-5.12961	3.36825e-06	7.05016e-05	4.18912	0	0	-0.396344	7.78504	-3.22059	0.00207897	0.0163456	-1.73045	0	0	-0.373843	7.78504	-3.3277	0.00150911	0.0165857	-1.45691	0	0	-0.33036	7.78504	-3.13473	0.00267611	0.0189585	-1.99612	0	0	-0.537052	7.78504	-5.71375	3.80261e-07	8.67478e-06	6.27653	0	0	-0.563561	7.78504	-5.01643	5.09747e-06	0.000102318	3.83362	0
517	ENSMUSG00000003436	Dll3	-1.75518	2.52822	-2.24759	0.0283404	0.076727	-4.24633	0	-0.5	-0.537773	2.52822	-0.525961	0.60088	0.72814	-6.32799	0	0	-2.26712	2.52822	-2.42895	0.0181959	0.0837224	-3.69985	0	-0.5	-1.79133	2.52822	-2.04588	0.0452174	0.131076	-4.50029	0	-0.5	-2.10582	2.52822	-2.6966	0.00910774	0.0264231	-3.26553	0	-0.5	-1.537	2.52822	-1.64671	0.104914	0.201344	-5.2733	0
518	ENSMUSG00000003437	Paf1	-0.160476	6.79369	-1.52279	0.133132	0.237138	-5.53273	0	0	-0.0130879	6.79369	-0.0948546	0.924751	0.958255	-6.4605	0	0	0.118838	6.79369	0.943486	0.349266	0.527057	-6.05288	0	0	0.110243	6.79369	0.933013	0.354602	0.517317	-6.08068	0	0	0.0355667	6.79369	0.3375	0.736934	0.806831	-6.64068	0	0	-0.0538357	6.79369	-0.427415	0.670627	0.772513	-6.50516	0
519	ENSMUSG00000003438	Timm50	0.34168	7.18014	2.75589	0.00776686	0.0297924	-3.09815	0	0	0.278529	7.18014	1.71582	0.0914234	0.200677	-5.03966	0	0	0.464553	7.18014	3.13492	0.00267462	0.0245249	-1.98115	0	0	0.452435	7.18014	3.25467	0.00187874	0.0146061	-1.67221	0	0	0.561668	7.18014	4.53024	2.90869e-05	0.000292706	2.10634	0	0	0.527069	7.18014	3.5568	0.000746069	0.00481029	-0.883904	0
520	ENSMUSG00000003444	Med29	-0.447289	5.64424	-3.38549	0.00126646	0.00760344	-1.43508	0	0	-0.48059	5.64424	-2.77823	0.00731066	0.0379556	-2.86913	0	0	-0.278969	5.64424	-1.7666	0.0824479	0.209964	-4.98123	0	0	-0.215385	5.64424	-1.45398	0.151231	0.29302	-5.47764	0	0	-0.305372	5.64424	-2.31134	0.0243124	0.0568211	-4.13754	0	0	-0.328835	5.64424	-2.08239	0.0416358	0.100237	-4.50868	0
521	ENSMUSG00000003452	Bicd1	0.024307	4.15615	0.0844307	0.932999	0.955681	-6.66713	0	0	-0.0159708	4.15615	-0.0423695	0.966347	0.982432	-6.46408	0	0	-0.308861	4.15615	-0.897595	0.373036	0.549431	-6.09426	0	0	-0.113833	4.15615	-0.35265	0.725603	0.821108	-6.44867	0	0	-0.370004	4.15615	-1.28521	0.203721	0.302314	-5.88186	0	0	0.31171	4.15615	0.905874	0.368673	0.506089	-6.18946	0
522	ENSMUSG00000003458	Ncstn	-0.337288	6.72781	-2.73701	0.00817269	0.0310512	-3.14409	0	0	-0.358778	6.72781	-2.22362	0.0300009	0.0951667	-4.1101	0	0	-0.139113	6.72781	-0.944481	0.348762	0.526596	-6.05196	0	0	-0.349302	6.72781	-2.52805	0.0141563	0.0606213	-3.49507	0	0	-0.234783	6.72781	-1.90521	0.0616114	0.118006	-4.93398	0	0	-0.236661	6.72781	-1.60676	0.113426	0.213522	-5.33535	0
523	ENSMUSG00000003464	Pex19	0.289534	5.73196	1.79887	0.077135	0.158788	-5.09468	0	0	0.465503	5.73196	2.20893	0.0310606	0.0973139	-4.13989	0	0	0.2978	5.73196	1.54801	0.126947	0.27526	-5.32494	0	0	0.34441	5.73196	1.90847	0.0611815	0.158964	-4.75346	0	0	0.589952	5.73196	3.66537	0.000529663	0.00289606	-0.643043	0	0.5	0.386017	5.73196	2.00658	0.0493671	0.114106	-4.65301	0
524	ENSMUSG00000003469	Phyhip	-0.336938	0.560542	-0.50134	0.617991	0.72196	-6.54519	0	0	0.497854	0.560542	0.565774	0.573685	0.707401	-6.30652	0	0	0.0897794	0.560542	0.111766	0.911387	0.949439	-6.48571	0	0	0.157364	0.560542	0.208832	0.835296	0.897507	-6.48878	0	0	1.17611	0.560542	1.74997	0.0853027	0.152507	-5.20276	0	0.5	-0.277257	0.560542	-0.345155	0.731201	0.818483	-6.5368	0
525	ENSMUSG00000003476	Crhr2	-1.2258	0.0259661	-2.66221	0.00997932	0.0359496	-3.3237	0	-0.5	-1.60432	0.0259661	-2.66117	0.0100067	0.0462927	-3.14923	0	-0.5	-1.66561	0.0259661	-3.02655	0.00365777	0.0302808	-2.26614	0	-0.5	-1.22493	0.0259661	-2.37269	0.0209247	0.0792755	-3.83814	0	-0.5	-1.52397	0.0259661	-3.30978	0.00159284	0.00682927	-1.67014	0	-0.5	-1.06375	0.0259661	-1.93291	0.0580327	0.128959	-4.7888	0
526	ENSMUSG00000003484	Cyp4f18	-0.0990207	7.74422	-0.486588	0.628347	0.730114	-6.55245	0	0	-0.174209	7.74422	-0.65383	0.515752	0.659249	-6.25356	0	0	0.192967	7.74422	0.793353	0.430739	0.601064	-6.18079	0	0	-0.258335	7.74422	-1.13221	0.26211	0.423262	-5.87978	0	0	-1.15669	7.74422	-5.68397	4.25633e-07	9.46532e-06	6.16761	0	-0.5	-0.241213	7.74422	-0.991712	0.325373	0.46369	-6.1094	0
527	ENSMUSG00000003500	Impdh1	-0.20776	7.05696	-1.64681	0.104894	0.199696	-5.34416	0	0	-0.132714	7.05696	-0.803445	0.424931	0.577687	-6.14633	0	0	-0.258546	7.05696	-1.71462	0.0916434	0.224298	-5.06668	0	0	-0.0954844	7.05696	-0.675029	0.502284	0.647186	-6.2847	0	0	-0.299667	7.05696	-2.37532	0.0207897	0.0502104	-4.00029	0	0	-0.281234	7.05696	-1.86509	0.0671254	0.144202	-4.90986	0
528	ENSMUSG00000003518	Dusp3	0.40366	6.46754	1.95036	0.0558706	0.125577	-4.82664	0	0	0.776332	6.46754	2.86487	0.00576455	0.0326042	-2.65587	0	0.5	0.534575	6.46754	2.16101	0.0347497	0.122824	-4.25989	0	0	0.695498	6.46754	2.99711	0.00397796	0.025046	-2.35711	0	0.5	0.517952	6.46754	2.50259	0.0151083	0.0391336	-3.71817	0	0	0.762011	6.46754	3.08042	0.00313316	0.0141069	-2.20928	0
529	ENSMUSG00000003526	Prodh	-0.0864177	-0.820811	-0.191678	0.848651	0.897612	-6.65232	0	0	-0.119847	-0.820811	-0.203027	0.83981	0.902391	-6.44452	0	0	-0.951166	-0.820811	-1.76512	0.0826995	0.210428	-4.9837	0	-0.5	-0.261178	-0.820811	-0.51667	0.607311	0.733501	-6.37799	0	0	-0.277867	-0.820811	-0.616319	0.540046	0.641261	-6.50804	0	0	-0.561501	-0.820811	-1.042	0.301646	0.439125	-6.05924	0
530	ENSMUSG00000003527	Ess2	0.70929	5.70898	4.87791	8.42796e-06	0.000149221	3.3091	0	0.5	0.522664	5.70898	2.74531	0.00799197	0.0401892	-2.94883	0	0	0.499485	5.70898	2.87397	0.00562113	0.0400429	-2.65493	0	0	0.725537	5.70898	4.45018	3.84891e-05	0.000866844	1.95844	0	0.5	0.786791	5.70898	5.4109	1.18795e-06	2.16291e-05	5.17687	0	0.5	0.431487	5.70898	2.48271	0.0158913	0.0478047	-3.67205	0
531	ENSMUSG00000003528	Slc25a1	-0.103827	6.90659	-0.81944	0.415821	0.544353	-6.33659	0	0	-0.242012	6.90659	-1.45882	0.149898	0.28193	-5.42761	0	0	0.0338607	6.90659	0.22359	0.823846	0.893022	-6.46708	0	0	-0.0403218	6.90659	-0.283828	0.777532	0.857572	-6.47042	0	0	-0.158789	6.90659	-1.25322	0.215052	0.315252	-5.92145	0	0	-0.316893	6.90659	-2.09252	0.0406866	0.0983317	-4.48904	0
532	ENSMUSG00000003531	Dgcr6	0.845393	0.582635	1.45322	0.151442	0.260504	-5.63255	0	0.5	-0.743785	0.582635	-0.976513	0.332783	0.489768	-5.99551	0	-0.5	0.861182	0.582635	1.23856	0.220396	0.393733	-5.73944	0	0.5	0.584171	0.582635	0.895612	0.374086	0.535025	-6.11422	0	0.5	0.654779	0.582635	1.12556	0.264894	0.371782	-6.06994	0	0.5	0.23795	0.582635	0.342222	0.733396	0.820074	-6.53781	0
533	ENSMUSG00000003534	Ddr1	2.1829	3.23937	3.88143	0.000263722	0.00221436	0.0335719	1	1	2.21846	3.23937	3.01278	0.00380443	0.024745	-2.28061	0	0.5	2.82408	3.23937	4.2013	9.06724e-05	0.00225278	1.16147	1	1	2.30353	3.23937	3.65308	0.000550753	0.00607922	-0.538236	1	1	1.8623	3.23937	3.31136	0.00158529	0.00680379	-1.66574	0	0.5	2.17533	3.23937	3.23617	0.00198508	0.010031	-1.79033	0
534	ENSMUSG00000003541	Ier3	0.582784	5.21061	1.59451	0.116146	0.215184	-5.42534	0	0.5	1.27998	5.21061	2.67473	0.00965357	0.045323	-3.11727	0	0.5	2.10137	5.21061	4.81027	1.07539e-05	0.000474805	3.17542	1	1	1.69757	5.21061	4.14243	0.000110689	0.00185883	0.962583	0	0.5	1.47884	5.21061	4.04612	0.000152964	0.0010882	0.527641	0	0.5	0.802437	5.21061	1.83687	0.0712487	0.150831	-4.9591	0
535	ENSMUSG00000003545	Fosb	-1.24034	9.41646	-4.93439	6.86989e-06	0.000126493	3.50502	0	-0.5	-1.29795	9.41646	-3.94376	0.000214872	0.00315358	0.369404	0	-0.5	-0.928496	9.41646	-3.09045	0.00304358	0.0267845	-2.09896	0	-0.5	-0.985399	9.41646	-3.49633	0.000900726	0.00870455	-0.994564	0	-0.5	-1.13182	9.41646	-4.50267	3.20394e-05	0.000315087	2.01404	0	-0.5	-1.11693	9.41646	-3.71764	0.000448275	0.00329414	-0.408484	0
536	ENSMUSG00000003546	Klc4	0.50638	5.5971	2.92963	0.004813	0.0208764	-2.66416	0	0	0.383031	5.5971	1.6925	0.0958064	0.20761	-5.07723	0	0	0.561897	5.5971	2.71983	0.00855901	0.0526534	-3.03231	0	0	0.307517	5.5971	1.58677	0.117891	0.247202	-5.28452	0	0	0.222921	5.5971	1.2897	0.20217	0.300589	-5.87624	0	0	0.0805059	5.5971	0.389684	0.698168	0.793154	-6.52051	0
537	ENSMUSG00000003549	Ercc1	-0.124818	6.28399	-0.811123	0.420543	0.549074	-6.3433	0	0	-0.15595	6.28399	-0.774025	0.441995	0.59337	-6.16912	0	0	-0.0381167	6.28399	-0.207241	0.836533	0.901298	-6.47058	0	0	-0.0401923	6.28399	-0.232949	0.816604	0.885141	-6.48349	0	0	0.0924188	6.28399	0.600581	0.550411	0.649925	-6.51757	0	0	0.0369682	6.28399	0.200997	0.84139	0.89773	-6.57605	0
538	ENSMUSG00000003559	As3mt	0.487105	6.94016	3.56285	0.000732054	0.0049472	-0.924471	0	0	0.520167	6.94016	2.90587	0.00514374	0.0302222	-2.55326	0	0	0.295937	6.94016	1.81102	0.0752098	0.199265	-4.90638	0	0	0.442989	6.94016	2.88985	0.00537854	0.0311186	-2.63023	0	0	0.535923	6.94016	3.91992	0.000232426	0.00151145	0.132112	0	0	0.341729	6.94016	2.09125	0.040804	0.0985369	-4.4915	0
539	ENSMUSG00000003573	Homer3	0.00853383	4.04624	0.0275982	0.978075	0.985327	-6.67032	0	0	0.220859	4.04624	0.54552	0.587445	0.71777	-6.31763	0	0	0.571297	4.04624	1.54578	0.127485	0.276031	-5.32823	0	0	0.341963	4.04624	0.986332	0.327983	0.491198	-6.03057	0	0	0.472187	4.04624	1.52704	0.132074	0.215955	-5.55249	0	0	0.213465	4.04624	0.57758	0.565737	0.68689	-6.43017	0
540	ENSMUSG00000003575	Crtc1	0.498521	4.87333	3.06681	0.00325865	0.0156139	-2.30763	0	0	0.670779	4.87333	3.15167	0.00254685	0.018761	-1.91579	0	0.5	0.59987	4.87333	3.08752	0.00306955	0.0268814	-2.1067	0	0.5	-0.059215	4.87333	-0.324894	0.746406	0.836359	-6.45801	0	0	0.423547	4.87333	2.60558	0.0115819	0.0317783	-3.4812	0	0	0.457637	4.87333	2.35544	0.0218317	0.0611525	-3.95124	0
541	ENSMUSG00000003581	Rnf215	0.123218	6.64834	1.05945	0.293699	0.422477	-6.11434	0	0	0.198794	6.64834	1.30547	0.196782	0.341249	-5.63127	0	0	0.136311	6.64834	0.980583	0.330787	0.509512	-6.01796	0	0	0.0897751	6.64834	0.688445	0.493861	0.640303	-6.27567	0	0	0.00628449	6.64834	0.054035	0.957089	0.970878	-6.69621	0	0	-0.207683	6.64834	-1.49402	0.140481	0.250229	-5.50292	0
542	ENSMUSG00000003585	Sec14l2	0.557586	4.83573	2.37123	0.0210005	0.0617973	-3.98455	0	0	0.996822	4.83573	3.2377	0.00197604	0.015726	-1.68401	0	0.5	0.778498	4.83573	2.76992	0.00747733	0.0485411	-2.91141	0	0.5	1.08558	4.83573	4.11749	0.000120402	0.00197651	0.883522	0	0.5	0.703101	4.83573	2.99005	0.00405853	0.0141445	-2.5318	0	0.5	0.732843	4.83573	2.60748	0.0115247	0.0374834	-3.38689	0
543	ENSMUSG00000003604	Aven	0.197553	6.30845	1.20731	0.232112	0.355893	-5.95023	0	0	0.326512	6.30845	1.52403	0.132824	0.25965	-5.33465	0	0	0.0617305	6.30845	0.315634	0.75339	0.850255	-6.44245	0	0	-0.0369859	6.30845	-0.201594	0.840925	0.900996	-6.49026	0	0	0.101788	6.30845	0.622059	0.536291	0.637944	-6.5045	0	0	0.121849	6.30845	0.623026	0.53566	0.660359	-6.4031	0
544	ENSMUSG00000003617	Cp	4.22413	8.47949	6.33274	3.55561e-08	1.93216e-06	8.5806	1	1	4.07301	8.47949	4.66367	1.81569e-05	0.000509059	2.69238	1	1	4.40816	8.47949	5.52918	7.62833e-07	6.05495e-05	5.69301	1	1	4.23192	8.47949	5.65848	4.68687e-07	3.39006e-05	6.15251	1	1	3.9126	8.47949	5.86569	2.13519e-07	5.43231e-06	6.83449	1	1	4.86123	8.47949	6.09746	8.79947e-08	4.68561e-06	7.73106	1
545	ENSMUSG00000003623	Crot	0.687852	5.65183	1.63998	0.106312	0.201677	-5.3549	0	0.5	0.952325	5.65183	1.73415	0.0880951	0.195786	-5.00981	0	0.5	1.04247	5.65183	2.07948	0.0419118	0.137668	-4.41932	0	0.5	0.449341	5.65183	0.95549	0.343214	0.505999	-6.05989	0	0	0.575233	5.65183	1.37147	0.175403	0.268728	-5.77046	0	0	0.444303	5.65183	0.88628	0.379052	0.516829	-6.20675	0
546	ENSMUSG00000003644	Rps6ka1	-0.191529	7.52118	-1.58557	0.118163	0.217722	-5.43897	0	0	-0.134916	7.52118	-0.853045	0.397072	0.551595	-6.10603	0	0	-0.0221547	7.52118	-0.153449	0.878566	0.927633	-6.48022	0	0	-0.183205	7.52118	-1.35268	0.1813	0.330434	-5.6144	0	0	-0.228308	7.52118	-1.89004	0.0636496	0.121195	-4.96114	0	0	-0.235019	7.52118	-1.6278	0.108876	0.20711	-5.30285	0
547	ENSMUSG00000003657	Calb2	-0.855405	-0.574558	-1.92324	0.0592614	0.130848	-4.87603	0	-0.5	-1.18131	-0.574558	-2.02855	0.0470081	0.127462	-4.49188	0	-0.5	-0.440601	-0.574558	-0.828814	0.410538	0.582677	-6.15252	0	0	-0.853927	-0.574558	-1.71234	0.0920655	0.209087	-5.08771	0	-0.5	-1.30017	-0.574558	-2.92322	0.00490018	0.0163697	-2.7039	0	-0.5	-0.346956	-0.574558	-0.652658	0.516502	0.643934	-6.38436	0
548	ENSMUSG00000003660	Snrnp200	-0.258932	6.97532	-2.85262	0.00596317	0.0245216	-2.859	0	0	-0.269871	6.97532	-2.27076	0.0268128	0.0882364	-4.01341	0	0	-0.163297	6.97532	-1.50517	0.137597	0.291098	-5.38744	0	0	-0.298364	6.97532	-2.93165	0.00478577	0.0286349	-2.52468	0	0	-0.233889	6.97532	-2.57672	0.0124859	0.0337002	-3.54838	0	0	-0.257005	6.97532	-2.3689	0.0211209	0.0595868	-3.92228	0
549	ENSMUSG00000003662	Ciao1	-0.193848	7.24675	-2.13234	0.0371355	0.0931486	-4.4797	0	0	-0.152237	7.24675	-1.27901	0.205884	0.352135	-5.66427	0	0	-0.177408	7.24675	-1.63274	0.107831	0.248438	-5.19662	0	0	-0.0472546	7.24675	-0.463604	0.644631	0.761841	-6.40375	0	0	-0.297594	7.24675	-3.27355	0.00177573	0.00741252	-1.77085	0	0	-0.386104	7.24675	-3.55343	0.00075396	0.00483909	-0.893699	0
550	ENSMUSG00000003680	Taf6l	-0.496535	7.57058	-4.71249	1.52611e-05	0.000237466	2.74073	0	0	-0.495996	7.57058	-3.59532	0.000661093	0.00718121	-0.675897	0	0	-0.260892	7.57058	-2.07162	0.042665	0.139322	-4.4344	0	0	-0.418595	7.57058	-3.54326	0.000778324	0.00782496	-0.859293	0	0	-0.5257	7.57058	-4.98929	5.62743e-06	7.61572e-05	3.67978	0	0	-0.649041	7.57058	-5.15374	3.08236e-06	7.02413e-05	4.31493	0
551	ENSMUSG00000003721	Insig2	-0.105965	6.53984	-0.726588	0.47034	0.594745	-6.40769	0	0	0.0292414	6.53984	0.153137	0.878811	0.927291	-6.45333	0	0	0.0275413	6.53984	0.158	0.874994	0.925429	-6.47951	0	0	0.00830543	6.53984	0.0507919	0.959662	0.975537	-6.50918	0	0	-0.147827	6.53984	-1.01363	0.314883	0.425296	-6.18755	0	0	-0.272499	6.53984	-1.56329	0.123314	0.227172	-5.4013	0
552	ENSMUSG00000003731	Kpna6	-0.166823	6.02611	-0.915589	0.363596	0.494589	-6.25417	0	0	0.296098	6.02611	1.24119	0.219431	0.367687	-5.71031	0	0	0.0764579	6.02611	0.351087	0.726769	0.833434	-6.43072	0	0	-0.0172906	6.02611	-0.084637	0.932835	0.959875	-6.5069	0	0	0.360604	6.02611	1.97913	0.052457	0.103977	-4.79892	0	0	0.18006	6.02611	0.82682	0.411658	0.548179	-6.25696	0
553	ENSMUSG00000003746	Man1a	-1.28672	8.27693	-5.93924	1.61288e-07	6.5861e-06	7.11815	0	-0.5	-1.52976	8.27693	-5.39296	1.27023e-06	7.08654e-05	5.21548	0	-0.5	-0.952603	8.27693	-3.67881	0.000507482	0.00773746	-0.449199	0	-0.5	-1.05021	8.27693	-4.32345	5.97041e-05	0.00119481	1.54394	0	-0.5	-0.986874	8.27693	-4.55521	2.66433e-05	0.000270946	2.19015	0	-0.5	-0.623815	8.27693	-2.40908	0.019121	0.055111	-3.83504	0
554	ENSMUSG00000003752	Itpkc	0.254011	4.6725	1.30227	0.197867	0.316866	-5.83412	0	0	0.560878	4.6725	2.19621	0.0320045	0.0991626	-4.16554	0	0	0.494071	4.6725	2.11927	0.0382702	0.130291	-4.34216	0	0	0.822368	4.6725	3.76029	0.00039087	0.00470933	-0.21896	0	0.5	0.0219273	4.6725	0.112417	0.910873	0.937184	-6.69134	0	0	0.289094	4.6725	1.24004	0.219852	0.347348	-5.83864	0
555	ENSMUSG00000003762	Coq8b	-0.194084	2.48137	-0.373163	0.71036	0.795606	-6.6011	0	0	-0.305293	2.48137	-0.448316	0.655561	0.770438	-6.36538	0	0	-0.0613143	2.48137	-0.0986325	0.921763	0.955627	-6.48708	0	0	-0.225484	2.48137	-0.386663	0.700392	0.803258	-6.43619	0	0	-0.427337	2.48137	-0.821636	0.41458	0.524042	-6.36149	0	0	-0.180805	2.48137	-0.29085	0.772182	0.847994	-6.55401	0
556	ENSMUSG00000003778	Brd8	-0.0788803	6.86867	-0.491876	0.624625	0.727146	-6.54987	0	0	-0.00678489	6.86867	-0.0323138	0.97433	0.98688	-6.46445	0	0	-0.10824	6.86867	-0.564709	0.574405	0.721983	-6.33386	0	0	-0.0619152	6.86867	-0.344343	0.731808	0.825784	-6.45155	0	0	0.132343	6.86867	0.825253	0.41254	0.521937	-6.35854	0	0	0.059355	6.86867	0.309666	0.757902	0.838252	-6.54838	0
557	ENSMUSG00000003779	Kif20a	1.73161	4.33929	3.76371	0.000386592	0.00301215	-0.326282	0	0.5	1.55038	4.33929	2.57372	0.0125833	0.0538386	-3.35233	0	0.5	0.925512	4.33929	1.68305	0.0976313	0.233766	-5.11747	0	0.5	1.4918	4.33929	2.8919	0.00534802	0.0309928	-2.62509	0	0.5	2.63179	4.33929	5.72027	3.70999e-07	8.48174e-06	6.30036	1	1	1.58779	4.33929	2.88741	0.00541526	0.0213995	-2.70766	0
558	ENSMUSG00000003808	Farsa	0.140597	6.93046	1.30265	0.197736	0.316696	-5.83363	0	0	0.388278	6.93046	2.7476	0.00794273	0.0400596	-2.94331	0	0	0.215906	6.93046	1.67365	0.0994732	0.236683	-5.13241	0	0	-0.0453886	6.93046	-0.375065	0.708952	0.809309	-6.44058	0	0	0.1933	6.93046	1.79095	0.0784117	0.142924	-5.13379	0	0	0.0145464	6.93046	0.11276	0.910602	0.944472	-6.58986	0
559	ENSMUSG00000003809	Gcdh	0.0631955	6.08137	0.347755	0.729257	0.810018	-6.61024	0	0	0.282827	6.08137	1.18869	0.239308	0.390163	-5.77206	0	0	-0.0594085	6.08137	-0.273517	0.785407	0.869993	-6.45476	0	0	-0.113096	6.08137	-0.555061	0.580944	0.713198	-6.35762	0	0	-0.0837871	6.08137	-0.461068	0.646439	0.732346	-6.59139	0	0	-0.390255	6.08137	-1.79674	0.0774775	0.160256	-5.02798	0
560	ENSMUSG00000003810	Mast2	0.128981	5.45066	0.779573	0.438747	0.566187	-6.36814	0	0	0.103132	5.45066	0.476081	0.635768	0.756012	-6.35269	0	0	0.354451	5.45066	1.7924	0.0781773	0.203665	-4.93797	0	0	0.289812	5.45066	1.56226	0.123555	0.255141	-5.32133	0	0	0.521791	5.45066	3.15374	0.00253144	0.00976499	-2.09839	0	0	0.436754	5.45066	2.20859	0.0310854	0.0799506	-4.25823	0
561	ENSMUSG00000003812	Dnase2a	0.283404	7.87688	2.20529	0.0313284	0.0823445	-4.3332	0	0	-0.0629115	7.87688	-0.373894	0.709819	0.811172	-6.39566	0	0	0.439143	7.87688	2.859	0.0058589	0.0412107	-2.69226	0	0	0.502797	7.87688	3.48947	0.000920086	0.00882325	-1.01424	0	0	0.304182	7.87688	2.36698	0.0212214	0.0510639	-4.01836	0	0	0.281071	7.87688	1.82989	0.0723008	0.152419	-4.97118	0
562	ENSMUSG00000003813	Rad23a	-0.315787	8.19761	-3.04417	0.00347773	0.0163859	-2.36727	0	0	-0.348336	8.19761	-2.56467	0.0128818	0.0546883	-3.37305	0	0	-0.187448	8.19761	-1.51184	0.135894	0.288606	-5.37782	0	0	-0.272564	8.19761	-2.34343	0.022484	0.0828414	-3.90076	0	0	-0.27486	8.19761	-2.64964	0.0103164	0.0291047	-3.37752	0	0	-0.228362	8.19761	-1.84183	0.0705094	0.149625	-4.9505	0
563	ENSMUSG00000003814	Calr	-0.656865	8.68338	-5.38051	1.33059e-06	3.3731e-05	5.08244	0	-0.5	-0.819478	8.68338	-5.12676	3.40379e-06	0.000148429	4.27859	0	-0.5	-0.649651	8.68338	-4.45222	3.82164e-05	0.00119761	1.97551	0	-0.5	-0.599049	8.68338	-4.37641	4.97296e-05	0.00104452	1.71643	0	-0.5	-0.881466	8.68338	-7.22026	1.12442e-09	8.33214e-08	11.9222	0	-0.5	-0.777171	8.68338	-5.32614	1.62906e-06	4.36789e-05	4.92591	0
564	ENSMUSG00000003824	Syce2	1.29156	4.62383	2.94823	0.00456791	0.0201168	-2.61652	0	0.5	0.35033	4.62383	0.610778	0.543684	0.683115	-6.2804	0	0	1.34855	4.62383	2.57551	0.0125251	0.0666363	-3.37099	0	0.5	1.97067	4.62383	4.01207	0.000171351	0.00259941	0.552246	0	0.5	2.31209	4.62383	5.27778	1.9494e-06	3.2051e-05	4.69953	1	1	1.02321	4.62383	1.95418	0.0554076	0.124602	-4.75006	0
565	ENSMUSG00000003847	Nfat5	-0.354349	5.84401	-1.67302	0.0995987	0.192275	-5.30258	0	0	-0.664304	5.84401	-2.39549	0.0197775	0.0722911	-3.74941	0	-0.5	-0.639265	5.84401	-2.52522	0.0142591	0.072179	-3.48557	0	-0.5	-0.735088	5.84401	-3.0954	0.00300029	0.0204915	-2.10048	0	-0.5	-0.793779	5.84401	-3.74774	0.000406991	0.00234896	-0.395667	0	-0.5	-0.390194	5.84401	-1.54134	0.12856	0.234211	-5.43395	0
566	ENSMUSG00000003848	Nob1	0.907314	7.00801	6.99748	2.68471e-09	2.64637e-07	11.0836	0	0.5	0.908813	7.00801	5.35324	1.47287e-06	7.93585e-05	5.07468	0	0.5	0.7549	7.00801	4.87105	8.63954e-06	0.000402413	3.38309	0	0.5	0.664743	7.00801	4.57241	2.50772e-05	0.000640314	2.36367	0	0.5	0.710308	7.00801	5.47811	9.23918e-07	1.75611e-05	5.41932	0	0.5	1.03138	7.00801	6.65507	1.01929e-08	9.31115e-07	9.80881	0
567	ENSMUSG00000003849	Nqo1	-0.153543	0.816202	-0.264781	0.792098	0.857564	-6.63564	0	0	-1.56517	0.816202	-2.06146	0.0436575	0.121374	-4.42958	0	-0.5	-0.135073	0.816202	-0.194882	0.846153	0.90724	-6.47305	0	0	-0.171621	0.816202	-0.263958	0.792729	0.869491	-6.47583	0	0	1.14699	0.816202	1.97794	0.052594	0.104155	-4.80112	0	0.5	0.437064	0.816202	0.630592	0.530733	0.656401	-6.3984	0
568	ENSMUSG00000003863	Ppfia3	-0.23271	0.946079	-0.390562	0.697522	0.78518	-6.59446	0	0	0.620621	0.946079	0.795535	0.42948	0.582041	-6.15254	0	0.5	0.362636	0.946079	0.509207	0.612499	0.752895	-6.36334	0	0	0.716144	0.946079	1.07197	0.288083	0.450699	-5.94447	0	0.5	0.931584	0.946079	1.5635	0.123264	0.204185	-5.49828	0	0.5	0.02762	0.946079	0.0387835	0.969193	0.982311	-6.59546	0
569	ENSMUSG00000003865	Gys1	0.901404	5.64094	3.53172	0.000806855	0.00533198	-1.01531	0	0.5	0.846266	5.64094	2.5324	0.0139989	0.0576881	-3.44643	0	0.5	1.42048	5.64094	4.65643	1.863e-05	0.000707572	2.65475	0	0.5	1.71906	5.64094	6.00713	1.24408e-07	1.22411e-05	7.4214	0	0.5	1.5674	5.64094	6.14114	7.44035e-08	2.36407e-06	7.85487	0	0.5	0.991247	5.64094	3.24936	0.00190866	0.00970961	-1.75416	0
570	ENSMUSG00000003868	Ruvbl2	0.394429	6.55911	2.83215	0.00630891	0.0255454	-2.91011	0	0	0.421159	6.55911	2.30968	0.0244101	0.0828777	-3.93228	0	0	0.562586	6.55911	3.37976	0.00128878	0.0149503	-1.31169	0	0	0.53941	6.55911	3.45442	0.00102535	0.00954579	-1.11441	0	0	0.751844	6.55911	5.39853	1.2441e-06	2.24776e-05	5.13234	0	0.5	0.660938	6.55911	3.97062	0.000196622	0.00175675	0.364809	0
571	ENSMUSG00000003872	Lin7b	-1.54987	1.31159	-2.87907	0.00554212	0.0231528	-2.79251	0	-0.5	-1.00614	1.31159	-1.42749	0.15869	0.292947	-5.47093	0	-0.5	-1.3249	1.31159	-2.05915	0.0438858	0.141691	-4.45825	0	-0.5	-1.16458	1.31159	-1.92944	0.058471	0.154434	-4.7158	0	-0.5	-1.80089	1.31159	-3.34537	0.00143061	0.00629548	-1.57048	0	-0.5	-1.7159	1.31159	-2.66685	0.00985749	0.0333702	-3.24732	0
572	ENSMUSG00000003873	Bax	0.0517214	7.73404	0.450164	0.654236	0.751537	-6.56946	0	0	-0.0753813	7.73404	-0.501097	0.61816	0.742332	-6.3406	0	0	0.309335	7.73404	2.25257	0.0280058	0.108427	-4.07466	0	0	0.235123	7.73404	1.82517	0.0730193	0.178693	-4.89936	0	0	-0.208427	7.73404	-1.81407	0.0747333	0.137473	-5.09425	0	0	0.155503	7.73404	1.13237	0.262045	0.395521	-5.96313	0
573	ENSMUSG00000003882	Il7r	-1.20241	-0.749784	-2.25576	0.0277929	0.0756117	-4.22938	0	-0.5	-0.657068	-0.749784	-0.941478	0.350285	0.506798	-6.02834	0	-0.5	-1.11636	-0.749784	-1.75224	0.0849084	0.213942	-5.00507	0	-0.5	-1.00473	-0.749784	-1.68113	0.0980056	0.218038	-5.1379	0	-0.5	-1.75978	-0.749784	-3.30141	0.00163347	0.00697027	-1.69349	0	-0.5	-1.72365	-0.749784	-2.70545	0.00889483	0.0308524	-3.15524	0
574	ENSMUSG00000003923	Tfam	0.0104667	7.12383	0.104261	0.917315	0.945235	-6.66526	0	0	-0.00190078	7.12383	-0.0144611	0.988511	0.993561	-6.46487	0	0	0.05477	7.12383	0.456459	0.64973	0.781057	-6.38855	0	0	0.148046	7.12383	1.31527	0.19349	0.345461	-5.66257	0	0	0.0730476	7.12383	0.727638	0.469702	0.577288	-6.43368	0	0	0.142259	7.12383	1.1856	0.240515	0.370897	-5.90292	0
575	ENSMUSG00000003929	Zfp81	0.431206	2.76292	0.873548	0.385893	0.516104	-6.2913	0	0	0.168454	2.76292	0.26064	0.795275	0.873806	-6.43127	0	0	0.68062	2.76292	1.1536	0.253298	0.430403	-5.83801	0	0.5	0.340044	2.76292	0.614391	0.54131	0.680305	-6.32331	0	0	0.715674	2.76292	1.44983	0.152382	0.241146	-5.66339	0	0.5	0.385657	2.76292	0.653659	0.515862	0.643343	-6.38371	0
576	ENSMUSG00000003934	Efnb3	0.168604	2.7255	0.308315	0.758924	0.832367	-6.62317	0	0	0.777344	2.7255	1.08567	0.282024	0.437038	-5.8858	0	0.5	-0.308777	2.7255	-0.472411	0.63837	0.772907	-6.38122	0	0	-0.00399755	2.7255	-0.00651971	0.99482	0.997173	-6.51044	0	0	0.800805	2.7255	1.46438	0.148379	0.236169	-5.6429	0	0.5	0.952321	2.7255	1.457	0.150399	0.263117	-5.55548	0
577	ENSMUSG00000003948	Mmd	0.349392	4.26476	1.24802	0.216934	0.338299	-5.90147	0	0	0.58973	4.26476	1.60887	0.112963	0.232182	-5.20809	0	0.5	0.316328	4.26476	0.945357	0.348318	0.526185	-6.05115	0	0	0.735602	4.26476	2.34347	0.0224815	0.0828414	-3.90066	0	0.5	0.149926	4.26476	0.535534	0.594286	0.687747	-6.55438	0	0	0.233195	4.26476	0.696911	0.488585	0.618406	-6.35478	0
578	ENSMUSG00000003949	Hlf	-1.52648	-0.0836701	-3.07023	0.00322661	0.0154819	-2.29857	0	-0.5	-1.3299	-0.0836701	-2.04295	0.0455153	0.124755	-4.46472	0	-0.5	-1.11141	-0.0836701	-1.87026	0.0663921	0.184337	-4.804	0	-0.5	-1.3852	-0.0836701	-2.48485	0.0158053	0.0653455	-3.59222	0	-0.5	-1.2917	-0.0836701	-2.59803	0.0118125	0.0322607	-3.49884	0	-0.5	-0.604998	-0.0836701	-1.01808	0.312779	0.450805	-6.0834	0
579	ENSMUSG00000003955	Fam162a	0.282769	7.58286	2.6418	0.0105319	0.0374626	-3.37203	0	0	0.0751803	7.58286	0.536453	0.593655	0.722704	-6.32248	0	0	0.311224	7.58286	2.43272	0.0180253	0.0833516	-3.6916	0	0	0.0855289	7.58286	0.712672	0.478847	0.628744	-6.25893	0	0	0.174421	7.58286	1.62955	0.108505	0.184702	-5.39707	0	0	0.244841	7.58286	1.91383	0.0604789	0.133193	-4.82325	0
580	ENSMUSG00000003970	Rpl8	-0.655294	8.91279	-5.14038	3.23756e-06	6.8545e-05	4.22714	0	-0.5	-0.860445	8.91279	-5.15514	3.06649e-06	0.000136817	4.37769	0	-0.5	-0.556848	8.91279	-3.65464	0.000548036	0.00818501	-0.520631	0	0	-0.56946	8.91279	-3.9841	0.000188034	0.00278088	0.465145	0	0	-0.845885	8.91279	-6.63545	1.10008e-08	4.93939e-07	9.708	0	-0.5	-0.803759	8.91279	-5.27514	1.96861e-06	4.99051e-05	4.74443	0
581	ENSMUSG00000003974	Grm3	-0.750107	1.04406	-2.26679	0.0270692	0.0742391	-4.20644	0	-0.5	-1.05983	1.04406	-2.44614	0.0174284	0.0665873	-3.63892	0	-0.5	-0.51616	1.04406	-1.30503	0.19693	0.367099	-5.65769	0	0	-0.50515	1.04406	-1.36149	0.178515	0.327103	-5.60287	0	0	-0.953983	1.04406	-2.88289	0.00548362	0.017838	-2.80635	0	-0.5	-0.64159	1.04406	-1.62216	0.110081	0.208802	-5.3116	0
582	ENSMUSG00000003992	Ssbp2	1.64534	5.41959	6.21744	5.5473e-08	2.70885e-06	8.15016	0	0.5	1.66646	5.41959	4.80959	1.07801e-05	0.000347736	3.18552	0	0.5	1.26727	5.41959	4.00658	0.00017451	0.00364015	0.547011	0	0.5	0.675655	5.41959	2.27713	0.0264055	0.0921475	-4.04026	0	0.5	1.4864	5.41959	5.61685	5.48448e-07	1.15631e-05	5.92273	0	0.5	1.83728	5.41959	5.8087	2.65235e-07	1.09705e-05	6.66916	0
583	ENSMUSG00000004018	Fancl	0.226153	5.06341	0.971802	0.335102	0.465692	-6.20188	0	0	0.310964	5.06341	1.02057	0.311607	0.467235	-5.95257	0	0	0.143658	5.06341	0.516479	0.607443	0.748651	-6.35965	0	0	0.172004	5.06341	0.659206	0.512319	0.655373	-6.29512	0	0	0.0806751	5.06341	0.346669	0.730069	0.801385	-6.63754	0	0	0.270003	5.06341	0.970718	0.335637	0.473974	-6.12963	0
584	ENSMUSG00000004031	Brinp2	0.603046	0.909612	0.798275	0.4279	0.556447	-6.35353	0	0.5	-1.68296	0.909612	-1.70151	0.0940931	0.2049	-5.06277	0	-0.5	1.20005	0.909612	1.32908	0.18892	0.357959	-5.62713	0	0.5	2.55603	0.909612	3.0177	0.00375144	0.0239977	-2.30386	0	0.5	0.276464	0.909612	0.365966	0.715695	0.78978	-6.63067	0	0	1.66452	0.909612	1.84348	0.0702637	0.149223	-4.94762	0
585	ENSMUSG00000004032	Gstm5	2.3738	4.4598	4.95308	6.41927e-06	0.000120392	3.57008	1	1	1.85267	4.4598	2.95249	0.00451344	0.0277497	-2.43527	0	0.5	1.1975	4.4598	2.09052	0.0408718	0.135789	-4.39803	0	0.5	1.40334	4.4598	2.61157	0.011402	0.0521907	-3.30343	0	0.5	1.84461	4.4598	3.84888	0.000293314	0.00181125	-0.087357	0	0.5	2.107	4.4598	3.67828	0.000508339	0.00361518	-0.526034	1
586	ENSMUSG00000004035	Gstm7	0.621665	-0.178176	1.20154	0.234325	0.358404	-5.95702	0	0.5	0.488722	-0.178176	0.721443	0.473476	0.621362	-6.20778	0	0	-0.340593	-0.178176	-0.550765	0.583867	0.729721	-6.34155	0	0	-0.129854	-0.178176	-0.223844	0.823649	0.88941	-6.48555	0	0	-0.104802	-0.178176	-0.202559	0.840174	0.885949	-6.67713	0	0	0.148255	-0.178176	0.23974	0.811359	0.876677	-6.56753	0
587	ENSMUSG00000004040	Stat3	-0.123675	7.80998	-0.762471	0.448805	0.575515	-6.38121	0	0	0.0625403	7.80998	0.294483	0.769418	0.855283	-6.42196	0	0	-0.140732	7.80998	-0.725914	0.47075	0.637361	-6.23121	0	0	-0.284139	7.80998	-1.56236	0.123531	0.255126	-5.32118	0	0	-0.347617	7.80998	-2.14311	0.0362236	0.0780376	-4.48339	0	0	-0.24185	7.80998	-1.24749	0.217127	0.344352	-5.82962	0
588	ENSMUSG00000004043	Stat5a	0.228179	5.45417	1.14727	0.255884	0.382274	-6.01934	0	0	0.176521	5.45417	0.677868	0.500495	0.645391	-6.23779	0	0	0.0763823	5.45417	0.321315	0.749103	0.847535	-6.44065	0	0	-0.183932	5.45417	-0.824813	0.412788	0.570102	-6.17404	0	0	0.119885	5.45417	0.602776	0.548959	0.648862	-6.51625	0	0	0.206174	5.45417	0.867307	0.389275	0.527251	-6.22314	0
589	ENSMUSG00000004044	Cavin1	-1.19387	-1.0197	-3.04359	0.00348352	0.0164022	-2.36879	0	-0.5	-1.43289	-1.0197	-2.78999	0.00708045	0.037161	-2.84047	0	-0.5	-0.949927	-1.0197	-2.02614	0.0472626	0.148391	-4.52077	0	-0.5	-0.31815	-1.0197	-0.723384	0.472292	0.623126	-6.25134	0	0	-0.608983	-1.0197	-1.55251	0.125868	0.207654	-5.51473	0	-0.5	-0.920696	-1.0197	-1.96379	0.0542543	0.122699	-4.73243	0
590	ENSMUSG00000004054	Map3k11	-0.39588	5.87556	-2.96344	0.00437615	0.0194801	-2.57739	0	0	-0.348566	5.87556	-1.99285	0.0508917	0.134483	-4.55847	0	0	-0.238519	5.87556	-1.49384	0.140527	0.295425	-5.40369	0	0	-0.184792	5.87556	-1.23374	0.222174	0.379572	-5.76312	0	0	-0.313745	5.87556	-2.3486	0.0222013	0.0529023	-4.05798	0	0	-0.292517	5.87556	-1.83203	0.071977	0.151903	-4.96748	0
591	ENSMUSG00000004056	Akt2	-0.146576	5.45663	-1.23946	0.220064	0.341997	-5.91185	0	0	-0.262633	5.45663	-1.69621	0.0950981	0.206476	-5.07128	0	0	-0.132848	5.45663	-0.939884	0.351095	0.528688	-6.0562	0	0	0.0381243	5.45663	0.287528	0.774712	0.855797	-6.46937	0	0	-0.19002	5.45663	-1.60683	0.113411	0.191242	-5.43231	0	0	-0.0943968	5.45663	-0.667846	0.506826	0.635083	-6.37443	0
592	ENSMUSG00000004069	Dnaja3	0.13489	6.83775	0.779446	0.438821	0.56624	-6.36824	0	0	0.645235	6.83775	2.84761	0.00604604	0.0336131	-2.69875	0	0.5	0.425913	6.83775	2.05909	0.0438918	0.141691	-4.45837	0	0	0.259532	6.83775	1.33753	0.186165	0.336611	-5.63407	0	0	0.516233	6.83775	2.98298	0.00414076	0.0143484	-2.55015	0	0	0.410769	6.83775	1.98588	0.0516823	0.118207	-4.69162	0
593	ENSMUSG00000004070	Hmox2	-0.0399211	7.49271	-0.275947	0.783549	0.851272	-6.63262	0	0	-0.181817	7.49271	-0.959875	0.341021	0.498122	-6.01125	0	0	0.226102	7.49271	1.30761	0.196061	0.366125	-5.65445	0	0	-0.0317536	7.49271	-0.19576	0.845468	0.903855	-6.49141	0	0	-0.0290846	7.49271	-0.201042	0.841355	0.886577	-6.67743	0	0	-0.236777	7.49271	-1.36934	0.176064	0.295785	-5.67503	0
594	ENSMUSG00000004071	Cdip1	-0.00191231	7.24225	-0.0198601	0.984222	0.989498	-6.6705	0	0	-0.011847	7.24225	-0.0939707	0.92545	0.958792	-6.46059	0	0	0.185132	7.24225	1.60862	0.113018	0.255852	-5.23378	0	0	0.160967	7.24225	1.49097	0.141277	0.279637	-5.42541	0	0	0.114232	7.24225	1.18634	0.240224	0.344108	-6.00113	0	0	0.266377	7.24225	2.31456	0.0241227	0.0659146	-4.03835	0
595	ENSMUSG00000004085	Map3k20	-0.0253251	4.09289	-0.0572436	0.954544	0.970313	-6.66906	0	0	0.39978	4.09289	0.690168	0.492785	0.63762	-6.22951	0	0	-0.23903	4.09289	-0.45204	0.652892	0.783341	-6.39054	0	0	-0.0680255	4.09289	-0.137137	0.891388	0.934232	-6.50111	0	0	0.149149	4.09289	0.337129	0.737211	0.806931	-6.6408	0	0	1.39294	4.09289	2.63424	0.0107436	0.0355499	-3.32427	0
596	ENSMUSG00000004096	Cwc15	-0.412817	8.49165	-4.87069	8.65078e-06	0.000152272	3.2841	0	0	-0.474457	8.49165	-4.27551	7.03888e-05	0.00135861	1.41514	0	0	-0.367872	8.49165	-3.63143	0.000589868	0.00862645	-0.588932	0	0	-0.326017	8.49165	-3.43068	0.00110299	0.0100411	-1.18185	0	0	-0.511765	8.49165	-6.03814	1.10477e-07	3.20111e-06	7.47209	0	0	-0.562955	8.49165	-5.55718	6.86619e-07	2.27006e-05	5.755	0
597	ENSMUSG00000004099	Dnmt1	-0.00296732	5.89655	-0.0113034	0.991019	0.994068	-6.67064	0	0	0.0561986	5.89655	0.163505	0.870678	0.922092	-6.4517	0	0	-0.149317	5.89655	-0.475889	0.635905	0.7712	-6.37958	0	0	-0.0945862	5.89655	-0.321353	0.749074	0.838269	-6.45914	0	0	0.43478	5.89655	1.65621	0.102968	0.177401	-5.35513	0	0	-0.0484826	5.89655	-0.154519	0.877726	0.922449	-6.58429	0
598	ENSMUSG00000004100	Ppan	0.843911	7.40329	7.19626	1.23499e-09	1.53484e-07	11.8366	0	0.5	0.849261	7.40329	5.53108	7.57404e-07	4.92382e-05	5.70761	0	0.5	0.806239	7.40329	5.75206	3.28882e-07	3.25701e-05	6.49612	0	0.5	0.638627	7.40329	4.85697	9.08974e-06	0.000298202	3.32609	0	0.5	0.721461	7.40329	6.1521	7.13334e-08	2.27676e-06	7.89568	0	0.5	0.763922	7.40329	5.45015	1.02586e-06	3.09703e-05	5.36954	0
599	ENSMUSG00000004110	Cacna1e	0.165111	8.07961	0.684759	0.496167	0.617688	-6.43699	0	0	0.121857	8.07961	0.385983	0.700893	0.804716	-6.39112	0	0	-0.168143	8.07961	-0.58343	0.56182	0.711694	-6.32324	0	0	-0.124974	8.07961	-0.462263	0.645587	0.762564	-6.40437	0	0	-0.193986	8.07961	-0.80451	0.424321	0.533846	-6.37528	0	0	0.380729	8.07961	1.32107	0.19156	0.314488	-5.73789	0
600	ENSMUSG00000004127	Trmt10a	0.939184	6.61467	5.58152	6.26544e-07	1.84166e-05	5.80816	0	0.5	0.949093	6.61467	4.30793	6.29766e-05	0.00125793	1.51975	0	0.5	0.664967	6.61467	3.30637	0.00160929	0.0172862	-1.51599	0	0.5	0.451635	6.61467	2.39385	0.0198582	0.0766584	-3.79245	0	0	0.98548	6.61467	5.85665	2.21003e-07	5.60925e-06	6.80117	0	0.5	1.23886	6.61467	6.15989	6.9227e-08	3.94389e-06	7.9621	0
601	ENSMUSG00000004151	Etv1	-1.02273	-0.676685	-1.81543	0.0745222	0.154808	-5.06633	0	-0.5	-1.10765	-0.676685	-1.50168	0.138494	0.267143	-5.36693	0	-0.5	-0.949602	-0.676685	-1.41029	0.163685	0.326307	-5.52004	0	-0.5	2.55719	-0.676685	4.04845	0.000151776	0.00237212	0.666046	1	1	-0.256372	-0.676685	-0.455081	0.650715	0.735884	-6.59413	0	0	-0.870319	-0.676685	-1.29254	0.201189	0.325556	-5.77405	0
602	ENSMUSG00000004187	Kifc2	-0.262124	5.06707	-1.11397	0.269791	0.397227	-6.05621	0	0	0.0627475	5.06707	0.203668	0.839311	0.902233	-6.44439	0	0	-0.154308	5.06707	-0.548663	0.585299	0.730821	-6.34269	0	0	-0.0617808	5.06707	-0.234169	0.815661	0.884535	-6.4832	0	0	-0.291819	5.06707	-1.24017	0.219802	0.320773	-5.93732	0	0	-0.396859	5.06707	-1.41109	0.163451	0.279762	-5.61896	0
603	ENSMUSG00000004207	Psap	-0.313507	7.25495	-2.40344	0.0193911	0.0584075	-3.91444	0	0	-0.351698	7.25495	-2.05927	0.0438736	0.121643	-4.43375	0	0	-0.127008	7.25495	-0.814641	0.418542	0.589864	-6.16397	0	0	-0.379273	7.25495	-2.59325	0.0119605	0.0538858	-3.34588	0	0	-0.453236	7.25495	-3.47464	0.000963294	0.00464296	-1.20247	0	0	-0.435189	7.25495	-2.79134	0.00705438	0.025997	-2.94673	0
604	ENSMUSG00000004221	Ikbkg	0.337533	5.47225	1.77537	0.080976	0.164569	-5.13454	0	0	0.436843	5.47225	1.75491	0.084447	0.19019	-4.97566	0	0	0.231719	5.47225	1.01972	0.312008	0.491372	-5.97971	0	0	0.377025	5.47225	1.76868	0.0820975	0.193043	-4.99501	0	0	0.398336	5.47225	2.09518	0.0404406	0.0848655	-4.57785	0	0	0.482948	5.47225	2.1253	0.0377432	0.092623	-4.42494	0
605	ENSMUSG00000004233	Wars2	0.350824	3.83334	0.975794	0.333136	0.463934	-6.19805	0	0	0.598201	3.83334	1.27079	0.208773	0.355508	-5.67438	0	0.5	-0.0250575	3.83334	-0.0583117	0.953697	0.975757	-6.49023	0	0	-0.504127	3.83334	-1.25059	0.216001	0.372329	-5.74283	0	0	0.521582	3.83334	1.45074	0.152128	0.240798	-5.66211	0	0	0.423157	3.83334	0.984733	0.328761	0.467031	-6.11617	0
606	ENSMUSG00000004263	Atn1	-0.54782	1.25142	-1.62497	0.10948	0.206004	-5.37835	0	0	-0.486358	1.25142	-1.10185	0.274986	0.428931	-5.86859	0	0	-0.294165	1.25142	-0.73004	0.468244	0.635417	-6.22825	0	0	-0.159328	1.25142	-0.421509	0.674909	0.784777	-6.42222	0	0	-0.417204	1.25142	-1.23753	0.220775	0.321817	-5.94052	0	0	-0.985271	1.25142	-2.44518	0.0174703	0.0514664	-3.75562	0
607	ENSMUSG00000004264	Phb2	0.145982	7.94197	1.70004	0.0943694	0.184653	-5.25909	0	0	-0.0066356	7.94197	-0.0590202	0.953135	0.974799	-6.46324	0	0	0.143997	7.94197	1.40302	0.165831	0.329192	-5.52986	0	0	0.231527	7.94197	2.40476	0.0193277	0.0753103	-3.76878	0	0	0.0900102	7.94197	1.04822	0.298795	0.408145	-6.15246	0	0	-0.0265965	7.94197	-0.259141	0.796425	0.866104	-6.56271	0
608	ENSMUSG00000004266	Ptpn6	-0.576206	7.69847	-2.45223	0.0171635	0.053539	-3.80678	0	0	-1.34554	7.69847	-4.37359	5.02172e-05	0.00106001	1.73276	0	-0.5	-0.190482	7.69847	-0.678244	0.500259	0.662127	-6.2642	0	0	-0.290012	7.69847	-1.10079	0.27544	0.437916	-5.91394	0	0	-0.545881	7.69847	-2.32317	0.0236235	0.0555663	-4.11239	0	0	-0.974807	7.69847	-3.47097	0.000974298	0.00590965	-1.13208	0
609	ENSMUSG00000004267	Eno2	0.333446	1.79902	0.45665	0.649593	0.74775	-6.56653	0	0	0.188252	1.79902	0.196905	0.844576	0.904909	-6.44573	0	0	1.47999	1.79902	1.69577	0.095182	0.229702	-5.09712	0	0.5	2.28267	1.79902	2.78811	0.00711681	0.0378676	-2.88241	0	0.5	1.93232	1.79902	2.64629	0.0104082	0.0292741	-3.38547	0	0.5	1.95684	1.79902	2.24214	0.0287103	0.0753322	-4.18955	0
610	ENSMUSG00000004268	Emg1	-0.194751	7.49391	-1.58096	0.119214	0.219074	-5.44597	0	0	-0.318894	7.49391	-1.97717	0.0526829	0.137687	-4.5874	0	0	-0.299666	7.49391	-2.03529	0.0463046	0.146236	-4.50352	0	0	-0.244613	7.49391	-1.77104	0.0817004	0.192386	-4.99107	0	0	-0.272716	7.49391	-2.21386	0.0307012	0.0683673	-4.34061	0	0	-0.467582	7.49391	-3.17575	0.00237319	0.0114411	-1.95458	0
611	ENSMUSG00000004270	Lpcat3	0.306871	6.80326	2.2282	0.0296769	0.0791421	-4.28631	0	0	0.402088	6.80326	2.22987	0.0295601	0.0942341	-4.09739	0	0	0.210322	6.80326	1.27771	0.206337	0.377985	-5.69178	0	0	0.15437	6.80326	0.9997	0.321523	0.484916	-6.01759	0	0	0.286817	6.80326	2.08259	0.0416163	0.0867658	-4.60235	0	0	0.0600102	6.80326	0.364564	0.716735	0.80758	-6.52994	0
612	ENSMUSG00000004285	Atp6v1f	-0.527442	7.71736	-4.2687	7.20475e-05	0.000792217	1.26133	0	0	-0.662896	7.71736	-4.09756	0.000128749	0.00214174	0.84851	0	-0.5	-0.446738	7.71736	-3.02499	0.00367412	0.030357	-2.27019	0	0	-0.450983	7.71736	-3.25529	0.00187528	0.0145902	-1.67052	0	0	-0.693213	7.71736	-5.61033	5.62099e-07	1.17946e-05	5.89899	0	-0.5	-0.758618	7.71736	-5.13681	3.28035e-06	7.36447e-05	4.25533	0
613	ENSMUSG00000004317	Clcn5	-0.196133	3.45324	-0.55259	0.582624	0.691856	-6.51829	0	0	0.904116	3.45324	1.94551	0.0564646	0.14414	-4.64519	0	0.5	0.0209443	3.45324	0.0493703	0.96079	0.979455	-6.49071	0	0	0.149037	3.45324	0.3745	0.70937	0.809611	-6.44079	0	0	-0.279421	3.45324	-0.787246	0.434277	0.543533	-6.3889	0	0	-0.5169	3.45324	-1.21845	0.227886	0.356231	-5.86446	0
614	ENSMUSG00000004319	Clcn3	-0.0748036	6.79529	-0.419282	0.676527	0.768651	-6.58286	0	0	-0.268127	6.79529	-1.14784	0.255649	0.407887	-5.81833	0	0	-0.185844	6.79529	-0.871526	0.386987	0.562241	-6.11688	0	0	-0.0600458	6.79529	-0.300175	0.765095	0.849018	-6.46568	0	0	-0.306571	6.79529	-1.71836	0.090955	0.16026	-5.25498	0	0	0.291697	6.79529	1.36793	0.176501	0.29626	-5.67689	0
615	ENSMUSG00000004328	Hif3a	0.685566	0.801111	0.869928	0.387852	0.517943	-6.29442	0	0.5	1.98197	0.801111	1.92084	0.0595707	0.149765	-4.68968	0	0.5	1.08104	0.801111	1.14769	0.25571	0.433326	-5.84461	0	0.5	0.42731	0.801111	0.483598	0.630454	0.751433	-6.39437	0	0	0.645171	0.801111	0.81867	0.416257	0.525761	-6.3639	0	0.5	0.239471	0.801111	0.254236	0.800194	0.868643	-6.56396	0
616	ENSMUSG00000004347	Pde1c	-0.661814	2.4057	-1.43266	0.157212	0.267679	-5.66122	0	-0.5	1.00118	2.4057	1.65531	0.103153	0.218162	-5.13617	0	0.5	-1.0658	2.4057	-1.93034	0.0583579	0.169561	-4.6972	0	-0.5	-0.658139	2.4057	-1.27067	0.208814	0.363274	-5.71833	0	-0.5	-1.14653	2.4057	-2.48196	0.0159217	0.0408212	-3.7647	0	-0.5	-1.19975	2.4057	-2.17295	0.0337967	0.0852276	-4.33024	0
617	ENSMUSG00000004356	Utp20	0.304245	5.80751	1.40108	0.166409	0.279365	-5.70451	0	0	0.356963	5.80751	1.25551	0.214224	0.361442	-5.69302	0	0	0.359816	5.80751	1.38634	0.170841	0.335307	-5.55224	0	0	0.198042	5.80751	0.8134	0.419247	0.57546	-6.18323	0	0	0.552834	5.80751	2.54586	0.0135229	0.0359406	-3.61954	0	0	0.763366	5.80751	2.94118	0.00465939	0.0190349	-2.5712	0
618	ENSMUSG00000004359	Spic	-0.8838	0.834939	-1.27362	0.207775	0.3279	-5.87003	0	-0.5	-1.40936	0.834939	-1.5512	0.126183	0.250862	-5.29481	0	-0.5	-0.403069	0.834939	-0.485975	0.628779	0.765889	-6.37478	0	0	-1.19578	0.834939	-1.5369	0.129644	0.263756	-5.35887	0	-0.5	-0.945623	0.834939	-1.36271	0.178134	0.272047	-5.78209	0	-0.5	-0.8327	0.834939	-1.00398	0.319475	0.457908	-6.09739	0
619	ENSMUSG00000004364	Cul3	0.00309749	6.49418	0.014639	0.988369	0.99235	-6.67059	0	0	-0.056897	6.49418	-0.205375	0.837983	0.901308	-6.44404	0	0	-0.32534	6.49418	-1.28643	0.203299	0.374571	-5.68097	0	0	-0.328519	6.49418	-1.38474	0.171327	0.318199	-5.57212	0	0	0.0327412	6.49418	0.154737	0.877555	0.913369	-6.68568	0	0	0.0431343	6.49418	0.170558	0.865153	0.913653	-6.58169	0
620	ENSMUSG00000004371	Il11	0.707387	0.400064	1.26969	0.209163	0.329503	-5.8749	0	0.5	-1.1106	0.400064	-1.52249	0.133207	0.260023	-5.33688	0	-0.5	-0.00715898	0.400064	-0.0107508	0.991458	0.995074	-6.49186	0	0	-0.571268	0.400064	-0.914506	0.36416	0.526193	-6.09744	0	0	0.171676	0.400064	0.30814	0.759057	0.824578	-6.65015	0	0	0.741775	0.400064	1.11394	0.269807	0.404358	-5.98335	0
621	ENSMUSG00000004383	Large1	-0.96567	-0.166918	-1.94802	0.0561564	0.125927	-4.83093	0	-0.5	-1.28662	-0.166918	-1.98232	0.052089	0.136438	-4.57792	0	-0.5	-1.52984	-0.166918	-2.58203	0.0123149	0.0659898	-3.356	0	-0.5	-1.08336	-0.166918	-1.94915	0.0560182	0.149993	-4.6801	0	-0.5	-0.676419	-0.166918	-1.36452	0.177565	0.271315	-5.77969	0	-0.5	-0.976054	-0.166918	-1.64736	0.104781	0.201197	-5.27228	0
622	ENSMUSG00000004393	Ddx56	0.362039	6.666	2.81405	0.0066302	0.0264672	-2.95511	0	0	0.467201	6.666	2.77356	0.00740383	0.0382706	-2.88047	0	0	0.339045	6.666	2.20486	0.0313598	0.115765	-4.17198	0	0	0.658887	6.666	4.56767	2.54997e-05	0.000648047	2.34785	0	0.5	0.548493	6.666	4.26331	7.33905e-05	0.000609469	1.22443	0	0	0.355174	6.666	2.30976	0.0244058	0.0665078	-4.04851	0
623	ENSMUSG00000004394	Tmed4	0.200009	7.1037	1.56536	0.122827	0.223863	-5.46954	0	0	0.339476	7.1037	2.02924	0.0469363	0.127316	-4.49059	0	0	0.320565	7.1037	2.09908	0.0400817	0.134187	-4.38146	0	0	0.362926	7.1037	2.53332	0.0139659	0.0601014	-3.48311	0	0	0.2073	7.1037	1.62242	0.110025	0.186631	-5.40817	0	0	0.122337	7.1037	0.801074	0.426291	0.562226	-6.27765	0
624	ENSMUSG00000004415	Col26a1	-0.842996	-0.882566	-1.80503	0.0761536	0.15741	-5.08415	0	-0.5	-0.767249	-0.882566	-1.25474	0.214501	0.361626	-5.69396	0	-0.5	0.526087	-0.882566	0.942468	0.349782	0.527577	-6.05382	0	0	-0.872025	-0.882566	-1.66532	0.101132	0.222864	-5.16301	0	-0.5	-0.896501	-0.882566	-1.9196	0.0597298	0.114994	-4.90804	0	-0.5	-0.0843345	-0.882566	-0.151083	0.880424	0.924368	-6.58482	0
625	ENSMUSG00000004446	Bid	-0.913137	6.11771	-3.11029	0.00287345	0.0141129	-2.19214	0	-0.5	-1.25848	6.11771	-3.27394	0.00177366	0.0146034	-1.58509	0	-0.5	-0.728771	6.11771	-2.07685	0.0421624	0.13817	-4.42437	0	-0.5	-0.490533	6.11771	-1.49019	0.141482	0.279834	-5.42652	0	0	-0.482709	6.11771	-1.64419	0.105436	0.180742	-5.37412	0	0	-0.763128	6.11771	-2.17476	0.0336536	0.0849376	-4.3266	0
626	ENSMUSG00000004451	Ralb	0.592106	4.50928	2.59517	0.0119009	0.0407786	-3.48136	0	0.5	0.560196	4.50928	1.87528	0.0656874	0.160201	-4.77048	0	0	0.650129	4.50928	2.38405	0.0203461	0.0896269	-3.79747	0	0.5	0.634752	4.50928	2.4813	0.0159485	0.065771	-3.60016	0	0.5	0.751709	4.50928	3.29471	0.00166667	0.00707993	-1.71214	0	0.5	0.131795	4.50928	0.483299	0.630666	0.741838	-6.47985	0
627	ENSMUSG00000004455	Ppp1cc	0.294547	3.82301	0.885237	0.379609	0.510214	-6.28115	0	0	0.550252	3.82301	1.26306	0.211517	0.358471	-5.68384	0	0	0.0701184	3.82301	0.176314	0.860649	0.916385	-6.47647	0	0	-0.545618	3.82301	-1.46252	0.148886	0.289854	-5.46569	0	0	-0.0634149	3.82301	-0.190588	0.8495	0.892984	-6.67948	0	0	0.332307	3.82301	0.835591	0.406744	0.543582	-6.24977	0
628	ENSMUSG00000004460	Dnajb11	-0.724516	8.81679	-6.76395	6.67303e-09	5.37725e-07	10.2011	0	-0.5	-0.757026	8.81679	-5.39786	1.24723e-06	7.01129e-05	5.23286	0	-0.5	-0.653584	8.81679	-5.10509	3.68565e-06	0.000200797	4.19246	0	-0.5	-0.568714	8.81679	-4.73537	1.40642e-05	0.000415813	2.91174	0	0	-0.848897	8.81679	-7.92515	7.14971e-11	1.02381e-08	14.599	0	-0.5	-1.00031	8.81679	-7.81334	1.10642e-10	3.1687e-08	14.1738	0
629	ENSMUSG00000004462	Tbccd1	0.029093	5.94902	0.165525	0.869094	0.912676	-6.65699	0	0	0.298918	5.94902	1.29893	0.199002	0.343802	-5.63948	0	0	0.119632	5.94902	0.569475	0.571188	0.719476	-6.33119	0	0	0.29841	5.94902	1.51425	0.135282	0.271551	-5.39192	0	0	0.241818	5.94902	1.37583	0.174056	0.267069	-5.76465	0	0	0.173488	5.94902	0.825837	0.412211	0.548722	-6.25776	0
630	ENSMUSG00000004473	Clec11a	0.252023	3.36809	0.642354	0.523122	0.641136	-6.46494	0	0	-0.56103	3.36809	-1.09214	0.279194	0.433541	-5.87895	0	0	0.134683	3.36809	0.287208	0.774956	0.86368	-6.45095	0	0	0.70344	3.36809	1.59908	0.115126	0.243117	-5.26583	0	0.5	0.466214	3.36809	1.18828	0.239466	0.343236	-5.99888	0	0	1.00794	3.36809	2.1494	0.035699	0.0888305	-4.37725	0
631	ENSMUSG00000004500	Zfp324	-0.348541	4.48489	-1.36395	0.177746	0.293561	-5.75426	0	0	-0.346377	4.48489	-1.03526	0.304755	0.460249	-5.93785	0	0	-0.181019	4.48489	-0.592675	0.555655	0.70714	-6.31787	0	0	0.734003	4.48489	2.56182	0.0129772	0.0569907	-3.41818	0	0.5	-0.0502056	4.48489	-0.19647	0.844915	0.889533	-6.67834	0	0	-0.363398	4.48489	-1.1898	0.238872	0.368927	-5.89806	0
632	ENSMUSG00000004508	Gab2	1.95107	3.79116	4.48542	3.40331e-05	0.000444675	1.97498	0	0.5	1.4194	3.79116	2.49225	0.0155111	0.0615567	-3.53669	0	0.5	2.2995	3.79116	4.42295	4.23151e-05	0.00129406	1.87935	1	1	2.18959	3.79116	4.48953	3.35478e-05	0.000780437	2.08833	1	1	0.795786	3.79116	1.82947	0.072364	0.134092	-5.06765	0	0.5	1.27606	3.79116	2.45442	0.017069	0.0504736	-3.73514	0
633	ENSMUSG00000004530	Coro1c	-0.274747	5.31166	-1.27691	0.206617	0.326642	-5.86594	0	0	-0.0069943	5.31166	-0.0248274	0.980276	0.989564	-6.46466	0	0	-0.556905	5.31166	-2.1655	0.0343884	0.121994	-4.25096	0	0	-0.224099	5.31166	-0.928915	0.356704	0.519205	-6.08442	0	0	-0.172308	5.31166	-0.800817	0.426439	0.53616	-6.37822	0	0	-0.263491	5.31166	-1.02458	0.309731	0.447452	-6.0769	0
634	ENSMUSG00000004535	Tax1bp1	-0.0711046	8.17843	-0.698391	0.487666	0.610281	-6.42763	0	0	-0.111647	8.17843	-0.83754	0.405656	0.559479	-6.11888	0	0	-0.140477	8.17843	-1.1544	0.252975	0.430108	-5.83711	0	0	-0.118916	8.17843	-1.04172	0.301778	0.465283	-5.97568	0	0	-0.216314	8.17843	-2.12464	0.0378008	0.080611	-4.52001	0	0	-0.0298199	8.17843	-0.24505	0.807264	0.873945	-6.56625	0
635	ENSMUSG00000004552	Ctse	-1.17581	7.03754	-4.84293	9.56144e-06	0.00016438	3.18822	0	-0.5	-1.43719	7.03754	-4.52112	3.00332e-05	0.000734802	2.21719	0	-0.5	-1.57328	7.03754	-5.42161	1.1414e-06	8.11746e-05	5.3087	0	-0.5	-1.58862	7.03754	-5.8358	2.39257e-07	2.01819e-05	6.79552	0	-0.5	-1.87504	7.03754	-7.72295	1.57511e-10	1.79469e-08	13.8317	0	-0.5	-0.858013	7.03754	-2.95676	0.00445945	0.0184516	-2.53132	0
636	ENSMUSG00000004558	Ndrg2	0.0706088	3.09253	0.103529	0.917893	0.945586	-6.66534	0	0	0.816553	3.09253	0.914416	0.364206	0.520263	-6.05291	0	0.5	-0.449377	3.09253	-0.551266	0.583525	0.729381	-6.34128	0	0	0.591946	3.09253	0.774088	0.441958	0.596663	-6.21394	0	0.5	0.515282	3.09253	0.75552	0.452931	0.561692	-6.41317	0	0	0.476364	3.09253	0.584372	0.56119	0.682934	-6.42625	0
637	ENSMUSG00000004561	Mettl17	0.100176	6.46151	0.89752	0.373076	0.503845	-6.27034	0	0	0.347172	6.46151	2.37566	0.0207721	0.074614	-3.79217	0	0	0.00629428	6.46151	0.047182	0.962527	0.979981	-6.49081	0	0	0.0301537	6.46151	0.240951	0.810425	0.881568	-6.4816	0	0	0.080002	6.46151	0.716774	0.476331	0.583351	-6.44148	0	0	0.00323047	6.46151	0.0242157	0.980762	0.988843	-6.59591	0
638	ENSMUSG00000004562	Arhgef40	-0.620571	-0.513526	-1.10063	0.275511	0.403212	-6.07069	0	-0.5	-0.498383	-0.513526	-0.675105	0.502236	0.646888	-6.23963	0	0	-0.940738	-0.513526	-1.39594	0.167943	0.331551	-5.53939	0	-0.5	-0.846316	-0.513526	-1.33872	0.185778	0.336053	-5.63252	0	-0.5	-0.359508	-0.513526	-0.637614	0.526182	0.628956	-6.49475	0	0	-1.54118	-0.513526	-2.28693	0.0257904	0.0693713	-4.09653	0
639	ENSMUSG00000004565	Pnpla6	-0.34497	6.35952	-2.18802	0.0326256	0.0848698	-4.36825	0	0	-0.140062	6.35952	-0.678502	0.500096	0.644994	-6.23737	0	0	-0.351738	6.35952	-1.86655	0.0669178	0.18519	-4.8105	0	0	-0.198583	6.35952	-1.12337	0.265815	0.427195	-5.88949	0	0	-0.207085	6.35952	-1.31347	0.194091	0.291191	-5.84612	0	0	-0.455619	6.35952	-2.41781	0.0187096	0.0542425	-3.81593	0
640	ENSMUSG00000004567	Mcoln1	0.00236183	6.29998	0.018992	0.984911	0.989909	-6.67052	0	0	0.0016618	6.29998	0.0102061	0.991891	0.99515	-6.46492	0	0	0.116988	6.29998	0.787071	0.434379	0.604073	-6.18567	0	0	0.261629	6.29998	1.87637	0.0655353	0.166774	-4.81037	0	0	0.08455	6.29998	0.679887	0.499225	0.604271	-6.46706	0	0	-0.211538	6.29998	-1.42318	0.15993	0.275336	-5.60241	0
641	ENSMUSG00000004568	Arhgef18	-0.728443	3.43503	-1.1615	0.2501	0.375859	-6.00327	0	-0.5	0.345293	3.43503	0.420502	0.67564	0.785283	-6.37734	0	0	-0.251774	3.43503	-0.335878	0.73815	0.840647	-6.4359	0	0	-1.90723	3.43503	-2.71227	0.00873405	0.043842	-3.06589	0	-0.5	-1.85054	3.43503	-2.95067	0.00453657	0.0154225	-2.63356	0	-0.5	-0.384787	3.43503	-0.513325	0.609634	0.724945	-6.46498	0
642	ENSMUSG00000004591	Pkn2	-0.240708	6.35461	-1.58157	0.119074	0.218906	-5.44505	0	0	-0.180761	6.35461	-0.907111	0.368024	0.524198	-6.05942	0	0	-0.298461	6.35461	-1.64072	0.106156	0.245981	-5.1842	0	0	0.159271	6.35461	0.933348	0.35443	0.517103	-6.08037	0	0	-0.010466	6.35461	-0.0687671	0.945407	0.962807	-6.6953	0	0	0.0646675	6.35461	0.355495	0.723482	0.812805	-6.53319	0
643	ENSMUSG00000004609	Cd33	-1.28108	2.26262	-2.05747	0.0440524	0.105515	-4.62569	0	-0.5	-1.493	2.26262	-1.83136	0.0720784	0.170715	-4.84675	0	-0.5	-1.1716	2.26262	-1.57428	0.12075	0.266625	-5.28582	0	-0.5	-1.16262	2.26262	-1.66534	0.101127	0.222864	-5.16297	0	-0.5	-1.95261	2.26262	-3.13597	0.00266645	0.0101483	-2.14625	0	-0.5	-1.14037	2.26262	-1.53232	0.130769	0.237005	-5.44725	0
644	ENSMUSG00000004610	Etfb	-0.474954	1.92741	-2.12656	0.037634	0.0940538	-4.49114	0	0	-0.60359	1.92741	-2.06408	0.0434	0.120928	-4.42459	0	-0.5	-0.442426	1.92741	-1.65735	0.102737	0.240936	-5.15816	0	0	-0.193936	1.92741	-0.774446	0.441748	0.596494	-6.21367	0	0	-0.585587	1.92741	-2.6219	0.0110975	0.0307477	-3.44296	0	-0.5	-0.946811	1.92741	-3.54681	0.000769738	0.00492395	-0.912979	0
645	ENSMUSG00000004612	Nkg7	-0.837508	2.34495	-1.32668	0.189709	0.307334	-5.80293	0	-0.5	-1.64709	2.34495	-1.99274	0.0509046	0.134483	-4.55868	0	-0.5	-1.98386	2.34495	-2.62928	0.0108848	0.0612536	-3.2465	0	-0.5	-2.03816	2.34495	-2.87953	0.00553504	0.0316934	-2.65612	0	-0.5	-2.06575	2.34495	-3.27231	0.00178233	0.00742623	-1.77429	-1	-1	-1.80231	2.34495	-2.38867	0.020115	0.0572825	-3.87952	0
646	ENSMUSG00000004626	Stxbp2	-0.292696	7.54394	-2.97513	0.00423381	0.0189979	-2.54721	0	0	-0.262372	7.54394	-2.03688	0.0461398	0.125946	-4.47619	0	0	-0.27467	7.54394	-2.33587	0.022903	0.0964289	-3.90055	0	0	-0.380259	7.54394	-3.44727	0.00104814	0.00970014	-1.13473	0	0	-0.466621	7.54394	-4.74301	1.36858e-05	0.000158318	2.82737	0	0	-0.539874	7.54394	-4.59125	2.34653e-05	0.000336014	2.37721	0
647	ENSMUSG00000004631	Sgce	-1.11745	0.703564	-2.17931	0.0332977	0.0861635	-4.38585	0	-0.5	-0.85897	0.703564	-1.27946	0.205724	0.351945	-5.6637	0	-0.5	-1.03911	0.703564	-1.69552	0.0952293	0.229708	-5.09752	0	-0.5	-0.445477	0.703564	-0.774864	0.441503	0.596315	-6.21335	0	0	-0.825218	0.703564	-1.60939	0.11285	0.190502	-5.42837	0	-0.5	-0.394579	0.703564	-0.643835	0.522168	0.648784	-6.39003	0
648	ENSMUSG00000004633	Chn2	-0.808172	-0.21674	-1.41382	0.16265	0.274576	-5.68715	0	-0.5	-0.925048	-0.21674	-1.23598	0.221344	0.369919	-5.71654	0	-0.5	-0.630231	-0.21674	-0.922443	0.360041	0.537088	-6.0721	0	-0.5	-0.827426	-0.21674	-1.291	0.201719	0.355394	-5.69313	0	-0.5	-0.871004	-0.21674	-1.52374	0.132896	0.216918	-5.55734	0	-0.5	-0.0141348	-0.21674	-0.0206886	0.983564	0.990198	-6.59599	0
649	ENSMUSG00000004637	Wwox	0.544208	5.88767	2.62181	0.0111003	0.0389976	-3.41909	0	0	0.664368	5.88767	2.44458	0.017497	0.0667772	-3.64236	0	0.5	0.239339	5.88767	0.964715	0.338611	0.517463	-6.03305	0	0	0.522916	5.88767	2.24686	0.0283898	0.0965443	-4.10285	0	0	0.446871	5.88767	2.15287	0.0354128	0.0766519	-4.46391	0	0	0.532067	5.88767	2.14463	0.0360962	0.0896793	-4.38674	0
650	ENSMUSG00000004642	Slbp	-0.212394	4.20682	-0.753033	0.454414	0.580448	-6.3883	0	0	-0.362919	4.20682	-0.982742	0.329732	0.486901	-5.98955	0	0	-0.432283	4.20682	-1.2823	0.204735	0.376057	-5.6861	0	0	-0.386304	4.20682	-1.22154	0.226721	0.384668	-5.77764	0	0	0.0884995	4.20682	0.313771	0.754798	0.821172	-6.6484	0	0	0.113113	4.20682	0.335533	0.738409	0.823433	-6.54007	0
651	ENSMUSG00000004651	Tyr	-0.139437	0.0168217	-0.326132	0.745474	0.82238	-6.61752	0	0	-0.586527	0.0168217	-1.04776	0.299008	0.454649	-5.92517	0	-0.5	-0.687348	0.0168217	-1.34505	0.183736	0.351893	-5.60653	0	-0.5	-0.154577	0.0168217	-0.322454	0.748244	0.837655	-6.45879	0	0	-0.294777	0.0168217	-0.689459	0.493227	0.598645	-6.46055	0	0	0.0746224	0.0168217	0.146027	0.884396	0.926633	-6.58557	0
652	ENSMUSG00000004655	Aqp1	-2.03909	2.43284	-2.41151	0.0190056	0.0575899	-3.89675	0	-0.5	-1.92877	2.43284	-1.74217	0.08667	0.193633	-4.99666	0	-0.5	-4.59481	2.43284	-4.54642	2.74799e-05	0.000932037	2.28707	-1	-1	-5.18121	2.43284	-5.46502	9.70338e-07	5.92633e-05	5.45729	-1	-1	-3.61026	2.43284	-4.26964	7.18162e-05	0.000599922	1.24504	-1	-1	-4.53953	2.43284	-4.49172	3.32919e-05	0.000442909	2.04466	-1
653	ENSMUSG00000004661	Arid3b	-0.406721	6.87355	-3.20189	0.00219724	0.01161	-1.94512	0	0	-0.484346	6.87355	-2.91222	0.00505342	0.0298738	-2.53728	0	0	-0.30062	6.87355	-1.98005	0.0523502	0.158675	-4.60657	0	0	-0.241459	6.87355	-1.69536	0.0952599	0.21377	-5.11512	0	0	-0.372546	6.87355	-2.93284	0.00476973	0.0160274	-2.67929	0	0	-0.370402	6.87355	-2.43967	0.0177136	0.0520239	-3.7678	0
654	ENSMUSG00000004665	Cnn2	-0.506796	6.90666	-2.8227	0.00647487	0.0260186	-2.93364	0	0	-0.443448	6.90666	-1.8864	0.0641474	0.157719	-4.75091	0	0	-0.322584	6.90666	-1.50322	0.138095	0.291732	-5.39023	0	0	-0.00606583	6.90666	-0.0301321	0.976063	0.985645	-6.51001	0	0	0.123789	6.90666	0.689465	0.493223	0.598645	-6.46055	0	0	-0.40882	6.90666	-1.90508	0.0616291	0.13518	-4.83894	0
655	ENSMUSG00000004667	Polr2e	-0.0858181	7.88122	-0.839331	0.404659	0.533928	-6.32027	0	0	-0.24376	7.88122	-1.82085	0.0736822	0.173121	-4.86475	0	0	-0.0812142	7.88122	-0.664561	0.508911	0.669981	-6.27326	0	0	-0.162605	7.88122	-1.41839	0.161319	0.305824	-5.52674	0	0	-0.270578	7.88122	-2.64634	0.0104067	0.0292738	-3.38534	0	0	-0.24052	7.88122	-1.96813	0.0537404	0.121901	-4.72444	0
656	ENSMUSG00000004668	Abca13	-1.23931	-0.268399	-2.04671	0.0451324	0.107495	-4.64629	0	-0.5	-2.08389	-0.268399	-2.62853	0.0109063	0.0489733	-3.22568	0	-0.5	-1.17768	-0.268399	-1.62725	0.108994	0.250127	-5.20512	0	-0.5	-1.81855	-0.268399	-2.67862	0.00955428	0.046548	-3.14605	0	-0.5	-1.84347	-0.268399	-3.04449	0.00347457	0.0124946	-2.38952	0	-0.5	-1.58244	-0.268399	-2.18653	0.0327402	0.0832715	-4.30292	0
657	ENSMUSG00000004677	Myo9b	-0.236974	6.3753	-2.21466	0.0306435	0.0809759	-4.31407	0	0	-0.00675129	6.3753	-0.0481895	0.961727	0.98004	-6.46382	0	0	0.0633003	6.3753	0.494951	0.622466	0.760693	-6.37042	0	0	-0.0550122	6.3753	-0.458536	0.648245	0.76452	-6.40607	0	0	0.013404	6.3753	0.125269	0.900735	0.930124	-6.68981	0	0	-0.194556	6.3753	-1.52125	0.133519	0.24072	-5.46347	0
658	ENSMUSG00000004698	Hdac9	-1.41962	4.74296	-3.37601	0.00130357	0.00776902	-1.4619	0	-0.5	-2.42821	4.74296	-4.4104	4.42022e-05	0.000969749	1.85289	-1	-1	-1.64435	4.74296	-3.27171	0.00178553	0.018504	-1.61139	0	-0.5	-2.57701	4.74296	-5.46582	9.67421e-07	5.92559e-05	5.46016	-1	-1	-1.88295	4.74296	-4.47786	3.49445e-05	0.000338783	1.93121	0	-0.5	-1.23524	4.74296	-2.45772	0.0169279	0.0501446	-3.72783	0
659	ENSMUSG00000004707	Ly9	0.105741	7.17697	1.05292	0.296654	0.425779	-6.1211	0	0	0.0999433	7.17697	0.760086	0.450219	0.600914	-6.17963	0	0	0.149623	7.17697	1.24651	0.217484	0.390208	-5.72987	0	0	0.121107	7.17697	1.07555	0.286493	0.448986	-5.94073	0	0	0.0803406	7.17697	0.799993	0.426912	0.536596	-6.37887	0	0	-0.00487085	7.17697	-0.0405793	0.967768	0.981382	-6.59539	0
660	ENSMUSG00000004709	Cd244a	-0.123257	0.711965	-0.20798	0.835958	0.889068	-6.64906	0	0	-0.460361	0.711965	-0.593289	0.555247	0.692278	-6.29078	0	0	-0.133673	0.711965	-0.188713	0.850963	0.910187	-6.47422	0	0	-0.880187	0.711965	-1.32462	0.190386	0.342162	-5.65065	0	-0.5	-0.0518701	0.711965	-0.0875238	0.93055	0.951839	-6.69384	0	0	1.30685	0.711965	1.84494	0.0700479	0.148884	-4.94508	0
661	ENSMUSG00000004730	Adgre1	-1.21651	0.340506	-1.93708	0.05751	0.12812	-4.85091	0	-0.5	-1.4019	0.340506	-1.70494	0.0934469	0.203936	-5.05724	0	-0.5	-1.24158	0.340506	-1.65408	0.103402	0.241956	-5.1633	0	-0.5	-1.31305	0.340506	-1.86475	0.0671744	0.169372	-4.83076	0	-0.5	-2.0535	0.340506	-3.26984	0.00179555	0.00747018	-1.78113	-1	-1	-1.92226	0.340506	-2.56091	0.0130078	0.041072	-3.49464	0
662	ENSMUSG00000004748	Mtfp1	0.824202	5.09373	3.064	0.00328511	0.0156946	-2.31504	0	0.5	1.02888	5.09373	2.9213	0.00492662	0.0293204	-2.51436	0	0.5	0.703165	5.09373	2.18706	0.0326991	0.118471	-4.20785	0	0.5	0.402349	5.09373	1.33403	0.187302	0.33829	-5.63858	0	0	0.804807	5.09373	2.9919	0.00403734	0.0140868	-2.52702	0	0.5	1.04361	5.09373	3.24595	0.00192816	0.00978768	-1.76353	0
663	ENSMUSG00000004768	Rab23	-0.244992	4.24789	-0.907345	0.367902	0.499004	-6.26159	0	0	-0.410232	4.24789	-1.1604	0.250542	0.402558	-5.80427	0	0	-0.0173372	4.24789	-0.0537216	0.957338	0.977787	-6.49048	0	0	-0.684805	4.24789	-2.26201	0.0273809	0.0941714	-4.07162	0	-0.5	-0.186673	4.24789	-0.691355	0.492044	0.597655	-6.45925	0	0	0.533045	4.24789	1.65171	0.103888	0.199918	-5.26545	0
664	ENSMUSG00000004771	Rab11a	-0.280064	6.92042	-2.22729	0.0297416	0.0792647	-4.28819	0	0	-0.251657	6.92042	-1.52857	0.131694	0.258321	-5.32803	0	0	-0.104545	6.92042	-0.695616	0.48939	0.653986	-6.25243	0	0	-0.117717	6.92042	-0.834958	0.407097	0.56499	-6.16576	0	0	-0.276178	6.92042	-2.19638	0.0319922	0.0706923	-4.37626	0	0	-0.506227	6.92042	-3.36831	0.00133444	0.00747971	-1.42368	0
665	ENSMUSG00000004788	Eif2b2	0.141604	6.89694	1.42582	0.159171	0.270211	-5.67068	0	0	0.222653	6.89694	1.71228	0.0920776	0.201737	-5.04539	0	0	0.266366	6.89694	2.24396	0.0285866	0.10988	-4.09236	0	0	0.140827	6.89694	1.26468	0.21094	0.365739	-5.72568	0	0	0.227718	6.89694	2.2929	0.0254217	0.0589132	-4.17651	0	0	0.0355161	6.89694	0.2992	0.765835	0.843704	-6.55156	0
666	ENSMUSG00000004789	Dlst	-0.331967	7.17866	-3.73813	0.000419764	0.00320925	-0.403593	0	0	-0.374464	7.17866	-3.22053	0.00207935	0.0163456	-1.73062	0	0	-0.254477	7.17866	-2.39749	0.0196799	0.0877714	-3.76841	0	0	-0.262674	7.17866	-2.63805	0.0106366	0.0499484	-3.24166	0	0	-0.108111	7.17866	-1.21738	0.228287	0.330403	-5.96466	0	0	-0.283298	7.17866	-2.66902	0.00980092	0.0332391	-3.24217	0
667	ENSMUSG00000004791	Pgf	-0.375943	-1.13052	-0.782942	0.436781	0.564467	-6.36554	0	0	-1.41313	-1.13052	-2.24775	0.0283291	0.091675	-4.06081	0	-0.5	-0.952928	-1.13052	-1.66041	0.102117	0.240129	-5.15335	0	-0.5	-0.520764	-1.13052	-0.967288	0.337334	0.500565	-6.04878	0	0	-0.704679	-1.13052	-1.46757	0.147512	0.235192	-5.63838	0	-0.5	-1.38673	-1.13052	-2.41628	0.0187809	0.0544045	-3.81928	0
668	ENSMUSG00000004798	Ulk2	0.334503	5.23743	1.63694	0.106948	0.202532	-5.35967	0	0	0.0439775	5.23743	0.164369	0.87	0.921726	-6.45156	0	0	-0.0360648	5.23743	-0.14766	0.883113	0.930764	-6.48108	0	0	0.451247	5.23743	1.96949	0.0535803	0.14605	-4.64293	0	0	0.199879	5.23743	0.978132	0.331988	0.442894	-6.22237	0	0	0.480345	5.23743	1.96668	0.0539115	0.122147	-4.72711	0
669	ENSMUSG00000004815	Dgkq	0.261786	4.74857	1.09117	0.279618	0.407729	-6.08086	0	0	0.0258084	4.74857	0.0821612	0.934796	0.964734	-6.46162	0	0	0.171842	4.74857	0.599274	0.551276	0.703815	-6.31398	0	0	-0.236582	4.74857	-0.8795	0.382685	0.543291	-6.12825	0	0	-0.0668576	4.74857	-0.278675	0.781465	0.842744	-6.6588	0	0	0.0476129	4.74857	0.166043	0.868689	0.9162	-6.58245	0
670	ENSMUSG00000004837	Grap	-0.547171	6.28638	-1.74231	0.0866448	0.173118	-5.18979	0	0	-0.84168	6.28638	-2.04696	0.0451077	0.123974	-4.45714	0	-0.5	-0.657362	6.28638	-1.75129	0.0850743	0.214232	-5.00665	0	-0.5	-0.143498	6.28638	-0.407528	0.68509	0.792252	-6.42797	0	0	0.439766	6.28638	1.40031	0.166637	0.258569	-5.7317	0	0	-0.173502	6.28638	-0.462228	0.645612	0.752116	-6.48976	0
671	ENSMUSG00000004843	Chmp2b	0.543452	6.22812	2.72159	0.00851867	0.0319719	-3.18144	0	0	0.607513	6.22812	2.32367	0.0235944	0.0811748	-3.90284	0	0.5	0.307229	6.22812	1.28728	0.203006	0.374406	-5.67992	0	0	0.0558566	6.22812	0.249485	0.803849	0.877736	-6.47952	0	0	0.0897795	6.22812	0.449612	0.654631	0.739373	-6.5966	0	0	0.420287	6.22812	1.76099	0.0834031	0.169684	-5.08819	0
672	ENSMUSG00000004846	Plod3	-0.0987604	6.62734	-0.739015	0.462817	0.587827	-6.39866	0	0	-0.093961	6.62734	-0.537003	0.593277	0.722356	-6.32219	0	0	-0.0192233	6.62734	-0.120351	0.904613	0.944554	-6.48472	0	0	-0.416004	6.62734	-2.77636	0.00734775	0.0386884	-2.91108	0	0	-0.0725312	6.62734	-0.542745	0.589342	0.683406	-6.5505	0	0	-0.144797	6.62734	-0.906525	0.368332	0.505705	-6.18888	0
673	ENSMUSG00000004849	Ap1s1	0.00292837	6.97456	0.0276176	0.97806	0.985327	-6.67032	0	0	-0.0204513	6.97456	-0.147313	0.883386	0.930127	-6.4542	0	0	0.0693095	6.97456	0.546893	0.586507	0.731684	-6.34365	0	0	-0.113722	6.97456	-0.956562	0.342677	0.505654	-6.05888	0	0	-0.0829906	6.97456	-0.782689	0.436928	0.545879	-6.39244	0	0	-0.28625	6.97456	-2.25868	0.0275997	0.0730701	-4.15538	0
674	ENSMUSG00000004864	Mapk13	-0.828263	1.71866	-1.36088	0.178709	0.294668	-5.75832	0	-0.5	-1.83109	1.71866	-2.29784	0.0251203	0.0845041	-3.95709	0	-0.5	-0.981373	1.71866	-1.34907	0.182451	0.350401	-5.60132	0	-0.5	-1.83973	1.71866	-2.69596	0.00912323	0.0451643	-3.10484	0	-0.5	-1.43634	1.71866	-2.35997	0.0215903	0.0517487	-4.03349	0	-0.5	-1.77249	1.71866	-2.4366	0.0178507	0.0523033	-3.77459	0
675	ENSMUSG00000004865	Srpk1	0.378568	6.93275	2.41411	0.0188831	0.0573099	-3.89105	0	0	0.55845	6.93275	2.71991	0.00855701	0.0419234	-3.00983	0	0	0.215878	6.93275	1.15178	0.25404	0.431469	-5.84004	0	0	0.474956	6.93275	2.7013	0.00899402	0.0447462	-3.0921	0	0	0.566594	6.93275	3.61314	0.000624985	0.00330142	-0.798144	0	0	0.706068	6.93275	3.76711	0.000382378	0.00293827	-0.259671	0
676	ENSMUSG00000004872	Pax3	-0.672244	-0.16688	-1.13476	0.261048	0.388074	-6.03331	0	-0.5	0.0293205	-0.16688	0.0378014	0.969973	0.984278	-6.46426	0	0	-0.549541	-0.16688	-0.776117	0.440769	0.609719	-6.1941	0	0	-0.429966	-0.16688	-0.647321	0.519926	0.662258	-6.30279	0	0	-0.757959	-0.16688	-1.27945	0.205728	0.304828	-5.88906	0	-0.5	-0.366169	-0.16688	-0.51714	0.606985	0.722768	-6.46302	0
677	ENSMUSG00000004880	Lbr	0.00127152	5.84238	0.00475741	0.99622	0.997774	-6.67069	0	0	0.427923	5.84238	1.22285	0.226231	0.375864	-5.73217	0	0	-0.0579463	5.84238	-0.181394	0.856678	0.913764	-6.47557	0	0	0.0116145	5.84238	0.0387577	0.969214	0.981721	-6.50972	0	0	0.247289	5.84238	0.925239	0.358597	0.469447	-6.27202	0	0	-0.0969538	5.84238	-0.303503	0.762571	0.841356	-6.55026	0
678	ENSMUSG00000004885	Crabp2	-0.0423944	1.45494	-0.0713114	0.94339	0.962792	-6.66816	0	0	0.721436	1.45494	0.926843	0.35777	0.514782	-6.04171	0	0.5	-0.997335	1.45494	-1.40359	0.165663	0.328951	-5.5291	0	-0.5	-0.35062	1.45494	-0.52601	0.600846	0.729099	-6.37317	0	0	-0.473274	1.45494	-0.796091	0.429159	0.538749	-6.38196	0	0	0.310699	1.45494	0.437259	0.663514	0.766899	-6.50093	0
679	ENSMUSG00000004891	Nes	-1.90402	1.4014	-1.9857	0.0517027	0.118753	-4.76138	0	-0.5	-2.00671	1.4014	-1.5984	0.115276	0.235792	-5.22404	0	-0.5	-0.0262396	1.4014	-0.0228954	0.981811	0.990408	-6.49166	0	0	-2.94136	1.4014	-2.73588	0.00819759	0.0417122	-3.00918	0	-0.5	-0.874144	1.4014	-0.911644	0.365652	0.476522	-6.28435	0	-0.5	0.458204	1.4014	0.399807	0.690737	0.787455	-6.51653	0
680	ENSMUSG00000004894	Hapln2	-0.94687	-1.09333	-2.55535	0.013196	0.0441598	-3.57351	0	-0.5	-1.49786	-1.09333	-3.08737	0.00307088	0.0214284	-2.08616	0	-0.5	-0.438767	-1.09333	-0.9907	0.325863	0.504604	-6.00821	0	0	-1.1048	-1.09333	-2.6592	0.0100591	0.0481297	-3.19195	0	-0.5	-1.3356	-1.09333	-3.60442	0.000642414	0.00337666	-0.8239	0	-0.5	-1.40791	-1.09333	-3.17894	0.00235101	0.0113678	-1.94595	0
681	ENSMUSG00000004895	Prcc	0.0222602	3.40843	0.0707747	0.943816	0.962898	-6.66819	0	0	-0.0597792	3.40843	-0.145164	0.885075	0.931396	-6.45451	0	0	-0.308393	3.40843	-0.820355	0.415303	0.587007	-6.15938	0	0	0.0673064	3.40843	0.190859	0.849289	0.906301	-6.49235	0	0	-0.342085	3.40843	-1.08763	0.281163	0.389372	-6.11111	0	0	-0.349287	3.40843	-0.929138	0.356589	0.494719	-6.16846	0
682	ENSMUSG00000004896	Rrnad1	0.0969974	6.19777	0.649365	0.518613	0.637305	-6.46044	0	0	0.265466	6.19777	1.35736	0.179816	0.320077	-5.56472	0	0	0.3142	6.19777	1.75989	0.0835914	0.211832	-4.9924	0	0	0.154819	6.19777	0.9244	0.359029	0.521353	-6.08852	0	0	0.282562	6.19777	1.89166	0.0634296	0.120865	-4.95826	0	0	0.299765	6.19777	1.67903	0.0984156	0.191967	-5.22209	0
683	ENSMUSG00000004897	Hdgf	0.114414	8.01657	0.763461	0.448219	0.574903	-6.38046	0	0	0.00996538	8.01657	0.0507878	0.959666	0.978862	-6.46369	0	0	-0.0625091	8.01657	-0.348979	0.728343	0.834366	-6.43145	0	0	0.00982249	8.01657	0.0584569	0.953581	0.972607	-6.50877	0	0	0.134172	8.01657	0.895301	0.374251	0.485017	-6.29894	0	0	0.176647	8.01657	0.986193	0.328051	0.466196	-6.11476	0
684	ENSMUSG00000004902	Slc25a18	-0.320108	1.49406	-0.425671	0.671891	0.764878	-6.58016	0	0	0.918489	1.49406	0.932846	0.354687	0.511487	-6.03625	0	0.5	-1.75087	1.49406	-1.94796	0.0561637	0.165869	-4.66529	0	-0.5	-0.769254	1.49406	-0.912336	0.365291	0.527233	-6.09939	0	-0.5	0.647231	1.49406	0.860671	0.392891	0.503549	-6.32899	0	0.5	1.7136	1.49406	1.9065	0.061441	0.134881	-4.8364	0
685	ENSMUSG00000004929	Thop1	2.72914	5.27272	8.1111	3.46155e-11	8.79699e-09	15.3035	1	1	2.9251	5.27272	6.63977	1.08175e-08	2.72922e-06	9.76162	1	1	2.1857	5.27272	5.43494	1.0859e-06	7.88132e-05	5.35623	1	1	2.1858	5.27272	5.79391	2.80566e-07	2.29576e-05	6.64316	1	1	2.69208	5.27272	8.00096	5.31871e-11	8.22769e-09	14.8865	1	1	2.68239	5.27272	6.67	9.6183e-09	8.98537e-07	9.86478	1
686	ENSMUSG00000004931	Apba3	-0.241537	6.06058	-1.32605	0.189917	0.30755	-5.80375	0	0	0.134372	6.06058	0.563434	0.575267	0.708651	-6.30783	0	0	0.232705	6.06058	1.06888	0.28946	0.468316	-5.92962	0	0	0.0462177	6.06058	0.226303	0.821745	0.888552	-6.485	0	0	0.16654	6.06058	0.914309	0.364262	0.47524	-6.28195	0	0	-0.0328622	6.06058	-0.150946	0.880531	0.924375	-6.58484	0
687	ENSMUSG00000004933	Matk	1.62293	6.00559	2.84805	0.00603884	0.0247391	-2.87044	0	0.5	1.82829	6.00559	2.45049	0.017239	0.0660782	-3.62935	0	0.5	1.75156	6.00559	2.57171	0.012649	0.0670177	-3.3797	0	0.5	1.65187	6.00559	2.58542	0.0122069	0.054632	-3.36397	0	0.5	0.898847	6.00559	1.57737	0.120037	0.200106	-5.47734	0	0.5	2.17925	6.00559	3.19967	0.00221171	0.0108602	-1.88981	0
688	ENSMUSG00000004934	Pias4	-0.210174	6.58536	-1.39565	0.168031	0.281352	-5.71186	0	0	-0.33047	6.58536	-1.67605	0.0990008	0.212318	-5.10344	0	0	0.016073	6.58536	0.0892983	0.929146	0.960978	-6.48795	0	0	-0.276197	6.58536	-1.63578	0.107191	0.231806	-5.20933	0	0	-0.0693271	6.58536	-0.460362	0.646942	0.732602	-6.59172	0	0	-0.180762	6.58536	-1.00427	0.319332	0.457796	-6.0971	0
689	ENSMUSG00000004936	Map2k1	-0.835534	7.06573	-5.62059	5.40753e-07	1.64658e-05	5.95017	0	-0.5	-0.595619	7.06573	-3.06016	0.00332158	0.0225985	-2.15748	0	-0.5	-0.589688	7.06573	-3.31886	0.00154989	0.0168531	-1.48142	0	-0.5	-0.634181	7.06573	-3.80486	0.00033844	0.00425375	-0.0845974	0	-0.5	-0.764628	7.06573	-5.14361	3.19933e-06	4.81558e-05	4.22263	0	-0.5	-0.779193	7.06573	-4.38543	4.82003e-05	0.000587411	1.69339	0
690	ENSMUSG00000004937	Sgta	-0.0799072	6.67298	-0.855231	0.39587	0.525369	-6.30695	0	0	0.176457	6.67298	1.44243	0.154448	0.288054	-5.45038	0	0	0.00160329	6.67298	0.0143568	0.988594	0.993328	-6.49182	0	0	-0.0542472	6.67298	-0.517825	0.60651	0.732947	-6.3774	0	0	0.0218185	6.67298	0.233519	0.816164	0.867764	-6.67037	0	0	-0.197462	6.67298	-1.76819	0.0821797	0.167739	-5.07614	0
691	ENSMUSG00000004939	Nmrk2	-0.733078	-0.199479	-1.06227	0.292428	0.421049	-6.1114	0	-0.5	-0.459147	-0.199479	-0.508151	0.613235	0.738356	-6.33709	0	0	0.290161	-0.199479	0.35178	0.726252	0.833103	-6.43048	0	0	-0.788364	-0.199479	-1.01887	0.31241	0.476016	-5.99868	0	-0.5	0.434604	-0.199479	0.629762	0.531272	0.633375	-6.4997	0	0	1.5452	-0.199479	1.87334	0.0659587	0.142349	-4.89534	0
692	ENSMUSG00000004945	Tmem242	0.161731	6.81926	1.28788	0.202797	0.322396	-5.85225	0	0	0.181413	6.81926	1.10334	0.274343	0.428298	-5.86699	0	0	0.0736594	6.81926	0.490751	0.625416	0.76279	-6.37247	0	0	-0.0322196	6.81926	-0.228829	0.81979	0.887143	-6.48443	0	0	0.165982	6.81926	1.32173	0.19134	0.287962	-5.83553	0	0	-0.127308	6.81926	-0.848177	0.399755	0.537366	-6.23932	0
693	ENSMUSG00000004947	Dtx2	-0.556867	6.03418	-3.05682	0.00335371	0.0159576	-2.33399	0	0	-0.188444	6.03418	-0.790056	0.432647	0.584913	-6.15681	0	0	-0.282285	6.03418	-1.29645	0.199851	0.370903	-5.66848	0	0	-0.84673	6.03418	-4.14544	0.00010957	0.00184734	0.972141	0	-0.5	-0.968933	6.03418	-5.31877	1.67431e-06	2.82739e-05	4.84608	0	-0.5	-0.537011	6.03418	-2.46632	0.0165644	0.0493463	-3.70868	0
694	ENSMUSG00000004951	Hspb1	0.0464812	6.62667	0.195598	0.845595	0.895631	-6.65156	0	0	-0.0173298	6.62667	-0.0556978	0.95577	0.976641	-6.46343	0	0	0.940386	6.62667	3.31086	0.00158767	0.0171234	-1.50356	0	0.5	0.582584	6.62667	2.18651	0.0327412	0.106147	-4.2255	0	0.5	0.594946	6.62667	2.50359	0.0150697	0.0390641	-3.7159	0	0.5	0.57192	6.62667	2.01359	0.048604	0.112748	-4.63987	0
695	ENSMUSG00000004952	Rasa4	1.38883	6.45647	6.81311	5.51027e-09	4.69039e-07	10.3866	0	0.5	1.28307	6.45647	4.80738	1.08662e-05	0.000349982	3.17799	0	0.5	1.50228	6.45647	6.1659	6.76442e-08	9.62137e-06	8.0078	0	0.5	0.834686	6.45647	3.65198	0.000552677	0.00609512	-0.541479	0	0.5	1.20707	6.45647	5.92146	1.72617e-07	4.56144e-06	7.0402	0	0.5	0.973349	6.45647	3.99499	0.000181361	0.00164537	0.440865	0
696	ENSMUSG00000004961	Syt5	-3.40523	0.96203	-4.63979	1.97632e-05	0.000291266	2.49365	-1	-1	-3.01113	0.96203	-3.13358	0.00268514	0.0195281	-1.96399	0	-0.5	-4.18541	0.96203	-4.77133	1.23665e-05	0.000527329	3.04294	-1	-1	-3.3807	0.96203	-4.10834	0.000124164	0.00201641	0.854607	-1	-1	-3.68232	0.96203	-5.01734	5.08057e-06	7.00537e-05	3.77799	-1	-1	-3.26981	0.96203	-3.72755	0.000434261	0.00321896	-0.378772	-1
697	ENSMUSG00000004980	Hnrnpa2b1	-0.184238	8.90441	-2.10525	0.0395203	0.0975075	-4.53304	0	0	-0.231126	8.90441	-2.01712	0.0482231	0.129656	-4.51332	0	0	-0.0388212	8.90441	-0.371144	0.711854	0.822951	-6.42354	0	0	-0.147472	8.90441	-1.50295	0.138167	0.275257	-5.40824	0	0	-0.168969	8.90441	-1.93077	0.0583032	0.112863	-4.88779	0	0	-0.125651	8.90441	-1.20127	0.234429	0.363894	-5.8847	0
698	ENSMUSG00000004994	Ccdc130	-0.0305232	5.57224	-0.191864	0.848505	0.897548	-6.65228	0	0	-0.284522	5.57224	-1.36596	0.177116	0.316308	-5.55346	0	0	-0.0343889	5.57224	-0.180855	0.857099	0.914004	-6.47567	0	0	-0.149101	5.57224	-0.835896	0.406573	0.564499	-6.16499	0	0	-0.131511	5.57224	-0.82666	0.411748	0.521121	-6.35739	0	0	-0.422772	5.57224	-2.22341	0.0300161	0.0778809	-4.22801	0
699	ENSMUSG00000004996	Mri1	0.595429	7.43419	4.38683	4.79657e-05	0.000585226	1.64814	0	0.5	0.498345	7.43419	2.8042	0.00681112	0.0362883	-2.80571	0	0	0.547986	7.43419	3.37784	0.00129633	0.0150153	-1.31707	0	0	0.713552	7.43419	4.68872	1.66097e-05	0.000471651	2.75397	0	0.5	0.545857	7.43419	4.02161	0.000165996	0.00115665	0.450255	0	0	0.680269	7.43419	4.19325	9.31863e-05	0.000987449	1.06913	0
700	ENSMUSG00000005034	Prkacb	0.0853442	6.24841	0.504353	0.615885	0.720095	-6.54368	0	0	0.0874928	6.24841	0.394904	0.694333	0.799511	-6.38767	0	0	-0.0824878	6.24841	-0.407849	0.684855	0.805357	-6.40937	0	0	-0.474652	6.24841	-2.50175	0.0151406	0.0634142	-3.55438	0	0	-0.2265	6.24841	-1.33853	0.18584	0.281543	-5.81381	0	0	0.0717874	6.24841	0.354942	0.723894	0.813052	-6.53339	0
701	ENSMUSG00000005043	Sgsh	0.0704564	5.15032	0.405603	0.686496	0.776315	-6.58849	0	0	0.211668	5.15032	0.930665	0.355805	0.512616	-6.03824	0	0	-0.0933619	5.15032	-0.449675	0.654587	0.784385	-6.3916	0	0	0.154106	5.15032	0.791237	0.431963	0.587178	-6.20073	0	0	-0.0813778	5.15032	-0.468474	0.641165	0.728044	-6.58796	0	0	-0.0121405	5.15032	-0.0584745	0.953568	0.973178	-6.5945	0
702	ENSMUSG00000005045	Chd5	0.606299	3.27993	1.38962	0.169848	0.283633	-5.72001	0	0.5	1.64985	3.27993	2.88809	0.005405	0.031229	-2.5979	0	0.5	1.32195	3.27993	2.53497	0.013907	0.0710019	-3.4635	0	0.5	0.4801	3.27993	0.981402	0.330387	0.493792	-6.03532	0	0	0.0136402	3.27993	0.0312629	0.975165	0.982723	-6.69718	0	0	0.757193	3.27993	1.45199	0.151783	0.264817	-5.5625	0
703	ENSMUSG00000005054	Cstb	-0.187121	7.69277	-1.51861	0.134182	0.238446	-5.53885	0	0	-0.344813	7.69277	-2.1373	0.036713	0.108199	-4.28273	0	0	-0.0784917	7.69277	-0.532962	0.596055	0.738872	-6.35109	0	0	-0.0565423	7.69277	-0.409265	0.683822	0.791407	-6.42727	0	0	-0.274072	7.69277	-2.22428	0.0299545	0.0670496	-4.31927	0	0	-0.424261	7.69277	-2.88075	0.00551633	0.0216937	-2.72442	0
704	ENSMUSG00000005057	Sh2b2	0.385707	2.87648	0.627536	0.53272	0.649706	-6.47429	0	0	0.352376	2.87648	0.437871	0.663073	0.776038	-6.36996	0	0	1.01214	2.87648	1.37775	0.173463	0.338758	-5.56365	0	0.5	-0.133966	2.87648	-0.194394	0.846533	0.904673	-6.49167	0	0	-1.37461	2.87648	-2.23645	0.0291017	0.0655771	-4.29421	0	-0.5	-0.282477	2.87648	-0.384515	0.701974	0.796026	-6.5225	0
705	ENSMUSG00000005069	Pex5	0.59853	4.20435	2.74512	0.00799602	0.0305443	-3.12438	0	0.5	0.51949	4.20435	1.81975	0.0738521	0.173404	-4.86663	0	0	0.538038	4.20435	2.06461	0.0433476	0.140619	-4.44782	0	0	0.57804	4.20435	2.36451	0.0213506	0.0802761	-3.85571	0	0	0.388583	4.20435	1.78222	0.0798405	0.144794	-5.14861	0	0	0.373721	4.20435	1.43408	0.156809	0.27153	-5.5874	0
706	ENSMUSG00000005078	Jkamp	0.196572	6.61725	1.08254	0.283402	0.411831	-6.09006	0	0	0.168381	6.61725	0.708226	0.481583	0.627987	-6.21708	0	0	0.0930679	6.61725	0.428814	0.669614	0.794354	-6.40067	0	0	0.352153	6.61725	1.72966	0.088901	0.20386	-5.05951	0	0	0.0596842	6.61725	0.328685	0.743553	0.811856	-6.64361	0	0	-0.171357	6.61725	-0.789536	0.432949	0.568388	-6.28671	0
707	ENSMUSG00000005087	Cd44	-0.543023	7.72108	-2.46949	0.0164326	0.0517929	-3.76829	0	0	-0.669969	7.72108	-2.32702	0.0234028	0.0807777	-3.89577	0	-0.5	-0.846425	7.72108	-3.22052	0.00207945	0.0206009	-1.75106	0	-0.5	-0.547311	7.72108	-2.21988	0.0302676	0.100859	-4.15803	0	0	-1.03644	7.72108	-4.71336	1.5214e-05	0.000172165	2.726	0	-0.5	-0.630091	7.72108	-2.3974	0.0196843	0.0563437	-3.86054	0
708	ENSMUSG00000005102	Eif2ak4	0.510216	4.82001	2.3828	0.0204089	0.0604677	-3.95944	0	0	0.452354	4.82001	1.6135	0.111951	0.23094	-5.201	0	0	0.055106	4.82001	0.215318	0.830259	0.896915	-6.46889	0	0	0.037665	4.82001	0.156884	0.87587	0.924771	-6.49823	0	0	0.349009	4.82001	1.62994	0.108423	0.184607	-5.39646	0	0	0.607907	4.82001	2.37531	0.0207901	0.058865	-3.90846	0
709	ENSMUSG00000005103	Wdr1	-0.0846627	6.70665	-0.576674	0.566345	0.678457	-6.50475	0	0	0.161494	6.70665	0.840141	0.404208	0.558253	-6.11674	0	0	0.107573	6.70665	0.613042	0.542196	0.696283	-6.30574	0	0	-0.0469087	6.70665	-0.28497	0.776661	0.85707	-6.4701	0	0	-0.0617133	6.70665	-0.420356	0.675747	0.756679	-6.6093	0	0	-0.146655	6.70665	-0.835763	0.406648	0.543566	-6.24963	0
710	ENSMUSG00000005107	Slc2a9	0.681194	3.48643	2.61979	0.0111591	0.0390901	-3.42382	0	0.5	0.597401	3.48643	1.75477	0.0844708	0.190223	-4.97588	0	0.5	0.0995745	3.48643	0.3204	0.749793	0.848074	-6.44094	0	0	-0.153068	3.48643	-0.525034	0.60152	0.7295	-6.37367	0	0	-0.0631089	3.48643	-0.242709	0.809069	0.862523	-6.66818	0	0	0.892551	3.48643	2.87196	0.00565256	0.022122	-2.74652	0
711	ENSMUSG00000005124	Ccn4	0.127542	-0.784439	0.269412	0.788549	0.854901	-6.6344	0	0	-1.10187	-0.784439	-1.77768	0.0805905	0.184007	-4.93777	0	-0.5	-0.59804	-0.784439	-1.05693	0.294837	0.473945	-5.94201	0	-0.5	-0.265936	-0.784439	-0.501015	0.618218	0.742275	-6.38588	0	0	-1.02269	-0.784439	-2.16028	0.0348092	0.0756705	-4.44911	0	-0.5	-0.148028	-0.784439	-0.261612	0.794528	0.864707	-6.56206	0
712	ENSMUSG00000005125	Ndrg1	-1.85396	1.51336	-2.85367	0.00594578	0.0244773	-2.85635	0	-0.5	-1.13885	1.51336	-1.33883	0.185742	0.327837	-5.58877	0	-0.5	-1.41969	1.51336	-1.8283	0.0725428	0.194509	-4.87683	0	-0.5	-1.4089	1.51336	-1.93415	0.0578774	0.153401	-4.70731	0	-0.5	-1.96431	1.51336	-3.02352	0.00368957	0.0130955	-2.44455	0	-0.5	-0.0462319	1.51336	-0.059538	0.952724	0.972877	-6.59444	0
713	ENSMUSG00000005131	4930550C14Rik	0.352237	-0.0101361	0.708924	0.481153	0.604737	-6.42027	0	0	0.952269	-0.0101361	1.4638	0.148536	0.280338	-5.42064	0	0.5	0.745437	-0.0101361	1.25523	0.214324	0.387069	-5.71931	0	0.5	0.552435	-0.0101361	0.991639	0.325408	0.48855	-6.02544	0	0	0.750064	-0.0101361	1.5096	0.136462	0.221293	-5.578	0	0.5	1.02235	-0.0101361	1.72153	0.0903757	0.180267	-5.15338	0
714	ENSMUSG00000005142	Man2b1	-0.6814	8.05278	-5.89146	1.9355e-07	7.54028e-06	6.94197	0	-0.5	-0.792094	8.05278	-5.23065	2.32104e-06	0.000110788	4.64229	0	-0.5	-0.576209	8.05278	-4.16821	0.000101446	0.00245428	1.05594	0	0	-0.606472	8.05278	-4.67669	1.73359e-05	0.000484697	2.7134	0	-0.5	-0.912988	8.05278	-7.89379	8.08084e-11	1.12669e-08	14.4801	0	-0.5	-0.868679	8.05278	-6.28389	4.29353e-08	2.80842e-06	8.42235	0
715	ENSMUSG00000005148	Klf5	-1.2685	0.124791	-1.80539	0.076097	0.157324	-5.08354	0	-0.5	-0.298394	0.124791	-0.324362	0.746807	0.837944	-6.41279	0	0	-1.9638	0.124791	-2.33845	0.0227593	0.0961025	-3.89508	0	-0.5	-1.69821	0.124791	-2.15566	0.0351842	0.111409	-4.28712	0	-0.5	-0.839394	0.124791	-1.19467	0.236979	0.340403	-5.99144	0	-0.5	-1.84571	0.124791	-2.19783	0.0318833	0.0815868	-4.28008	0
716	ENSMUSG00000005150	Wdr83	0.75206	5.98377	4.94155	6.69382e-06	0.000124375	3.52992	0	0.5	0.873871	5.98377	4.38547	4.81934e-05	0.0010296	1.77149	0	0.5	0.549737	5.98377	3.02214	0.00370417	0.0304982	-2.27758	0	0	0.864639	5.98377	5.06702	4.23732e-06	0.000172369	4.05187	0	0.5	0.808709	5.98377	5.31376	1.70576e-06	2.87362e-05	4.82815	0	0.5	0.441929	5.98377	2.42947	0.0181724	0.0530991	-3.79031	0
717	ENSMUSG00000005161	Prdx2	-0.382125	8.10472	-3.5033	0.000881459	0.00573734	-1.09781	0	0	-0.41472	8.10472	-2.90393	0.00517175	0.0303278	-2.55815	0	0	-0.428554	8.10472	-3.28721	0.00170459	0.0179549	-1.56881	0	0	-0.434281	8.10472	-3.551	0.000759712	0.00769959	-0.836859	0	0	-0.600656	8.10472	-5.50678	8.29738e-07	1.60737e-05	5.52305	0	-0.5	-0.69195	8.10472	-5.30757	1.74543e-06	4.56114e-05	4.85977	0
718	ENSMUSG00000005198	Polr2a	-0.604604	7.28648	-5.024	4.95872e-06	9.73058e-05	3.81774	0	-0.5	-0.663384	7.28648	-4.21019	8.79713e-05	0.00159507	1.20569	0	-0.5	-0.451178	7.28648	-3.13672	0.00266061	0.0244419	-1.97636	0	0	-0.381856	7.28648	-2.83	0.0063464	0.0349077	-2.77941	0	0	-0.463802	7.28648	-3.854	0.000288459	0.00178647	-0.0716268	0	0	-0.547698	7.28648	-3.80775	0.000335283	0.00265632	-0.136511	0
719	ENSMUSG00000005204	Senp3	0.285711	5.98146	1.5156	0.134939	0.23925	-5.54324	0	0	0.41005	5.98146	1.66133	0.101934	0.216656	-5.12671	0	0	0.291115	5.98146	1.29203	0.201366	0.372452	-5.674	0	0	0.304308	5.98146	1.43973	0.155209	0.297841	-5.49743	0	0	0.392895	5.98146	2.08419	0.0414659	0.0865407	-4.59926	0	0	0.351633	5.98146	1.56062	0.123941	0.22805	-5.40528	0
720	ENSMUSG00000005220	Corin	-1.45226	-0.767056	-3.42275	0.00113014	0.00696051	-1.32924	0	-0.5	-1.70325	-0.767056	-3.06596	0.00326656	0.0223245	-2.14231	0	-0.5	-1.56677	-0.767056	-3.08947	0.00305221	0.026796	-2.10154	0	-0.5	-1.00895	-0.767056	-2.12084	0.0381325	0.117224	-4.35577	0	-0.5	-1.79104	-0.767056	-4.2212	8.47357e-05	0.000681188	1.08782	0	-0.5	-0.737617	-0.767056	-1.45449	0.151091	0.264004	-5.559	0
721	ENSMUSG00000005225	Plekha8	0.306391	3.62213	1.15311	0.253498	0.379728	-6.01276	0	0	0.374148	3.62213	1.07547	0.286528	0.442079	-5.89653	0	0	0.569322	3.62213	1.79267	0.0781326	0.203585	-4.9375	0	0	0.457113	3.62213	1.53435	0.130268	0.264543	-5.3626	0	0	0.516757	3.62213	1.94483	0.0565489	0.110161	-4.86215	0	0	0.540395	3.62213	1.70159	0.0940776	0.185645	-5.18581	0
722	ENSMUSG00000005233	Spc25	1.88436	4.48523	4.44252	3.953e-05	0.000498667	1.83231	0	0.5	1.33563	4.48523	2.40498	0.0193169	0.0711072	-3.72886	0	0.5	1.14603	4.48523	2.26054	0.0274771	0.107436	-4.05822	0	0.5	1.88124	4.48523	3.95566	0.000206592	0.00296032	0.376954	0	0.5	2.43906	4.48523	5.75027	3.31116e-07	7.77975e-06	6.41027	1	1	2.08508	4.48523	4.1128	0.000122315	0.00121074	0.812204	1
723	ENSMUSG00000005237	Dnah2	-0.764943	0.0394127	-1.29316	0.200977	0.320315	-5.84562	0	-0.5	-1.28567	0.0394127	-1.66001	0.102198	0.217067	-5.12877	0	-0.5	-0.715154	0.0394127	-1.01151	0.315885	0.495196	-5.98785	0	-0.5	0.209343	0.0394127	0.315639	0.753386	0.841184	-6.46095	0	0	-0.760227	0.0394127	-1.28519	0.20373	0.302314	-5.8819	0	-0.5	-1.34723	0.0394127	-1.90553	0.0615697	0.135095	-4.83814	0
724	ENSMUSG00000005262	Ufd1	-0.143457	7.712	-1.60051	0.114808	0.213376	-5.41615	0	0	-0.0616599	7.712	-0.525407	0.601262	0.72852	-6.32827	0	0	-0.0306466	7.712	-0.286066	0.775826	0.86419	-6.45128	0	0	0.16158	7.712	1.6078	0.113199	0.240238	-5.25251	0	0	-0.0111589	7.712	-0.124496	0.901344	0.930452	-6.68991	0	0	-0.119624	7.712	-1.11661	0.26867	0.403012	-5.98043	0
725	ENSMUSG00000005267	Zfp287	0.671514	4.04889	2.62738	0.010939	0.038555	-3.406	0	0.5	0.879195	4.04889	2.62731	0.0109411	0.0490536	-3.2285	0	0.5	0.334041	4.04889	1.0935	0.278604	0.457651	-5.9037	0	0	-0.0271919	4.04889	-0.0948891	0.924723	0.954726	-6.50599	0	0	0.721942	4.04889	2.82469	0.00643956	0.0202213	-2.95231	0	0.5	0.837796	4.04889	2.74256	0.00805147	0.0287458	-3.06577	0
726	ENSMUSG00000005268	Prlr	0.308806	6.12379	1.09328	0.278696	0.406743	-6.07859	0	0	-0.501599	6.12379	-1.35632	0.180145	0.320475	-5.56608	0	0	0.162473	6.12379	0.481257	0.632107	0.768442	-6.37704	0	0	0.282828	6.12379	0.893054	0.375443	0.5363	-6.11646	0	0	-0.0583302	6.12379	-0.20651	0.837101	0.884161	-6.67632	0	0	0.632608	6.12379	1.87384	0.0658893	0.1423	-4.89446	0
727	ENSMUSG00000005299	Letm1	-0.279192	6.996	-2.43553	0.0178987	0.055207	-3.84383	0	0	-0.250276	6.996	-1.66751	0.100693	0.214752	-5.11696	0	0	-0.237689	6.996	-1.7348	0.087979	0.218868	-5.03379	0	0	-0.345247	6.996	-2.68613	0.00936529	0.0459335	-3.12822	0	0	-0.482477	6.996	-4.20888	8.83643e-05	0.000706148	1.04799	0	0	-0.462893	6.996	-3.37846	0.00129387	0.00730838	-1.39511	0
728	ENSMUSG00000005312	Ubqln1	0.0129592	7.42116	0.097342	0.922784	0.948794	-6.66596	0	0	0.254933	7.42116	1.46254	0.148881	0.28069	-5.42241	0	0	0.0406382	7.42116	0.255392	0.799306	0.878478	-6.45952	0	0	0.0546666	7.42116	0.36623	0.715499	0.814064	-6.44383	0	0	0.065279	7.42116	0.490339	0.625706	0.714509	-6.5775	0	0	-0.000128979	7.42116	-0.000810572	0.999356	0.999686	-6.59621	0
729	ENSMUSG00000005339	Fcer1a	-1.62367	-0.361442	-2.37528	0.0207917	0.0612764	-3.97577	0	-0.5	-2.52746	-0.361442	-2.82396	0.00645242	0.0350362	-2.75718	0	-0.5	-3.09411	-0.361442	-3.78705	0.000358523	0.00606399	-0.125791	-1	-1	-2.42942	-0.361442	-3.16976	0.0024153	0.0176095	-1.9024	0	-0.5	-3.36071	-0.361442	-4.9164	7.33257e-06	9.45251e-05	3.42566	-1	-1	-2.92409	-0.361442	-3.57895	0.000695996	0.00456099	-0.819195	-1
730	ENSMUSG00000005354	Txn2	0.181042	7.81713	1.99192	0.0509966	0.117689	-4.74978	0	0	0.104633	7.81713	0.879262	0.382813	0.538709	-6.08377	0	0	0.138005	7.81713	1.27039	0.208916	0.381193	-5.7008	0	0	0.174645	7.81713	1.71379	0.0917977	0.208719	-5.08536	0	0	0.104821	7.81713	1.15329	0.253424	0.359035	-6.03897	0	0	0.109756	7.81713	1.01035	0.316439	0.454634	-6.09109	0
731	ENSMUSG00000005360	Slc1a3	0.132318	0.506825	0.180043	0.857733	0.90406	-6.65448	0	0	-1.75883	0.506825	-1.82785	0.0726113	0.171594	-4.85278	0	-0.5	-0.698285	0.506825	-0.794949	0.429818	0.600154	-6.17955	0	-0.5	0.0861537	0.506825	0.104554	0.917083	0.949636	-6.50503	0	0	1.00007	0.506825	1.36078	0.178738	0.272872	-5.78463	0	0.5	2.40781	0.506825	2.74112	0.00808273	0.0288185	-3.06926	0
732	ENSMUSG00000005362	Crbn	1.20234	6.7642	5.05688	4.39741e-06	8.84196e-05	3.93306	0	0.5	1.00691	6.7642	3.23446	0.00199515	0.0158543	-1.69282	0	0.5	0.90254	6.7642	3.17592	0.00237197	0.0224516	-1.87148	0	0.5	1.2057	6.7642	4.52272	2.98649e-05	0.00072086	2.19832	0	0.5	0.961493	6.7642	4.0439	0.000154103	0.00109374	0.520616	0	0.5	1.35606	6.7642	4.77178	1.23464e-05	0.000203308	2.98888	0
733	ENSMUSG00000005364	Il5ra	2.70668	6.74088	5.16376	2.97066e-06	6.39809e-05	4.30982	1	1	2.45091	6.74088	3.5712	0.000713144	0.00760627	-0.746041	1	1	1.70659	6.74088	2.724	0.00846364	0.0523249	-3.0223	0	0.5	1.53981	6.74088	2.62001	0.0111527	0.0515004	-3.28379	0	0.5	1.17202	6.74088	2.23597	0.0291352	0.0656245	-4.29521	0	0.5	2.94384	6.74088	4.69885	1.60214e-05	0.000248566	2.74052	1
734	ENSMUSG00000005370	Msh6	0.453463	5.94517	2.5601	0.0130348	0.0437377	-3.56256	0	0	0.548142	5.94517	2.36356	0.0214005	0.0759846	-3.8181	0	0	0.321014	5.94517	1.51631	0.13476	0.287041	-5.37133	0	0	0.472762	5.94517	2.38049	0.0205261	0.0783236	-3.82135	0	0	0.540777	5.94517	3.05305	0.00339025	0.0122506	-2.36699	0	0	0.328804	5.94517	1.55311	0.125726	0.230427	-5.4165	0
735	ENSMUSG00000005371	Fbxo11	0.456311	5.2242	1.45906	0.149833	0.258527	-5.62434	0	0	-0.0876303	5.2242	-0.214005	0.831278	0.89733	-6.44225	0	0	0.222727	5.2242	0.595845	0.553549	0.705604	-6.31601	0	0	0.370545	5.2242	1.05672	0.294931	0.45757	-5.96031	0	0	0.0769422	5.2242	0.246023	0.806515	0.860475	-6.66737	0	0	0.383121	5.2242	1.02494	0.309562	0.44733	-6.07653	0
736	ENSMUSG00000005373	Mlxipl	-1.50758	0.115569	-2.1351	0.0368996	0.0926776	-4.47423	0	-0.5	-1.94628	0.115569	-2.10524	0.039521	0.113747	-4.34536	0	-0.5	-1.80588	0.115569	-2.13982	0.0364998	0.126509	-4.30183	0	-0.5	-1.85662	0.115569	-2.34514	0.02239	0.0826385	-3.89711	0	-0.5	-1.76298	0.115569	-2.49681	0.0153323	0.0395926	-3.73123	0	-0.5	-1.88369	0.115569	-2.23201	0.0294099	0.0766835	-4.21038	0
737	ENSMUSG00000005374	Tbl2	0.0263775	7.20254	0.160119	0.873332	0.91553	-6.65787	0	0	0.327858	7.20254	1.52003	0.133824	0.26076	-5.34045	0	0	0.238397	7.20254	1.21076	0.230797	0.405545	-5.77242	0	0	0.25028	7.20254	1.35501	0.18056	0.329539	-5.61136	0	0	0.0808496	7.20254	0.49078	0.625396	0.714271	-6.57728	0	0	-0.280167	7.20254	-1.4229	0.160011	0.275387	-5.6028	0
738	ENSMUSG00000005378	Bud23	-0.0439864	7.21332	-0.427307	0.670705	0.76392	-6.57947	0	0	-0.034302	7.21332	-0.254507	0.799986	0.876997	-6.43284	0	0	-0.0175635	7.21332	-0.142752	0.886971	0.933324	-6.48179	0	0	-0.182591	7.21332	-1.58201	0.118975	0.248907	-5.29171	0	0	-0.139786	7.21332	-1.35795	0.17963	0.273858	-5.78837	0	0	-0.342565	7.21332	-2.78428	0.00719127	0.0263897	-2.96406	0
739	ENSMUSG00000005397	Nid1	-0.966712	-0.568378	-1.61013	0.112687	0.21043	-5.40133	0	-0.5	-1.40649	-0.568378	-1.78921	0.0786957	0.181243	-4.91843	0	-0.5	-0.693654	-0.568378	-0.966623	0.337664	0.516425	-6.03125	0	-0.5	-1.02109	-0.568378	-1.51683	0.134631	0.270713	-5.38818	0	-0.5	-0.911549	-0.568378	-1.51826	0.134271	0.218674	-5.56537	0	-0.5	-1.82891	-0.568378	-2.54863	0.0134267	0.042084	-3.52278	0
740	ENSMUSG00000005410	Mcm5	1.3802	6.17368	4.49101	3.33744e-05	0.000439591	1.99361	0	0.5	1.12071	6.17368	2.78519	0.00717356	0.0374641	-2.85218	0	0.5	1.13359	6.17368	3.08609	0.00308223	0.0269603	-2.11045	0	0.5	1.44146	6.17368	4.18324	9.6407e-05	0.00166652	1.09252	0	0.5	1.78606	6.17368	5.81163	2.62299e-07	6.47892e-06	6.6355	0	0.5	0.929716	6.17368	2.53105	0.0140476	0.0435185	-3.56289	0
741	ENSMUSG00000005413	Hmox1	-1.98998	5.3897	-5.14681	3.16191e-06	6.72794e-05	4.24986	0	-0.5	-1.91567	5.3897	-3.78416	0.000361896	0.00466808	-0.116597	0	-0.5	-0.759429	5.3897	-1.64333	0.105614	0.24537	-5.18013	0	-0.5	-1.96875	5.3897	-4.54138	2.79709e-05	0.000687689	2.26031	0	-0.5	-1.63816	5.3897	-4.23688	8.03264e-05	0.000653496	1.13859	0	-0.5	-2.37196	5.3897	-5.1327	3.33023e-06	7.42922e-05	4.24089	-1
742	ENSMUSG00000005417	Mprip	-0.0636254	7.15566	-0.529477	0.598454	0.705279	-6.53074	0	0	-0.0527571	7.15566	-0.335317	0.738571	0.831918	-6.40921	0	0	-0.114277	7.15566	-0.795656	0.42941	0.599821	-6.17899	0	0	-0.300457	7.15566	-2.23001	0.0295503	0.099253	-4.13738	0	0	-0.0836623	7.15566	-0.696219	0.489015	0.594992	-6.4559	0	0	-0.159489	7.15566	-1.11044	0.271297	0.40616	-5.98715	0
743	ENSMUSG00000005442	Cic	-0.682965	7.0035	-6.45718	2.19705e-08	1.31161e-06	9.04667	0	-0.5	-0.615516	7.0035	-4.44469	3.92319e-05	0.000889701	1.96527	0	-0.5	-0.339812	7.0035	-2.68802	0.00931836	0.0554253	-3.10819	0	0	-0.605247	7.0035	-5.10369	3.70453e-06	0.000156084	4.1798	0	-0.5	-0.597884	7.0035	-5.65277	4.78909e-07	1.03885e-05	6.05368	0	-0.5	-0.846719	7.0035	-6.69781	8.63221e-09	8.2037e-07	9.96912	0
744	ENSMUSG00000005447	Pafah1b3	-0.78544	8.3648	-5.46816	9.58976e-07	2.5956e-05	5.39788	0	-0.5	-0.945195	8.3648	-5.02584	4.92554e-06	0.000189107	3.92784	0	-0.5	-0.794991	8.3648	-4.63063	2.0415e-05	0.000750965	2.56815	0	-0.5	-0.802965	8.3648	-4.98578	5.69982e-06	0.000215708	3.76973	0	-0.5	-1.09025	8.3648	-7.59021	2.64656e-10	2.67089e-08	13.3275	0	-0.5	-1.08158	8.3648	-6.29994	4.03573e-08	2.68117e-06	8.48202	0
745	ENSMUSG00000005465	Il27ra	-0.075991	2.5557	-0.145676	0.884672	0.922861	-6.66008	0	0	-1.05961	2.5557	-1.55142	0.126129	0.25085	-5.29448	0	-0.5	-1.59978	2.5557	-2.56587	0.0128418	0.0674382	-3.39309	0	-0.5	-1.56723	2.5557	-2.67958	0.00952991	0.046465	-3.14377	0	-0.5	0.55124	2.5557	1.05674	0.294923	0.404132	-6.14365	0	0	-0.30066	2.5557	-0.482228	0.631422	0.742439	-6.48036	0
746	ENSMUSG00000005469	Prkaca	-0.0261117	6.1123	-0.223356	0.824027	0.88034	-6.64575	0	0	-0.0196313	6.1123	-0.128254	0.898383	0.940544	-6.45681	0	0	-0.0489163	6.1123	-0.350078	0.727522	0.833696	-6.43107	0	0	-0.25029	6.1123	-1.90947	0.0610489	0.158918	-4.75166	0	0	-0.135215	6.1123	-1.15661	0.252078	0.357487	-6.03522	0	0	-0.463232	6.1123	-3.3152	0.00156707	0.00839506	-1.57225	0
747	ENSMUSG00000005470	Asf1b	0.386144	5.56367	0.873799	0.385757	0.516023	-6.29109	0	0	0.129904	5.56367	0.224514	0.82313	0.89215	-6.43996	0	0	0.367751	5.56367	0.69625	0.488996	0.653753	-6.25199	0	0	0.583613	5.56367	1.17786	0.243563	0.403173	-5.82851	0	0.5	1.11048	5.56367	2.51289	0.0147163	0.0383336	-3.69481	0	0.5	0.230436	5.56367	0.436277	0.664222	0.767299	-6.50136	0
748	ENSMUSG00000005481	Ddx39	0.241402	7.45576	2.15682	0.0350898	0.0894572	-4.43101	0	0	0.371696	7.45576	2.53642	0.0138554	0.0573173	-3.43734	0	0	0.215989	7.45576	1.61456	0.111721	0.254073	-5.22467	0	0	0.289323	7.45576	2.3055	0.024659	0.0882319	-3.98098	0	0	0.330871	7.45576	2.95619	0.00446653	0.0152406	-2.61935	0	0	0.107685	7.45576	0.804966	0.424059	0.559873	-6.27456	0
749	ENSMUSG00000005483	Dnajb1	-0.819026	8.19541	-4.33839	5.67087e-05	0.000658988	1.48885	0	-0.5	-0.856202	8.19541	-3.4639	0.000995791	0.00975222	-1.05443	0	-0.5	-0.231606	8.19541	-1.02643	0.308864	0.487797	-5.97301	0	0	-0.0736214	8.19541	-0.34781	0.729216	0.823964	-6.45035	0	0	-0.316875	8.19541	-1.67849	0.0985213	0.171201	-5.31961	0	0	-0.613862	8.19541	-2.72051	0.00854332	0.0299986	-3.11905	0
750	ENSMUSG00000005493	Msh4	-0.791797	-0.412695	-1.58243	0.118879	0.218603	-5.44374	0	-0.5	-1.33792	-0.412695	-2.0422	0.045593	0.124903	-4.46616	0	-0.5	-0.534346	-0.412695	-0.893472	0.375221	0.551422	-6.09788	0	0	-0.419065	-0.412695	-0.746962	0.458042	0.610804	-6.23426	0	0	-0.26941	-0.412695	-0.538423	0.592303	0.686014	-6.55283	0	0	0.283381	-0.412695	0.473838	0.637358	0.746313	-6.48435	0
751	ENSMUSG00000005501	Usp40	0.444451	4.82084	2.10252	0.0397682	0.097944	-4.53839	0	0	0.351772	4.82084	1.27097	0.208708	0.355445	-5.67416	0	0	0.0252715	4.82084	0.100022	0.920664	0.954862	-6.48695	0	0	0.170341	4.82084	0.718693	0.475156	0.625504	-6.25468	0	0	0.557324	4.82084	2.63648	0.0106807	0.0298623	-3.40865	0	0	0.671822	4.82084	2.659	0.0100643	0.033953	-3.26589	0
752	ENSMUSG00000005505	Kbtbd4	-0.790153	-1.03777	-1.96839	0.0537093	0.122039	-4.79347	0	-0.5	-0.778037	-1.03777	-1.48033	0.144085	0.27485	-5.39736	0	-0.5	-0.950638	-1.03777	-1.98137	0.0521987	0.158329	-4.60415	0	-0.5	-1.01998	-1.03777	-2.26621	0.0271067	0.0935469	-4.06292	0	-0.5	-1.02583	-1.03777	-2.55551	0.0131906	0.0352431	-3.59737	0	-0.5	-0.833829	-1.03777	-1.73791	0.0874247	0.175902	-5.12647	0
753	ENSMUSG00000005506	Celf1	-1.47482	-0.521398	-2.71348	0.00870592	0.032466	-3.20102	0	-0.5	-2.08461	-0.521398	-2.92934	0.0048169	0.0289027	-2.49403	0	-0.5	-1.11085	-0.521398	-1.70997	0.0925057	0.225767	-5.07422	0	-0.5	-1.52558	-0.521398	-2.50339	0.0150775	0.0632495	-3.55069	0	-0.5	-0.367256	-0.521398	-0.675701	0.50186	0.606796	-6.46988	0	0	-0.851841	-0.521398	-1.31127	0.194827	0.318109	-5.75039	0
754	ENSMUSG00000005510	Ndufs3	-0.367229	5.73124	-2.16281	0.0346046	0.0886039	-4.41902	0	0	-0.5748	5.73124	-2.58557	0.0122021	0.0527646	-3.32513	0	0	-0.520934	5.73124	-2.56692	0.012807	0.0674036	-3.39068	0	0	-0.49738	5.73124	-2.61263	0.0113706	0.0521056	-3.30098	0	0	-0.539591	5.73124	-3.17794	0.00235794	0.00921989	-2.03293	0	0	-0.661137	5.73124	-3.25778	0.0018614	0.00951787	-1.73106	0
755	ENSMUSG00000005514	Por	-0.282657	6.46343	-2.39328	0.0198861	0.0592994	-3.93662	0	0	-0.0515888	6.46343	-0.333617	0.739847	0.832868	-6.40978	0	0	0.246273	6.46343	1.74461	0.0862401	0.216217	-5.01766	0	0	-0.147229	6.46343	-1.11182	0.270709	0.432535	-5.90206	0	0	-0.165314	6.46343	-1.39973	0.166812	0.258784	-5.73249	0	0	-0.156337	6.46343	-1.1075	0.272555	0.407526	-5.99034	0
756	ENSMUSG00000005533	Igf1r	0.949772	7.00249	3.97481	0.000193912	0.00173771	0.323609	0	0.5	0.812207	7.00249	2.5961	0.011872	0.0518346	-3.30086	0	0.5	0.828704	7.00249	2.90165	0.00520464	0.0381535	-2.58549	0	0.5	1.23799	7.00249	4.62085	2.11339e-05	0.000560565	2.52568	0	0.5	0.977872	7.00249	4.09241	0.000130996	0.000958335	0.674483	0	0.5	1.60234	7.00249	5.61049	5.61741e-07	1.94234e-05	5.94781	0
757	ENSMUSG00000005534	Insr	0.0447145	4.07673	0.109376	0.913274	0.942344	-6.66471	0	0	0.100623	4.07673	0.187989	0.851528	0.909153	-6.44743	0	0	-0.451027	4.07673	-0.923053	0.359725	0.536763	-6.07155	0	0	-1.55962	4.07673	-3.40253	0.00120232	0.0106748	-1.26144	0	-0.5	-0.333798	4.07673	-0.816505	0.417483	0.526901	-6.36565	0	0	-0.138837	4.07673	-0.284139	0.777295	0.852342	-6.55594	0
758	ENSMUSG00000005540	Fcer2a	0.19005	3.6779	0.23842	0.812378	0.871998	-6.64227	0	0	-0.177355	3.6779	-0.169933	0.865642	0.918978	-6.45064	0	0	2.2222	3.6779	2.33242	0.0230972	0.0968538	-3.90788	0	0.5	1.66472	3.6779	1.86261	0.0674794	0.169867	-4.83449	0	0.5	1.78236	3.6779	2.23599	0.0291338	0.0656245	-4.29517	0	0.5	1.52224	3.6779	1.59774	0.115424	0.216208	-5.34918	0
759	ENSMUSG00000005553	Atp4a	2.4842	1.40716	5.07268	4.15044e-06	8.40919e-05	3.98856	1	1	2.80397	1.40716	4.37303	5.03131e-05	0.00106064	1.73097	1	1	2.54436	1.40716	4.34688	5.50718e-05	0.00155015	1.63086	1	1	2.09933	1.40716	3.82331	0.000318767	0.00405744	-0.0286855	1	1	2.13371	1.40716	4.35699	5.31829e-05	0.000472779	1.53087	1	1	2.86507	1.40716	4.89479	7.92919e-06	0.000144616	3.41145	1
760	ENSMUSG00000005566	Trim28	-0.116264	7.51016	-1.12367	0.265689	0.392879	-6.04558	0	0	-0.147439	7.51016	-1.08834	0.280856	0.435515	-5.88298	0	0	0.0469837	7.51016	0.379916	0.705367	0.818711	-6.42027	0	0	-0.152438	7.51016	-1.31399	0.193918	0.345905	-5.6642	0	0	-0.169308	7.51016	-1.63632	0.107077	0.182904	-5.38648	0	0	-0.126715	7.51016	-1.02464	0.309702	0.447441	-6.07683	0
761	ENSMUSG00000005575	Ube2m	-0.418171	7.43415	-4.25489	7.55335e-05	0.000820891	1.21646	0	0	-0.382262	7.43415	-2.97067	0.00428766	0.0268137	-2.38887	0	0	-0.123937	7.43415	-1.05508	0.295673	0.474639	-5.94391	0	0	-0.144125	7.43415	-1.30792	0.195955	0.348454	-5.67188	0	0	-0.361117	7.43415	-3.67437	0.000514716	0.00282893	-0.616192	0	0	-0.501598	7.43415	-4.27012	7.16996e-05	0.000803134	1.31709	0
762	ENSMUSG00000005580	Adcy9	1.32316	4.00083	4.07166	0.000140437	0.00133786	0.628579	0	0.5	1.22435	4.00083	2.87755	0.0055655	0.0318472	-2.62425	0	0.5	1.01514	4.00083	2.61355	0.011343	0.0627985	-3.28312	0	0.5	0.457996	4.00083	1.25698	0.213697	0.369427	-5.73508	0	0	0.773628	4.00083	2.38062	0.0205193	0.0496818	-3.98877	0	0.5	0.907704	4.00083	2.33696	0.0228424	0.0634205	-3.99078	0
763	ENSMUSG00000005583	Mef2c	-0.665528	8.40059	-3.20434	0.0021814	0.0115461	-1.93845	0	-0.5	-1.33473	8.40059	-4.90822	7.55321e-06	0.000261134	3.52246	0	-0.5	-0.641152	8.40059	-2.58275	0.012292	0.0659003	-3.35435	0	-0.5	-0.622823	8.40059	-2.67451	0.00965912	0.0468784	-3.15578	0	-0.5	-0.645391	8.40059	-3.10738	0.00289782	0.0108294	-2.22283	0	-0.5	-0.0954083	8.40059	-0.384332	0.702109	0.796136	-6.52257	0
764	ENSMUSG00000005609	Ctr9	-0.0886658	6.22285	-0.583536	0.561749	0.674321	-6.50079	0	0	-0.112079	6.22285	-0.563368	0.575311	0.708651	-6.30786	0	0	0.041753	6.22285	0.229904	0.818958	0.890316	-6.46566	0	0	-0.0830389	6.22285	-0.487417	0.627762	0.749453	-6.39253	0	0	0.160408	6.22285	1.05569	0.295397	0.404598	-6.14474	0	0	0.18778	6.22285	1.03397	0.305352	0.44315	-6.06741	0
765	ENSMUSG00000005610	Eif4g2	-0.179037	7.93791	-1.06383	0.291723	0.420263	-6.10976	0	0	-0.663318	7.93791	-3.0103	0.00383138	0.024835	-2.28701	0	-0.5	-0.713259	7.93791	-3.5459	0.000771931	0.0104201	-0.838318	0	-0.5	-0.32029	7.93791	-1.69739	0.0948735	0.213264	-5.11186	0	0	-0.523353	7.93791	-3.10975	0.00287801	0.0107706	-2.21652	0	0	-0.1273	7.93791	-0.632857	0.529263	0.655179	-6.39698	0
766	ENSMUSG00000005611	Mrvi1	-1.4449	-1.00582	-3.15464	0.00252483	0.0128596	-2.07318	0	-0.5	-0.0420249	-1.00582	-0.0700773	0.944368	0.97047	-6.46253	0	0	-0.69277	-1.00582	-1.26547	0.210661	0.383357	-5.70684	0	-0.5	-1.18096	-1.00582	-2.29961	0.0250131	0.0890898	-3.99335	0	-0.5	-1.27048	-1.00582	-2.77382	0.00739862	0.0225054	-3.07803	0	-0.5	-1.11364	-1.00582	-2.03426	0.046412	0.108975	-4.60086	0
767	ENSMUSG00000005615	Pcyt1a	-0.222034	5.83511	-1.13309	0.261745	0.388755	-6.03517	0	0	-0.117217	5.83511	-0.456869	0.649437	0.766428	-6.36155	0	0	0.334124	5.83511	1.42659	0.158949	0.32076	-5.49783	0	0	0.353653	5.83511	1.60964	0.112795	0.239907	-5.24969	0	0	0.228068	5.83511	1.16388	0.249141	0.354437	-6.02696	0	0	-0.288904	5.83511	-1.23352	0.222257	0.349942	-5.84649	0
768	ENSMUSG00000005621	Zfp592	-0.18069	6.81097	-1.33728	0.186244	0.30369	-5.78921	0	0	0.0699411	6.81097	0.395349	0.694006	0.799308	-6.38749	0	0	0.0118344	6.81097	0.0732801	0.94183	0.969383	-6.48925	0	0	-0.0586932	6.81097	-0.387422	0.699832	0.802834	-6.4359	0	0	-0.109436	6.81097	-0.809936	0.42122	0.530574	-6.37094	0	0	0.0721579	6.81097	0.44681	0.656642	0.761448	-6.49673	0
769	ENSMUSG00000005625	Psmd4	-0.268738	7.89336	-3.05466	0.00337457	0.0160342	-2.33968	0	0	-0.283784	7.89336	-2.46365	0.0166765	0.0645526	-3.60028	0	0	-0.0879996	7.89336	-0.836879	0.406025	0.578539	-6.14593	0	0	-0.217755	7.89336	-2.20754	0.0311625	0.102822	-4.18308	0	0	-0.200503	7.89336	-2.27905	0.0262839	0.0605011	-4.20561	0	0	-0.21323	7.89336	-2.02782	0.047085	0.110043	-4.61304	0
770	ENSMUSG00000005628	Tmod4	-0.463128	0.611436	-0.761782	0.449213	0.575933	-6.38173	0	0	-0.884208	0.611436	-1.11082	0.271138	0.424771	-5.85895	0	-0.5	-1.05835	0.611436	-1.45649	0.150539	0.309235	-5.45647	0	-0.5	-0.598669	0.611436	-0.878261	0.383352	0.543768	-6.12932	0	-0.5	0.292002	0.611436	0.480304	0.632781	0.72073	-6.58236	0	0	0.562155	0.611436	0.773632	0.442226	0.577099	-6.29899	0
771	ENSMUSG00000005640	Insrr	-0.592082	-0.881701	-1.17429	0.244981	0.370187	-5.98866	0	-0.5	-1.58841	-0.881701	-2.4061	0.0192634	0.0709875	-3.72644	0	-0.5	-0.95095	-0.881701	-1.57797	0.119899	0.265644	-5.28028	0	-0.5	-1.03854	-0.881701	-1.83706	0.0712197	0.175589	-4.87888	0	-0.5	-0.273597	-0.881701	-0.54263	0.589421	0.68342	-6.55057	0	0	1.13044	-0.881701	1.87581	0.0656134	0.141881	-4.89099	0
772	ENSMUSG00000005656	Snx6	0.704162	7.81745	5.582	6.25397e-07	1.84084e-05	5.80992	0	0.5	0.846301	7.81745	5.1239	3.43968e-06	0.000149245	4.26863	0	0.5	0.416855	7.81745	2.76472	0.00758346	0.0488821	-2.92403	0	0	0.526079	7.81745	3.71943	0.000445715	0.00521016	-0.34132	0	0	0.516074	7.81745	4.091	0.000131619	0.000962194	0.669986	0	0	0.392183	7.81745	2.60109	0.0117186	0.0379511	-3.40176	0
773	ENSMUSG00000005667	Mthfd2	0.823052	7.75513	3.75362	0.000399359	0.00308618	-0.356801	0	0.5	0.971101	7.75513	3.38257	0.00127781	0.0114944	-1.28409	0	0.5	0.952312	7.75513	3.63372	0.000585612	0.0085829	-0.58221	0	0.5	0.974407	7.75513	3.96343	0.000201353	0.00291708	0.401016	0	0.5	0.777108	7.75513	3.54409	0.000776305	0.00391245	-1.00099	0	0.5	0.883478	7.75513	3.37107	0.00132329	0.00743887	-1.41592	0
774	ENSMUSG00000005672	Kit	2.77195	2.82845	4.87036	8.66102e-06	0.000152326	3.28296	1	1	3.91674	2.82845	5.25604	2.11291e-06	0.00010369	4.73158	1	1	-1.31846	2.82845	-1.93817	0.0573743	0.167882	-4.68306	0	-0.5	-2.75484	2.82845	-4.31698	6.10466e-05	0.00121252	1.52297	-1	-1	-2.46927	2.82845	-4.33854	5.66788e-05	0.000496549	1.47025	-1	-1	-2.08955	2.82845	-3.07169	0.00321309	0.0143873	-2.23232	0
775	ENSMUSG00000005674	Tomm40l	0.243704	6.46786	1.85673	0.0683252	0.145092	-4.99458	0	0	0.151538	6.46786	0.881791	0.381455	0.537468	-6.08159	0	0	0.282542	6.46786	1.80102	0.0767923	0.201718	-4.92339	0	0	0.292861	6.46786	1.99001	0.0512132	0.141654	-4.60508	0	0	0.327774	6.46786	2.49724	0.0153155	0.0395637	-3.73026	0	0	0.00737072	6.46786	0.0469834	0.962685	0.978568	-6.59511	0
776	ENSMUSG00000005677	Nr1i3	-1.22137	-1.0357	-3.20697	0.00216451	0.011471	-1.93127	0	-0.5	-1.09253	-1.0357	-2.191	0.0323988	0.10003	-4.17603	0	-0.5	-1.16462	-1.0357	-2.55848	0.0130896	0.0682096	-3.40999	0	-0.5	-1.28052	-1.0357	-2.99877	0.00395924	0.0249755	-2.35283	0	-0.5	-0.900417	-1.0357	-2.36425	0.0213646	0.0513763	-4.02426	0	-0.5	-1.02745	-1.0357	-2.25714	0.0277013	0.0732652	-4.15856	0
777	ENSMUSG00000005681	Apoa2	1.1093	5.87307	4.22534	8.35503e-05	0.000889343	1.1207	0	0.5	1.00952	5.87307	2.93688	0.00471602	0.0285808	-2.47493	0	0.5	0.229384	5.87307	0.731012	0.467654	0.634913	-6.22755	0	0	0.760757	5.87307	2.58444	0.0122381	0.0547063	-3.36623	0	0.5	1.28103	5.87307	4.87944	8.38147e-06	0.000105606	3.29738	0	0.5	0.836832	5.87307	2.66686	0.00985727	0.0333702	-3.2473	0
778	ENSMUSG00000005682	Pan2	-0.0202492	6.23798	-0.107626	0.914657	0.943208	-6.6649	0	0	-0.0994819	6.23798	-0.40384	0.687785	0.794735	-6.38413	0	0	0.0124999	6.23798	0.0555857	0.955859	0.977024	-6.49038	0	0	-0.402581	6.23798	-1.90839	0.0611914	0.158964	-4.75359	0	0	-0.198311	6.23798	-1.05403	0.29615	0.405237	-6.14646	0	0	0.15482	6.23798	0.688467	0.493847	0.623593	-6.36057	0
779	ENSMUSG00000005683	Cs	0.0265026	8.25588	0.290172	0.772698	0.843135	-6.62859	0	0	0.0297655	8.25588	0.248909	0.804293	0.880306	-6.43423	0	0	0.0318602	8.25588	0.291854	0.771418	0.861182	-6.44962	0	0	0.138387	8.25588	1.35136	0.181719	0.330857	-5.61612	0	0	0.0326365	8.25588	0.357332	0.722113	0.794869	-6.63379	0	0	-0.0946336	8.25588	-0.866887	0.389503	0.527442	-6.2235	0
780	ENSMUSG00000005686	Ampd3	-2.64648	0.719476	-3.97894	0.000191276	0.00172279	0.336531	-1	-1	-2.39985	0.719476	-2.75576	0.00776962	0.0394777	-2.92361	0	-0.5	-2.09847	0.719476	-2.63967	0.0105913	0.060145	-3.22221	0	-0.5	-3.32495	0.719476	-4.45853	3.73853e-05	0.000845578	1.98594	-1	-1	-3.04576	0.719476	-4.57925	2.44801e-05	0.0002532	2.27105	-1	-1	-1.85799	0.719476	-2.33717	0.0228309	0.0634066	-3.99035	0
781	ENSMUSG00000005687	Bcas2	-0.252976	7.61219	-2.76644	0.00754829	0.0291652	-3.07238	0	0	-0.16667	7.61219	-1.39206	0.169111	0.306427	-5.51888	0	0	-0.232151	7.61219	-2.12403	0.0378539	0.129289	-4.33286	0	0	-0.235656	7.61219	-2.29841	0.0250858	0.0892917	-3.99586	0	0	-0.247701	7.61219	-2.70874	0.00881687	0.0257307	-3.23631	0	0	-0.29376	7.61219	-2.68771	0.00932606	0.032018	-3.19769	0
782	ENSMUSG00000005696	Sh2d1a	-0.226263	-0.697529	-0.465338	0.643396	0.742337	-6.56254	0	0	-1.52025	-0.697529	-2.38798	0.0201494	0.0730965	-3.76566	0	-0.5	-0.237267	-0.697529	-0.408264	0.684552	0.805268	-6.4092	0	0	-1.11162	-0.697529	-2.03901	0.0459205	0.132479	-4.51332	0	-0.5	-1.13402	-0.697529	-2.33226	0.0231061	0.0545922	-4.093	0	-0.5	-1.05656	-0.697529	-1.81802	0.07412	0.155097	-4.99162	0
783	ENSMUSG00000005698	Ctcf	-0.367395	7.61369	-2.58021	0.0123731	0.0420431	-3.5161	0	0	-0.249165	7.61369	-1.33649	0.1865	0.32869	-5.59178	0	0	-0.359175	7.61369	-2.11046	0.0390518	0.132103	-4.35935	0	0	-0.279084	7.61369	-1.7481	0.0856302	0.199052	-5.02919	0	0	-0.217036	7.61369	-1.52425	0.13277	0.216762	-5.55659	0	0	-0.125321	7.61369	-0.736368	0.464414	0.597627	-6.3268	0
784	ENSMUSG00000005699	Pard6a	-0.159909	5.57402	-0.9625	0.339712	0.470032	-6.21074	0	0	0.055445	5.57402	0.254888	0.799693	0.876766	-6.43274	0	0	-0.0144673	5.57402	-0.0728557	0.942166	0.96942	-6.48928	0	0	0.145198	5.57402	0.779464	0.438811	0.593472	-6.20983	0	0	0.218523	5.57402	1.3153	0.193478	0.290457	-5.84378	0	0	-0.341698	5.57402	-1.72075	0.0905168	0.180514	-5.15464	0
785	ENSMUSG00000005705	Agrp	-0.561937	3.71597	-1.72595	0.08957	0.17749	-5.21679	0	0	-0.647881	3.71597	-1.51983	0.133875	0.26076	-5.34074	0	-0.5	-0.829068	3.71597	-2.1305	0.0372939	0.127933	-4.32017	0	-0.5	-0.591541	3.71597	-1.62044	0.11045	0.2368	-5.23308	0	-0.5	-0.295786	3.71597	-0.908489	0.367302	0.478206	-6.28718	0	0	-0.285076	3.71597	-0.732573	0.466709	0.599779	-6.32956	0
786	ENSMUSG00000005718	Tfap4	1.68957	4.34223	4.20698	8.89378e-05	0.000935879	1.06141	0	0.5	2.05336	4.34223	3.90498	0.000244124	0.0034934	0.250251	1	1	1.19804	4.34223	2.49583	0.0153705	0.0754038	-3.5517	0	0.5	1.34172	4.34223	2.97964	0.00418016	0.0259491	-2.4021	0	0.5	1.69656	4.34223	4.2244	8.38183e-05	0.000675942	1.09816	0	0.5	2.19554	4.34223	4.5739	2.49461e-05	0.000351731	2.319	1
787	ENSMUSG00000005732	Ranbp1	0.585523	6.11823	3.36239	0.00135867	0.0080525	-1.50033	0	0.5	0.3963	6.11823	1.73815	0.0873819	0.194671	-5.00326	0	0	0.615227	6.11823	2.95589	0.0044703	0.0345866	-2.44802	0	0.5	0.660828	6.11823	3.38455	0.00127012	0.0111138	-1.31204	0	0.5	0.602562	6.11823	3.46024	0.0010071	0.00480275	-1.24392	0	0.5	0.450219	6.11823	2.1631	0.0345808	0.0867098	-4.34995	0
788	ENSMUSG00000005763	Cd247	1.69602	2.67335	2.91859	0.00496414	0.0213397	-2.69232	0	0.5	1.92261	2.67335	2.52692	0.0141972	0.058172	-3.45882	0	0.5	-0.298146	2.67335	-0.429259	0.669292	0.794105	-6.40048	0	0	0.0352748	2.67335	0.0541396	0.957006	0.973914	-6.50901	0	0	0.345088	2.67335	0.593843	0.554879	0.653817	-6.52158	0	0	0.957825	2.67335	1.37904	0.173068	0.292072	-5.66214	0
789	ENSMUSG00000005774	Rfx5	0.243459	6.13927	1.34546	0.183607	0.300408	-5.77857	0	0	0.360109	6.13927	1.51997	0.133839	0.26076	-5.34054	0	0	0.261657	6.13927	1.20983	0.231152	0.406001	-5.77352	0	0	0.115387	6.13927	0.568731	0.571689	0.705806	-6.35002	0	0	0.310304	6.13927	1.71487	0.0915987	0.161193	-5.2607	0	0	-0.277928	6.13927	-1.28506	0.203774	0.328705	-5.78341	0
790	ENSMUSG00000005779	Psmb4	-0.59517	8.3808	-5.48417	9.03162e-07	2.47937e-05	5.45566	0	-0.5	-0.723092	8.3808	-5.08888	3.91134e-06	0.000164526	4.14663	0	-0.5	-0.473685	8.3808	-3.65182	0.000552967	0.00823543	-0.52895	0	0	-0.429141	8.3808	-3.52677	0.000819402	0.00812235	-0.906948	0	0	-0.669263	8.3808	-6.1669	6.73849e-08	2.18696e-06	7.95084	0	-0.5	-0.721851	8.3808	-5.56502	6.6668e-07	2.22549e-05	5.7833	0
791	ENSMUSG00000005800	Mmp8	-0.861005	3.48007	-1.1108	0.271145	0.398594	-6.05967	0	-0.5	-0.877559	3.48007	-0.864697	0.390694	0.545526	-6.09622	0	-0.5	-1.80608	3.48007	-1.94947	0.0559798	0.165487	-4.66256	0	-0.5	-2.54083	3.48007	-2.92356	0.00489552	0.0291055	-2.54519	0	-0.5	-1.77922	3.48007	-2.29541	0.0252681	0.0586278	-4.17122	0	-0.5	-2.16472	3.48007	-2.33658	0.0228635	0.0634556	-3.99159	0
792	ENSMUSG00000005803	Sqor	-0.843614	2.80808	-1.43385	0.156875	0.267323	-5.65957	0	-0.5	-1.4741	2.80808	-1.91357	0.0605126	0.151428	-4.70268	0	-0.5	-0.556997	2.80808	-0.792065	0.431484	0.601784	-6.1818	0	0	-1.45835	2.80808	-2.21069	0.030932	0.10234	-4.1767	0	-0.5	-1.86312	2.80808	-3.16664	0.00243751	0.00946813	-2.06354	0	-0.5	-1.73144	2.80808	-2.46215	0.0167397	0.049733	-3.71796	0
793	ENSMUSG00000005804	Bloc1s6	-0.0361943	5.75722	-0.226377	0.821688	0.878609	-6.64507	0	0	-0.153149	5.75722	-0.731587	0.467306	0.616318	-6.20053	0	0	-0.187419	5.75722	-0.980741	0.33071	0.509467	-6.01781	0	0	-0.175089	5.75722	-0.976695	0.332693	0.496079	-6.03983	0	0	-0.196164	5.75722	-1.22691	0.224714	0.326323	-5.9533	0	0	-0.0731837	5.75722	-0.382962	0.703119	0.796856	-6.52309	0
794	ENSMUSG00000005813	Metap1	0.492269	6.71299	3.84444	0.000297586	0.00243409	-0.0802027	0	0	0.731666	6.71299	4.36418	5.18779e-05	0.00108534	1.70214	0	0.5	0.546947	6.71299	3.57376	0.000707432	0.00977786	-0.757493	0	0	0.321376	6.71299	2.23847	0.0289622	0.0978166	-4.12006	0	0	0.578465	6.71299	4.51761	3.04056e-05	0.000302294	2.064	0	0	0.532869	6.71299	3.48177	0.000942288	0.00574839	-1.10106	0
795	ENSMUSG00000005823	Gpr108	-0.157788	7.57141	-1.4789	0.144466	0.251637	-5.59621	0	0	-0.252048	7.57141	-1.80429	0.0762713	0.177511	-4.89295	0	0	0.0729882	7.57141	0.572357	0.569246	0.717549	-6.32956	0	0	0.0658464	7.57141	0.550434	0.584092	0.715116	-6.36015	0	0	-0.142543	7.57141	-1.33601	0.186656	0.282537	-5.81708	0	0	-0.327127	7.57141	-2.56525	0.0128624	0.0407158	-3.48464	0
796	ENSMUSG00000005824	Tnfsf14	-1.79606	-0.155607	-3.38538	0.00126693	0.00760406	-1.43542	0	-0.5	-2.52046	-0.155607	-3.62848	0.000595414	0.00672276	-0.578973	-1	-1	-1.41859	-0.155607	-2.23712	0.0290551	0.110966	-4.10636	0	-0.5	-2.54928	-0.155607	-4.28559	6.79978e-05	0.00130414	1.42129	-1	-1	-1.7111	-0.155607	-3.22523	0.00205059	0.00826988	-1.90398	0	-0.5	-2.13354	-0.155607	-3.36462	0.00134952	0.00754229	-1.43408	-1
797	ENSMUSG00000005836	Gata6	-1.15947	-1.15418	-3.8763	0.000268187	0.00224474	0.0177547	0	-0.5	-1.65423	-1.15418	-4.22388	8.39659e-05	0.00153802	1.24945	0	-0.5	-0.952426	-1.15418	-2.66401	0.00993174	0.0576351	-3.165	0	-0.5	-0.493538	-1.15418	-1.47158	0.146428	0.286756	-5.45293	0	0	-0.587234	-1.15418	-1.96321	0.0543229	0.106836	-4.82838	0	-0.5	-1.23787	-1.15418	-3.46244	0.00100031	0.00603608	-1.15654	0
798	ENSMUSG00000005846	Rsl1d1	0.551168	7.57904	4.73963	1.38518e-05	0.000220723	2.8334	0	0	0.653566	7.57904	4.29249	6.64077e-05	0.00130797	1.46987	0	0.5	0.586456	7.57904	4.21935	8.52722e-05	0.0021412	1.21921	0	0.5	0.545194	7.57904	4.18138	9.70185e-05	0.00167572	1.08657	0	0	0.684798	7.57904	5.88875	1.95559e-07	5.06041e-06	6.91948	0	0.5	0.746249	7.57904	5.369	1.3889e-06	3.87303e-05	5.07886	0
799	ENSMUSG00000005871	Apc	0.389227	6.27343	2.26527	0.0271676	0.0744361	-4.2096	0	0	0.796338	6.27343	3.53976	0.000786882	0.00815677	-0.837035	0	0.5	0.511501	6.27343	2.49065	0.0155743	0.0758074	-3.56329	0	0	0.399852	6.27343	2.07551	0.0422907	0.125545	-4.44369	0	0	0.409213	6.27343	2.38159	0.0204701	0.0495854	-3.98666	0	0	0.189341	6.27343	0.921959	0.360291	0.497928	-6.175	0
800	ENSMUSG00000005873	Reep5	-0.664994	8.19356	-5.60713	5.68917e-07	1.70538e-05	5.9012	0	-0.5	-0.697378	8.19356	-4.49106	3.33684e-05	0.00078838	2.11787	0	-0.5	-0.553067	8.19356	-3.90166	0.000246801	0.00467839	0.222721	0	0	-0.642083	8.19356	-4.8286	1.00677e-05	0.000322305	3.22903	0	-0.5	-0.784009	8.19356	-6.61064	1.21139e-08	5.35972e-07	9.61449	0	-0.5	-0.909622	8.19356	-6.41701	2.56683e-08	1.86938e-06	8.91819	0
801	ENSMUSG00000005881	Ergic3	-0.415579	7.7962	-3.55367	0.000753414	0.00505608	-0.951334	0	0	-0.46492	7.7962	-3.03641	0.003556	0.0236394	-2.21938	0	0	-0.297996	7.7962	-2.13198	0.0371666	0.127675	-4.31726	0	0	-0.374575	7.7962	-2.85674	0.00589571	0.0331339	-2.71306	0	0	-0.490743	7.7962	-4.19641	9.21924e-05	0.000730784	1.00771	0	0	-0.547164	7.7962	-3.91462	0.000236517	0.0020171	0.191065	0
802	ENSMUSG00000005882	Uqcc1	0.330348	6.03359	2.14589	0.0359911	0.0909779	-4.45282	0	0	0.448511	6.03359	2.22519	0.0298898	0.0949636	-4.10692	0	0	0.308844	6.03359	1.67851	0.098518	0.235123	-5.1247	0	0	0.455613	6.03359	2.63961	0.0105931	0.0498078	-3.23801	0	0	0.607016	6.03359	3.94308	0.000215353	0.00142136	0.204156	0	0.5	0.263813	6.03359	1.43378	0.156895	0.27159	-5.58782	0
803	ENSMUSG00000005883	Spo11	-0.745471	2.10345	-1.22589	0.225094	0.347799	-5.92818	0	-0.5	0.422412	2.10345	0.530535	0.597725	0.725811	-6.3256	0	0	-2.87162	2.10345	-3.9509	0.000209869	0.00418808	0.374295	-1	-1	-2.04837	2.10345	-3.00425	0.00389796	0.0246817	-2.33867	0	-0.5	-0.755152	2.10345	-1.24181	0.219204	0.32001	-5.93534	0	-0.5	-1.45956	2.10345	-2.00812	0.0491984	0.113815	-4.65013	0
804	ENSMUSG00000005886	Ncoa2	0.210761	7.49132	1.11687	0.268563	0.396079	-6.05305	0	0	0.156292	7.49132	0.632567	0.529451	0.670891	-6.26704	0	0	-0.0655606	7.49132	-0.290672	0.772318	0.861732	-6.44996	0	0	-0.0687329	7.49132	-0.32485	0.746439	0.836359	-6.45802	0	0	-0.0299324	7.49132	-0.158618	0.874509	0.911571	-6.68507	0	0	0.401657	7.49132	1.7808	0.0800743	0.164455	-5.05495	0
805	ENSMUSG00000005893	Nr2c2	0.283966	5.20456	1.29674	0.19975	0.318832	-5.84111	0	0	0.314101	5.20456	1.09551	0.277731	0.431996	-5.87537	0	0	0.216571	5.20456	0.827442	0.411309	0.583314	-6.15364	0	0	0.250367	5.20456	1.0197	0.312019	0.475523	-5.99785	0	0	0.312	5.20456	1.42476	0.159475	0.249834	-5.69825	0	0	0.747689	5.20456	2.85665	0.00589711	0.0228144	-2.78487	0
806	ENSMUSG00000005897	Nr2c1	1.34682	4.08258	3.97659	0.00019277	0.00173252	0.329184	0	0.5	1.54484	4.08258	3.48372	0.000936621	0.00934111	-0.99792	0	0.5	1.32953	4.08258	3.28434	0.00171932	0.0180384	-1.57671	0	0.5	1.24064	4.08258	3.26705	0.00181058	0.0142348	-1.63829	0	0.5	1.29881	4.08258	3.83484	0.000307043	0.0018758	-0.130462	0	0.5	1.42798	4.08258	3.52755	0.000817425	0.00515259	-0.968913	0
807	ENSMUSG00000005899	Smpd4	0.681298	5.1984	3.74869	0.000405743	0.00312347	-0.371695	0	0.5	0.61094	5.1984	2.56744	0.01279	0.0544562	-3.36673	0	0.5	0.546475	5.1984	2.51572	0.0146103	0.0733056	-3.50702	0	0	0.297946	5.1984	1.46213	0.148991	0.290004	-5.46623	0	0	0.872558	5.1984	4.80106	1.11155e-05	0.000133999	3.02667	0	0.5	1.02319	5.1984	4.71028	1.53819e-05	0.000241832	2.77933	0
808	ENSMUSG00000005907	Pex1	0.371365	5.13865	1.71068	0.0923749	0.181841	-5.2418	0	0	0.505486	5.13865	1.77842	0.0804674	0.183885	-4.93653	0	0	0.00179884	5.13865	0.00693282	0.994492	0.996831	-6.49189	0	0	0.294149	5.13865	1.20849	0.231662	0.389776	-5.79302	0	0	-0.00407058	5.13865	-0.018751	0.985103	0.989257	-6.6975	0	0	0.483508	5.13865	1.86346	0.0673577	0.144514	-4.91272	0
809	ENSMUSG00000005936	Kctd20	0.355445	6.66563	2.87316	0.00563371	0.023466	-2.8074	0	0	0.576056	6.66563	3.55641	0.000746974	0.00786775	-0.788913	0	0	0.48787	6.66563	3.29945	0.0016431	0.0174986	-1.53508	0	0	0.334839	6.66563	2.41397	0.0188897	0.0741898	-3.74872	0	0	0.414757	6.66563	3.3526	0.00139962	0.00618993	-1.55014	0	0	0.277989	6.66563	1.88003	0.0650254	0.140947	-4.88352	0
810	ENSMUSG00000005947	Itgae	1.04318	4.08909	3.19214	0.00226136	0.0118509	-1.97165	0	0.5	0.976481	4.08909	2.28215	0.0260887	0.0867253	-3.98978	0	0.5	0.54253	4.08909	1.38898	0.170041	0.334138	-5.54872	0	0	1.13235	4.08909	3.09038	0.00304423	0.0206812	-2.11374	0	0.5	0.656474	4.08909	2.00881	0.0491226	0.0986969	-4.74341	0	0.5	1.25356	4.08909	3.20934	0.00214938	0.0106256	-1.86352	0
811	ENSMUSG00000005949	Ctns	0.109984	5.15893	0.5489	0.585137	0.693784	-6.52031	0	0	0.308783	5.15893	1.177	0.243906	0.39504	-5.78546	0	0	-0.0837799	5.15893	-0.349826	0.727711	0.833867	-6.43116	0	0	-0.16004	5.15893	-0.71236	0.479039	0.628858	-6.25915	0	0	-0.162379	5.15893	-0.810388	0.420962	0.530375	-6.37058	0	0	-0.284707	5.15893	-1.18881	0.239261	0.369447	-5.89922	0
812	ENSMUSG00000005951	Shpk	0.217519	4.58071	0.733588	0.466094	0.590679	-6.40263	0	0	0.13462	4.58071	0.346755	0.730005	0.825472	-6.40535	0	0	-0.0842069	4.58071	-0.237603	0.813009	0.886687	-6.46387	0	0	0.465276	4.58071	1.3995	0.166879	0.312759	-5.55234	0	0	0.317287	4.58071	1.07006	0.288935	0.397701	-6.12973	0	0	-0.108961	4.58071	-0.307449	0.75958	0.839546	-6.54906	0
813	ENSMUSG00000005952	Trpv1	0.0693846	-0.639441	0.132173	0.895296	0.930237	-6.66196	0	0	0.121906	-0.639441	0.177362	0.859829	0.914685	-6.44936	0	0	-0.158416	-0.639441	-0.25248	0.801544	0.87999	-6.46025	0	0	-0.214146	-0.639441	-0.363828	0.717282	0.815217	-6.4447	0	0	-0.338142	-0.639441	-0.644135	0.521975	0.624948	-6.4906	0	0	-1.315	-0.639441	-2.09581	0.0403819	0.0978073	-4.48263	0
814	ENSMUSG00000005968	Tuft1	-1.23252	0.54352	-2.90881	0.00510167	0.0217676	-2.7172	0	-0.5	-1.74762	0.54352	-3.15013	0.0025584	0.0188199	-1.91992	0	-0.5	-1.05249	0.54352	-2.07822	0.0420318	0.137849	-4.42174	0	-0.5	-1.4436	0.54352	-3.03864	0.00353338	0.0230409	-2.24942	0	-0.5	-0.86731	0.54352	-2.0469	0.0451132	0.0923395	-4.67114	0	-0.5	-1.04202	0.54352	-2.05753	0.0440461	0.10469	-4.55651	0
815	ENSMUSG00000005973	Rcn1	0.633994	4.96351	1.80075	0.0768342	0.158424	-5.09147	0	0.5	0.646633	4.96351	1.40277	0.165907	0.302427	-5.5045	0	0.5	-0.3992	4.96351	-0.948656	0.346651	0.524793	-6.04809	0	0	-0.0877856	4.96351	-0.222382	0.824781	0.890317	-6.48588	0	0	-0.261902	4.96351	-0.74389	0.459884	0.568245	-6.42182	0	0	0.320002	4.96351	0.760451	0.450002	0.584262	-6.30898	0
816	ENSMUSG00000005980	Dnase1	-0.83445	-0.884046	-2.36922	0.0211044	0.0620254	-3.98888	0	-0.5	-1.21626	-0.884046	-2.63749	0.0106522	0.0482171	-3.20476	0	-0.5	-0.948451	-0.884046	-2.25304	0.027974	0.108399	-4.07368	0	-0.5	-0.485855	-0.884046	-1.23032	0.223441	0.381178	-5.7672	0	0	-1.0982	-0.884046	-3.11808	0.00280913	0.0105613	-2.19423	0	-0.5	-1.57359	-0.884046	-3.73805	0.000419861	0.00313689	-0.347218	0
817	ENSMUSG00000005981	Trap1	0.169367	7.16336	1.57575	0.120412	0.22058	-5.45387	0	0	0.20149	7.16336	1.43175	0.157471	0.291924	-5.46509	0	0	0.236546	7.16336	1.84128	0.0705903	0.191454	-4.85445	0	0	0.0672488	7.16336	0.558019	0.578935	0.711587	-6.35599	0	0	0.20579	7.16336	1.91461	0.0603768	0.116003	-4.91706	0	0	0.152284	7.16336	1.18539	0.240599	0.370973	-5.90317	0
818	ENSMUSG00000005982	Naa60	-0.591355	1.73188	-3.18795	0.00228947	0.0119458	-1.98304	0	-0.5	-0.287976	1.73188	-1.18571	0.240473	0.391095	-5.77548	0	0	-0.448677	1.73188	-2.0237	0.0475206	0.148936	-4.52535	0	0	-0.492789	1.73188	-2.36937	0.0210968	0.0796839	-3.84528	0	0	-0.560431	1.73188	-3.02124	0.00371363	0.0131654	-2.45051	0	0	-0.727847	1.73188	-3.28286	0.00172692	0.00899008	-1.66191	0
819	ENSMUSG00000005983	1700037C18Rik	0.308564	4.99746	1.28177	0.204919	0.324554	-5.85989	0	0	-0.133238	4.99746	-0.422718	0.674032	0.784412	-6.37641	0	0	-0.152103	4.99746	-0.528629	0.599038	0.741555	-6.35337	0	0	0.281165	4.99746	1.04168	0.301794	0.465283	-5.97571	0	0	0.371362	4.99746	1.54263	0.128247	0.210741	-5.52944	0	0	0.326535	4.99746	1.13487	0.261004	0.394289	-5.96036	0
820	ENSMUSG00000005986	Ankrd13d	-0.0605229	3.91538	-0.2058	0.837653	0.890379	-6.64951	0	0	0.162865	3.91538	0.422973	0.673847	0.78436	-6.3763	0	0	0.0661766	3.91538	0.188269	0.85131	0.910375	-6.47431	0	0	-0.83747	3.91538	-2.53981	0.0137349	0.0593929	-3.46838	0	-0.5	-0.429687	3.91538	-1.46109	0.149276	0.237312	-5.64755	0	0	-0.229669	3.91538	-0.653396	0.51603	0.643496	-6.38388	0
821	ENSMUSG00000006005	Tpr	-0.0644507	8.20418	-0.560351	0.577354	0.687523	-6.51399	0	0	-0.0951154	8.20418	-0.6316	0.530079	0.671366	-6.26764	0	0	-0.192685	8.20418	-1.40162	0.166248	0.32965	-5.53175	0	0	-0.0964177	8.20418	-0.747649	0.457631	0.610472	-6.23375	0	0	-0.0446894	8.20418	-0.388542	0.699008	0.776016	-6.62216	0	0	0.24163	8.20418	1.75765	0.083974	0.17058	-5.09374	0
822	ENSMUSG00000006010	Odr4	-0.262852	7.99893	-1.58759	0.117704	0.217287	-5.43589	0	0	-0.532905	7.99893	-2.45831	0.0169028	0.0651857	-3.6121	0	0	-0.474674	7.99893	-2.39868	0.0196216	0.0876745	-3.76582	0	0	-0.354255	7.99893	-1.90832	0.0612001	0.158967	-4.75371	0	0	-0.624362	7.99893	-3.77107	0.000377523	0.00221079	-0.324992	0	-0.5	-0.601846	7.99893	-3.04132	0.00350629	0.015369	-2.31213	0
823	ENSMUSG00000006014	Prg4	-1.44771	-0.935432	-3.16294	0.00246411	0.0126262	-2.05077	0	-0.5	-1.67701	-0.935432	-2.79837	0.00692053	0.0365934	-2.82	0	-0.5	-0.814261	-0.935432	-1.48841	0.141949	0.297187	-5.41144	0	-0.5	-0.570304	-0.935432	-1.11128	0.270939	0.432804	-5.90264	0	0	-1.03024	-0.935432	-2.25087	0.0281198	0.0637848	-4.26439	0	-0.5	-0.501158	-0.935432	-0.91608	0.36334	0.500668	-6.18031	0
824	ENSMUSG00000006019	Dhx34	-0.271054	4.71787	-1.23012	0.223517	0.346075	-5.92311	0	0	-0.221289	4.71787	-0.767023	0.446115	0.597027	-6.17442	0	0	-0.133509	4.71787	-0.506931	0.614085	0.754234	-6.36448	0	0	-0.402458	4.71787	-1.62899	0.108624	0.233949	-5.21987	0	0	-0.142639	4.71787	-0.647333	0.519918	0.623225	-6.48854	0	0	-0.187337	4.71787	-0.711319	0.479679	0.611442	-6.34474	0
825	ENSMUSG00000006021	Kptn	0.0142864	6.05557	0.113681	0.909875	0.940021	-6.66423	0	0	-0.146197	6.05557	-0.888511	0.377861	0.533952	-6.07577	0	0	0.219728	6.05557	1.46285	0.148797	0.306509	-5.44757	0	0	0.225239	6.05557	1.59851	0.115252	0.24328	-5.26669	0	0	0.0537601	6.05557	0.427784	0.67036	0.752646	-6.60616	0	0	-0.184452	6.05557	-1.228	0.224306	0.352336	-5.85309	0
826	ENSMUSG00000006024	Napa	-0.34547	8.21005	-3.77285	0.00037536	0.00293976	-0.298578	0	0	-0.329666	8.21005	-2.74974	0.00789708	0.039932	-2.93816	0	0	-0.210817	8.21005	-1.92625	0.0588768	0.170484	-4.70455	0	0	-0.222539	8.21005	-2.16757	0.0342232	0.109214	-4.26343	0	0	-0.417978	8.21005	-4.5647	2.57681e-05	0.000263818	2.22206	0	0	-0.454465	8.21005	-4.15248	0.000106991	0.00109486	0.938597	0
827	ENSMUSG00000006050	Sra1	-0.101393	7.65705	-0.934291	0.353948	0.484731	-6.23711	0	0	-0.0557925	7.65705	-0.392652	0.695987	0.800719	-6.38854	0	0	-0.0174	7.65705	-0.134144	0.893744	0.937588	-6.48298	0	0	0.0668578	7.65705	0.549456	0.584759	0.715767	-6.36069	0	0	-0.075839	7.65705	-0.698821	0.4874	0.59371	-6.4541	0	0	-0.301706	7.65705	-2.32598	0.0234623	0.0646433	-4.01415	0
828	ENSMUSG00000006057	Atp5g1	-0.311901	7.38828	-2.41587	0.0188	0.0571306	-3.88717	0	0	-0.452995	7.38828	-2.67985	0.0095232	0.0449299	-3.10517	0	0	-0.225108	7.38828	-1.45881	0.149901	0.308223	-5.45322	0	0	-0.241302	7.38828	-1.66696	0.100802	0.222369	-5.1604	0	0	-0.352817	7.38828	-2.7328	0.00826582	0.0245347	-3.17814	0	0	-0.518559	7.38828	-3.36051	0.00136644	0.00760879	-1.44561	0
829	ENSMUSG00000006058	Snf8	-0.299606	7.80582	-2.7691	0.00749397	0.0289817	-3.06586	0	0	-0.312739	7.80582	-2.20764	0.031155	0.0974854	-4.14249	0	0	-0.18976	7.80582	-1.46738	0.147564	0.304659	-5.44121	0	0	-0.232682	7.80582	-1.91804	0.0599309	0.156959	-4.73631	0	0	-0.345109	7.80582	-3.18966	0.00227797	0.0089768	-2.0011	0	0	-0.523315	7.80582	-4.04669	0.000152672	0.00143867	0.603095	0
830	ENSMUSG00000006095	Tbcb	-0.395535	7.64389	-3.53202	0.000806107	0.00533067	-1.01445	0	0	-0.462988	7.64389	-3.15767	0.00250254	0.0184989	-1.89979	0	0	-0.237761	7.64389	-1.77635	0.0808126	0.207553	-4.96495	0	0	-0.232594	7.64389	-1.85244	0.0689484	0.171908	-4.85223	0	0	-0.555012	7.64389	-4.95611	6.34917e-06	8.41513e-05	3.5639	0	0	-0.61223	7.64389	-4.57406	2.49319e-05	0.000351731	2.31954	0
831	ENSMUSG00000006127	Inpp5k	0.434698	7.25949	4.17836	9.8017e-05	0.00100699	0.969214	0	0	0.552454	7.25949	4.05577	0.000148112	0.00238883	0.717307	0	0	0.494425	7.25949	3.9762	0.000193022	0.00391082	0.452602	0	0	0.37343	7.25949	3.20136	0.00220067	0.0164307	-1.81722	0	0	0.459252	7.25949	4.41438	4.35953e-05	0.000404163	1.72026	0	0	0.469541	7.25949	3.77608	0.000371467	0.00287769	-0.232554	0
832	ENSMUSG00000006134	Crkl	-0.127824	2.33159	-0.287835	0.774478	0.844478	-6.62927	0	0	-0.856244	2.33159	-1.47261	0.146151	0.277493	-5.40826	0	-0.5	0.295349	2.33159	0.556439	0.580008	0.726913	-6.33845	0	0	-0.241634	2.33159	-0.485286	0.629264	0.750507	-6.39356	0	0	-0.10869	2.33159	-0.24475	0.807496	0.861348	-6.66768	0	0	-0.131584	2.33159	-0.247905	0.805066	0.87237	-6.56555	0
833	ENSMUSG00000006143	Upk3bl	-0.783627	0.364264	-2.12645	0.0376431	0.0940657	-4.49135	0	-0.5	-1.16409	0.364264	-2.41263	0.0189526	0.0702459	-3.71224	0	-0.5	-0.465393	0.364264	-1.05661	0.29498	0.474103	-5.94234	0	0	-0.792896	0.364264	-1.91898	0.0598102	0.15686	-4.73463	0	-0.5	-1.04989	0.364264	-2.84897	0.00602345	0.0192338	-2.89169	0	-0.5	-1.10555	0.364264	-2.51	0.0148252	0.0454099	-3.61063	0
834	ENSMUSG00000006154	Eps8l1	0.194484	3.70285	0.243141	0.808736	0.868881	-6.64113	0	0	-0.102186	3.70285	-0.0975713	0.922602	0.956916	-6.46024	0	0	-1.70504	3.70285	-1.78344	0.0796393	0.205854	-4.95306	0	-0.5	-1.84619	3.70285	-2.05854	0.0439463	0.128582	-4.4762	0	-0.5	-1.15739	3.70285	-1.44695	0.153185	0.242199	-5.66743	0	-0.5	-0.907454	3.70285	-0.949178	0.346387	0.48449	-6.14995	0
835	ENSMUSG00000006169	Clint1	-0.241383	8.04157	-2.24429	0.0285642	0.0771947	-4.25316	0	0	-0.0865543	8.04157	-0.614637	0.541149	0.681072	-6.27806	0	0	-0.27467	8.04157	-2.13664	0.0367689	0.126954	-4.30809	0	0	-0.297491	8.04157	-2.46691	0.0165399	0.0674355	-3.63218	0	0	-0.446419	8.04157	-4.15063	0.000107662	0.000823709	0.860486	0	0	-0.273924	8.04157	-2.13084	0.0372645	0.0917787	-4.41402	0
836	ENSMUSG00000006179	Prss16	-0.985753	5.4455	-3.0846	0.00309551	0.0150019	-2.26051	0	-0.5	-0.972584	5.4455	-2.32443	0.0235509	0.0810785	-3.90124	0	-0.5	-1.30391	5.4455	-3.41373	0.00116181	0.0139298	-1.21611	0	-0.5	0.485385	5.4455	1.35464	0.180677	0.329639	-5.61184	0	0	-0.625302	5.4455	-1.95669	0.0551045	0.107972	-4.8404	0	-0.5	-1.19381	5.4455	-3.12547	0.00274937	0.0127472	-2.08961	0
837	ENSMUSG00000006191	Cdkal1	0.536959	4.33408	1.89265	0.0632945	0.137453	-4.93101	0	0	0.613754	4.33408	1.65227	0.103771	0.219003	-5.14092	0	0.5	0.474497	4.33408	1.3993	0.166938	0.330245	-5.53487	0	0	0.877998	4.33408	2.76014	0.00767809	0.0398535	-2.95052	0	0.5	0.585251	4.33408	2.06287	0.0435186	0.0897263	-4.64049	0	0.5	0.617497	4.33408	1.82102	0.0736569	0.154418	-4.98647	0
838	ENSMUSG00000006204	Cdcp3	-0.989005	-0.761499	-2.56986	0.0127098	0.0428849	-3.54005	0	-0.5	-1.13883	-0.761499	-2.26012	0.0275052	0.0898222	-4.03539	0	-0.5	-0.651671	-0.761499	-1.41673	0.1618	0.323981	-5.51128	0	-0.5	-0.769676	-0.761499	-1.78372	0.0795926	0.189231	-4.9698	0	-0.5	-1.07896	-0.761499	-2.80361	0.00682209	0.0211344	-3.00461	0	-0.5	0.832214	-0.761499	1.80924	0.0754905	0.157282	-5.00667	0
839	ENSMUSG00000006205	Htra1	-1.59048	-0.913759	-3.87229	0.000271733	0.00227084	0.00537928	0	-0.5	-0.921024	-0.913759	-1.71265	0.0920085	0.20168	-5.04479	0	-0.5	-1.59847	-0.913759	-3.25607	0.00187088	0.0191436	-1.65422	0	-0.5	-1.0793	-0.913759	-2.34363	0.0224731	0.0828414	-3.90034	0	-0.5	-1.60425	-0.913759	-3.90581	0.00024346	0.00156448	0.0883343	0	-0.5	-1.67536	-0.913759	-3.41269	0.00116551	0.00677289	-1.29833	0
840	ENSMUSG00000006215	Zbtb17	-0.0545717	5.54128	-0.308214	0.759001	0.832367	-6.6232	0	0	0.055508	5.54128	0.239442	0.81159	0.885041	-6.43653	0	0	0.0934578	5.54128	0.441622	0.660371	0.788614	-6.39515	0	0	-0.0489909	5.54128	-0.246779	0.805933	0.878788	-6.48019	0	0	0.264677	5.54128	1.49487	0.140259	0.226132	-5.59935	0	0	0.252461	5.54128	1.19297	0.23764	0.36756	-5.89439	0
841	ENSMUSG00000006216	Clcnkb	-1.00556	-0.943379	-2.0732	0.0425134	0.102712	-4.5954	0	-0.5	-1.48337	-0.943379	-2.33583	0.0229054	0.079501	-3.87714	0	-0.5	0.0138612	-0.943379	0.0239103	0.981005	0.989832	-6.49163	0	0	-0.336711	-0.943379	-0.619156	0.538188	0.677627	-6.32041	0	0	-0.975708	-0.943379	-2.01166	0.048813	0.0982519	-4.73805	0	-0.5	0.041339	-0.943379	0.0713088	0.943392	0.966399	-6.59367	0
842	ENSMUSG00000006219	Fblim1	0.0388247	3.46261	0.091946	0.927051	0.951982	-6.66647	0	0	-0.211444	3.46261	-0.382454	0.703494	0.80651	-6.39246	0	0	-0.460137	3.46261	-0.91172	0.365613	0.541848	-6.08174	0	0	-0.236638	3.46261	-0.499823	0.619051	0.742855	-6.38647	0	0	-0.452509	3.46261	-1.07165	0.288225	0.397008	-6.12806	0	0	-0.533194	3.46261	-1.05648	0.295042	0.432242	-6.04436	0
843	ENSMUSG00000006235	Epor	-1.86489	0.621606	-2.33435	0.0229885	0.0658817	-4.06385	0	-0.5	-2.28647	0.621606	-2.18593	0.0327864	0.100804	-4.1862	0	-0.5	-2.50873	0.621606	-2.62733	0.0109407	0.0614376	-3.25105	0	-0.5	-2.96967	0.621606	-3.31534	0.00156641	0.0129524	-1.50516	0	-0.5	-2.07312	0.621606	-2.595	0.0119063	0.0324834	-3.50591	0	-0.5	-3.55178	0.621606	-3.71969	0.000445346	0.00327602	-0.402352	-1
844	ENSMUSG00000006241	Ccdc159	1.38669	2.31795	3.08232	0.00311597	0.0150803	-2.26655	0	0.5	1.69859	2.31795	2.88368	0.00547165	0.0314939	-2.60894	0	0.5	0.941933	2.31795	1.75174	0.0849957	0.214085	-5.0059	0	0.5	1.01857	2.31795	2.01928	0.0479913	0.135991	-4.55049	0	0.5	1.09756	2.31795	2.43966	0.0177143	0.044402	-3.85916	0	0.5	0.408329	2.31795	0.759381	0.450637	0.584834	-6.30978	0
845	ENSMUSG00000006262	Mob1b	0.250653	5.89028	1.27822	0.206158	0.326108	-5.86431	0	0	0.570884	5.89028	2.22351	0.0300085	0.0951714	-4.11032	0	0	0.306254	5.89028	1.30667	0.196378	0.366359	-5.65563	0	0	0.181791	5.89028	0.826824	0.411656	0.568968	-6.17241	0	0	0.331307	5.89028	1.68952	0.096378	0.168083	-5.30187	0	0	0.286007	5.89028	1.22028	0.227196	0.35548	-5.86229	0
846	ENSMUSG00000006273	Atp6v1b2	-0.246928	6.17623	-1.65711	0.102786	0.196775	-5.32789	0	0	-0.0687589	6.17623	-0.352426	0.72577	0.822768	-6.40339	0	0	-0.0137193	6.17623	-0.0770301	0.938859	0.967767	-6.48897	0	0	-0.0860603	6.17623	-0.5151	0.608401	0.734273	-6.37879	0	0	0.169984	6.17623	1.14075	0.258567	0.364835	-6.05307	0	0	-0.0306873	6.17623	-0.172301	0.863788	0.912757	-6.58139	0
847	ENSMUSG00000006276	Eps15l1	0.151853	6.19489	1.06786	0.28992	0.418433	-6.10556	0	0	0.485002	6.19489	2.60489	0.0116029	0.0511016	-3.28056	0	0	-0.0189278	6.19489	-0.111362	0.911706	0.94952	-6.48575	0	0	-0.0613545	6.19489	-0.384806	0.70176	0.804044	-6.4369	0	0	0.0869109	6.19489	0.61117	0.543426	0.644298	-6.51118	0	0	0.124155	6.19489	0.730466	0.467985	0.601094	-6.33108	0
848	ENSMUSG00000006281	Tep1	0.107483	5.75599	0.647896	0.519556	0.638057	-6.46139	0	0	0.131845	5.75599	0.607	0.546171	0.684911	-6.28267	0	0	-0.0230513	5.75599	-0.116255	0.907844	0.94722	-6.4852	0	0	-0.124679	5.75599	-0.670296	0.505274	0.649695	-6.28784	0	0	0.103377	5.75599	0.623144	0.535582	0.637399	-6.50383	0	0	0.14504	5.75599	0.731482	0.46737	0.600483	-6.33035	0
849	ENSMUSG00000006288	Ttc5	-0.0611155	4.37205	-0.263878	0.79279	0.858056	-6.63588	0	0	-0.13401	4.37205	-0.441924	0.660154	0.773905	-6.3682	0	0	-0.0382636	4.37205	-0.138225	0.890531	0.935698	-6.48242	0	0	0.0817136	4.37205	0.314669	0.754119	0.841736	-6.46125	0	0	0.221485	4.37205	0.956307	0.342805	0.4535	-6.24318	0	0	0.122318	4.37205	0.441868	0.660194	0.764437	-6.49891	0
850	ENSMUSG00000006289	Osgep	0.0628332	6.93895	0.51411	0.609088	0.714435	-6.53873	0	0	-0.16461	6.93895	-1.02868	0.307813	0.463514	-5.94448	0	0	0.182236	6.93895	1.24752	0.217116	0.390073	-5.72865	0	0	0.052822	6.93895	0.385468	0.701272	0.803779	-6.43665	0	0	-0.0199277	6.93895	-0.163051	0.871033	0.90944	-6.68436	0	0	-0.0161539	6.93895	-0.110584	0.91232	0.945467	-6.5901	0
851	ENSMUSG00000006299	Aamp	-0.415536	7.5224	-4.76343	1.27216e-05	0.000206439	2.91483	0	0	-0.370925	7.5224	-3.24755	0.00191901	0.015376	-1.65721	0	0	-0.361628	7.5224	-3.46834	0.000982228	0.0123761	-1.06114	0	0	-0.223654	7.5224	-2.28663	0.025809	0.090874	-4.02048	0	0	-0.441594	7.5224	-5.06213	4.31373e-06	6.08661e-05	3.93523	0	0	-0.617945	7.5224	-5.92665	1.6923e-07	7.77412e-06	7.10147	0
852	ENSMUSG00000006301	Tmbim1	0.387276	6.20229	2.56128	0.0129954	0.04363	-3.55986	0	0	0.475118	6.20229	2.39991	0.0195617	0.0717002	-3.73984	0	0	0.627507	6.20229	3.47219	0.00097063	0.0122962	-1.05017	0	0.5	0.370547	6.20229	2.18568	0.0328048	0.10624	-4.22717	0	0	0.0708732	6.20229	0.468725	0.640987	0.72792	-6.58784	0	0	0.217699	6.20229	1.2046	0.233151	0.362534	-5.8808	0
853	ENSMUSG00000006304	Arpc2	-0.527391	8.59615	-5.21773	2.43454e-06	5.44253e-05	4.50114	0	0	-0.550939	8.59615	-4.16304	0.000103236	0.00180518	1.05554	0	0	-0.454002	8.59615	-3.75799	0.000393777	0.00650961	-0.213177	0	0	-0.426482	8.59615	-3.7632	0.00038722	0.00468132	-0.210211	0	0	-0.548139	8.59615	-5.42301	1.13545e-06	2.08343e-05	5.22046	0	0	-0.658982	8.59615	-5.45471	1.00852e-06	3.06565e-05	5.3859	0
854	ENSMUSG00000006307	Kmt2b	-0.58852	5.66394	-3.18769	0.00229122	0.0119458	-1.98374	0	-0.5	-0.343644	5.66394	-1.42161	0.160383	0.29495	-5.47896	0	0	-0.18315	5.66394	-0.829988	0.409879	0.582092	-6.15157	0	0	-0.411597	5.66394	-1.98836	0.0513996	0.141985	-4.60813	0	0	-0.324836	5.66394	-1.75946	0.0836648	0.150149	-5.18692	0	0	-0.144655	5.66394	-0.655535	0.514662	0.642357	-6.3825	0
855	ENSMUSG00000006310	Zbtb32	-1.02085	0.0856612	-1.52819	0.131789	0.235538	-5.52481	0	-0.5	-1.83588	0.0856612	-2.09902	0.0400872	0.114853	-4.35742	0	-0.5	0.268739	0.0856612	0.336584	0.73762	0.840181	-6.43567	0	0	-0.668151	0.0856612	-0.892065	0.375968	0.536848	-6.11733	0	-0.5	-0.101775	0.0856612	-0.152355	0.879425	0.914516	-6.68605	0	0	-2.46072	0.0856612	-3.08195	0.00311936	0.0140657	-2.20524	0
856	ENSMUSG00000006311	Etv2	0.20987	-0.2158	0.313719	0.754837	0.829484	-6.62149	0	0	0.184546	-0.2158	0.210694	0.833849	0.898869	-6.44294	0	0	-0.229511	-0.2158	-0.28704	0.775084	0.863727	-6.451	0	0	1.77525	-0.2158	2.36677	0.0212321	0.0799949	-3.85085	0	0.5	1.04814	-0.2158	1.56678	0.122493	0.203353	-5.49333	0	0.5	0.579313	-0.2158	0.724522	0.471598	0.604377	-6.33536	0
857	ENSMUSG00000006313	Upk1a	-0.785418	3.55405	-2.42539	0.0183585	0.0561999	-3.86622	0	-0.5	-0.739075	3.55405	-1.74312	0.0865022	0.193373	-4.99509	0	-0.5	-0.105334	3.55405	-0.272144	0.786458	0.870502	-6.45513	0	0	0.251835	3.55405	0.693593	0.490649	0.637387	-6.27216	0	0	-0.165111	3.55405	-0.509867	0.61204	0.702995	-6.56776	0	0	0.0785575	3.55405	0.202964	0.839859	0.896501	-6.57565	0
858	ENSMUSG00000006315	Tmem147	-0.244919	8.03776	-2.13716	0.0367251	0.092305	-4.47016	0	0	-0.331107	8.03776	-2.20669	0.0312255	0.0976626	-4.14443	0	0	-0.10936	8.03776	-0.798404	0.427826	0.5982	-6.17684	0	0	-0.145414	8.03776	-1.13169	0.262326	0.423418	-5.88035	0	0	-0.384724	8.03776	-3.35709	0.00138069	0.00612794	-1.53749	0	0	-0.399542	8.03776	-2.91692	0.00498733	0.0200525	-2.63299	0
859	ENSMUSG00000006333	Rps9	-0.496963	8.49717	-3.99059	0.000184024	0.00167044	0.373033	0	0	-0.656224	8.49717	-4.02461	0.000164343	0.00258186	0.61999	0	-0.5	-0.39617	8.49717	-2.66161	0.00999519	0.0579398	-3.17067	0	0	-0.396954	8.49717	-2.8429	0.00612513	0.0340083	-2.74745	0	0	-0.640951	8.49717	-5.14681	3.16186e-06	4.76935e-05	4.23396	0	-0.5	-0.556205	8.49717	-3.73678	0.000421588	0.00314713	-0.351059	0
860	ENSMUSG00000006335	Tfpt	-0.202482	4.77989	-1.02067	0.311561	0.441843	-6.15396	0	0	0.249125	4.77989	0.959124	0.341396	0.49836	-6.01195	0	0	0.419355	4.77989	1.7686	0.0821098	0.209505	-4.97789	0	0	0.443517	4.77989	1.99397	0.0507666	0.140854	-4.59773	0	0	0.340404	4.77989	1.71591	0.0914062	0.160877	-5.25899	0	0	0.00367868	4.77989	0.0155146	0.987674	0.993251	-6.59609	0
861	ENSMUSG00000006342	Susd2	0.980388	1.12979	1.49228	0.140933	0.247006	-5.57704	0	0.5	0.731411	1.12979	0.850301	0.398582	0.553005	-6.10832	0	0.5	-0.0536573	1.12979	-0.0683331	0.945751	0.971419	-6.4896	0	0	-0.0594637	1.12979	-0.0807259	0.935932	0.961987	-6.50722	0	0	0.400297	1.12979	0.609306	0.544652	0.645463	-6.51232	0	0	0.690222	1.12979	0.879004	0.382952	0.520815	-6.21308	0
862	ENSMUSG00000006344	Ggt5	-0.370033	-0.286804	-0.616281	0.540071	0.655953	-6.48125	0	0	0.025561	-0.286804	0.0325143	0.974171	0.98688	-6.46444	0	0	-0.66198	-0.286804	-0.922425	0.36005	0.537088	-6.07212	0	-0.5	-1.52243	-0.286804	-2.26143	0.0274191	0.0942719	-4.07282	0	-0.5	-1.24148	-0.286804	-2.06766	0.0430502	0.0889676	-4.63127	0	-0.5	-1.1497	-0.286804	-1.60203	0.114469	0.214895	-5.34261	0
863	ENSMUSG00000006345	Ggt1	-1.17479	-0.578983	-2.15663	0.035105	0.0894852	-4.43138	0	-0.5	-0.389716	-0.578983	-0.546415	0.586834	0.717561	-6.31715	0	0	-1.61008	-0.578983	-2.47293	0.0162901	0.0782492	-3.6028	0	-0.5	-0.905873	-0.578983	-1.48317	0.143332	0.282465	-5.43652	0	-0.5	-0.97485	-0.578983	-1.78959	0.078633	0.143143	-5.1361	0	-0.5	-0.287738	-0.578983	-0.441939	0.660143	0.76442	-6.49888	0
864	ENSMUSG00000006356	Crip2	-0.592281	2.95436	-1.10411	0.274011	0.401821	-6.06693	0	-0.5	-0.310284	2.95436	-0.441776	0.66026	0.773986	-6.36826	0	0	0.236606	2.95436	0.369028	0.713423	0.823955	-6.42432	0	0	0.992745	2.95436	1.65056	0.104123	0.227541	-5.18625	0	0.5	1.18074	2.95436	2.20109	0.0316396	0.0701032	-4.36668	0	0.5	0.00884061	2.95436	0.0137885	0.989045	0.994031	-6.59611	0
865	ENSMUSG00000006360	Crip1	-0.928078	7.98398	-5.63463	5.12852e-07	1.58438e-05	6.00127	0	-0.5	-1.22106	7.98398	-5.66207	4.62373e-07	3.34517e-05	6.17769	0	-0.5	-0.868559	7.98398	-4.41194	4.39661e-05	0.00132069	1.84323	0	-0.5	-0.491118	7.98398	-2.65934	0.0100553	0.0481297	-3.19162	0	0	-0.684816	7.98398	-4.15771	0.000105115	0.000808306	0.883204	0	-0.5	-1.05039	7.98398	-5.33554	1.57311e-06	4.25243e-05	4.95942	0
866	ENSMUSG00000006362	Cbfa2t3	-0.887126	7.7664	-3.24001	0.00196255	0.0106464	-1.84084	0	-0.5	-0.929514	7.7664	-2.59284	0.0119735	0.0521429	-3.3084	0	-0.5	-1.14914	7.7664	-3.51141	0.000859532	0.0112445	-0.937798	0	-0.5	-1.30705	7.7664	-4.25756	7.48474e-05	0.00138415	1.33085	0	-0.5	-1.2768	7.7664	-4.66318	1.81888e-05	0.000198596	2.55508	0	-0.5	-0.851439	7.7664	-2.60174	0.0116989	0.0379143	-3.40026	0
867	ENSMUSG00000006373	Pgrmc1	-0.290578	6.47921	-1.59936	0.115063	0.213718	-5.4179	0	0	-0.386168	6.47921	-1.62338	0.109821	0.227863	-5.18582	0	0	-0.201616	6.47921	-0.928451	0.356942	0.534209	-6.06665	0	0	0.234264	6.47921	1.15	0.254767	0.41573	-5.86003	0	0	0.10199	6.47921	0.56136	0.57667	0.672539	-6.54026	0	0	-0.140681	6.47921	-0.647843	0.51959	0.646643	-6.38747	0
868	ENSMUSG00000006378	Gcat	-0.110372	1.76875	-0.487836	0.627467	0.729372	-6.55185	0	0	-0.0151347	1.76875	-0.0510914	0.959425	0.978681	-6.46367	0	0	-0.257645	1.76875	-0.952766	0.344581	0.522705	-6.04426	0	0	-0.0876591	1.76875	-0.345558	0.730899	0.825163	-6.45113	0	0	-0.261044	1.76875	-1.1538	0.253218	0.358816	-6.0384	0	0	-0.76799	1.76875	-2.84002	0.00617393	0.0235543	-2.82636	0
869	ENSMUSG00000006386	Tek	-0.464884	-0.593707	-0.980088	0.33103	0.462003	-6.19391	0	0	-1.12453	-0.593707	-1.81072	0.075258	0.175868	-4.88204	0	-0.5	-1.15704	-0.593707	-2.04089	0.0457268	0.145138	-4.49294	0	-0.5	-0.832354	-0.593707	-1.56508	0.122893	0.254268	-5.31712	0	-0.5	-0.88733	-0.593707	-1.87071	0.0663293	0.125309	-4.99548	0	-0.5	-0.763739	-0.593707	-1.34715	0.183066	0.303838	-5.7042	0
870	ENSMUSG00000006389	Mpl	-0.934875	-0.680086	-2.15087	0.0355775	0.0902662	-4.44288	0	-0.5	-0.689229	-0.680086	-1.21111	0.230664	0.380988	-5.74599	0	-0.5	-0.940732	-0.680086	-1.81082	0.075241	0.199298	-4.90672	0	-0.5	-0.685114	-0.680086	-1.40583	0.165001	0.310143	-5.5438	0	-0.5	-1.01448	-0.680086	-2.33403	0.0230065	0.0544291	-4.08921	0	-0.5	-0.374309	-0.680086	-0.720511	0.474045	0.606595	-6.33823	0
871	ENSMUSG00000006390	Elovl1	-0.159207	7.06111	-1.67616	0.0989798	0.191324	-5.29756	0	0	-0.108917	7.06111	-0.875799	0.384678	0.540114	-6.08675	0	0	0.00151346	7.06111	0.0133313	0.989408	0.993769	-6.49183	0	0	-0.0590086	7.06111	-0.554083	0.581608	0.713585	-6.35816	0	0	-0.0891668	7.06111	-0.938761	0.351666	0.462308	-6.25958	0	0	-0.225171	7.06111	-1.98342	0.0519635	0.118703	-4.69619	0
872	ENSMUSG00000006392	Med8	-0.151149	7.13283	-1.62568	0.109329	0.205808	-5.37725	0	0	-0.142724	7.13283	-1.17242	0.245722	0.397222	-5.79067	0	0	-0.00153951	7.13283	-0.0138535	0.988993	0.993447	-6.49182	0	0	0.103339	7.13283	0.991285	0.32558	0.488738	-6.02578	0	0	0.0465232	7.13283	0.500378	0.618664	0.708128	-6.57254	0	0	-0.281626	7.13283	-2.53426	0.0139325	0.043257	-3.5556	0
873	ENSMUSG00000006395	Hyi	0.422488	5.06025	1.4677	0.147477	0.255654	-5.61213	0	0	0.330852	5.06025	0.87784	0.383578	0.539308	-6.085	0	0	0.134904	5.06025	0.392101	0.696391	0.813151	-6.41561	0	0	0.254151	5.06025	0.78745	0.434159	0.589061	-6.20367	0	0	0.840167	5.06025	2.9187	0.00496266	0.0165326	-2.71545	0	0.5	1.48478	5.06025	4.31555	6.13489e-05	0.000710863	1.46474	0
874	ENSMUSG00000006398	Cdc20	1.07732	5.43762	2.79959	0.00689754	0.0272266	-2.99089	0	0.5	0.95625	5.43762	1.89792	0.0625839	0.155055	-4.73053	0	0.5	0.573478	5.43762	1.24685	0.217362	0.390154	-5.72946	0	0	1.21165	5.43762	2.80823	0.00673656	0.0363195	-2.83308	0	0.5	1.74882	5.43762	4.54457	2.7659e-05	0.000280468	2.15441	0	0.5	0.896183	5.43762	1.94847	0.0561018	0.125671	-4.76049	0
875	ENSMUSG00000006411	Nectin4	0.0988905	2.69988	0.245329	0.80705	0.867849	-6.6406	0	0	1.23628	2.69988	2.34245	0.0225378	0.0786633	-3.8631	0	0.5	0.379494	2.69988	0.787679	0.434026	0.603722	-6.1852	0	0	-0.92009	2.69988	-2.03579	0.0462528	0.133021	-4.5194	0	-0.5	-0.89161	2.69988	-2.21192	0.0308421	0.0686233	-4.34458	0	-0.5	-0.518208	2.69988	-1.07559	0.286472	0.422639	-6.02441	0
876	ENSMUSG00000006412	Pfdn2	-0.0858715	7.38182	-0.652683	0.516486	0.635429	-6.45829	0	0	-0.110432	7.38182	-0.641072	0.523949	0.66627	-6.2617	0	0	0.00725191	7.38182	0.0461163	0.963373	0.980414	-6.49086	0	0	-0.18969	7.38182	-1.2859	0.203484	0.357267	-5.6995	0	0	-0.0760669	7.38182	-0.578162	0.565347	0.662835	-6.53073	0	0	-0.146888	7.38182	-0.934091	0.35405	0.491993	-6.16392	0
877	ENSMUSG00000006418	Rnf114	0.0370953	7.76282	0.357871	0.721712	0.804505	-6.60668	0	0	-0.0382366	7.76282	-0.281738	0.779127	0.862247	-6.4256	0	0	0.252473	7.76282	2.03785	0.0460395	0.145869	-4.49868	0	0	0.083911	7.76282	0.721995	0.473139	0.623623	-6.25233	0	0	-0.0549237	7.76282	-0.529868	0.598185	0.690874	-6.55739	0	0	-0.00132812	7.76282	-0.01072	0.991483	0.995414	-6.59615	0
878	ENSMUSG00000006423	C330007P06Rik	-0.252434	3.69577	-0.862536	0.391872	0.521274	-6.30075	0	0	0.00770914	3.69577	0.0201184	0.984017	0.991408	-6.46477	0	0	0.138906	3.69577	0.397101	0.692721	0.810782	-6.41365	0	0	0.391607	3.69577	1.1934	0.237471	0.396168	-5.81061	0	0	0.360259	3.69577	1.23096	0.223205	0.324532	-5.94843	0	0	0.534907	3.69577	1.52917	0.131546	0.238116	-5.45187	0
879	ENSMUSG00000006435	Neurl1a	0.164247	2.4596	0.234799	0.815175	0.874203	-6.64312	0	0	1.35116	2.4596	1.47524	0.145444	0.276548	-5.40455	0	0.5	-1.62542	2.4596	-1.94407	0.0566418	0.166608	-4.67236	0	-0.5	-1.94127	2.4596	-2.4751	0.0162009	0.0664753	-3.61397	0	-0.5	-0.878938	2.4596	-1.25648	0.213875	0.313895	-5.91745	0	-0.5	-0.313875	2.4596	-0.375409	0.708698	0.801479	-6.52595	0
880	ENSMUSG00000006442	Srm	-0.312573	8.16816	-2.68535	0.0093848	0.0343391	-3.26855	0	0	-0.475908	8.16816	-3.12271	0.00277155	0.0199157	-1.99284	0	0	-0.283655	8.16816	-2.03887	0.0459343	0.145652	-4.49675	0	0	-0.246377	8.16816	-1.88781	0.0639539	0.163871	-4.79018	0	0	-0.428826	8.16816	-3.68409	0.000499007	0.0027569	-0.587109	0	0	-0.447329	8.16816	-3.21533	0.0021116	0.0105074	-1.8472	0
881	ENSMUSG00000006445	Epha2	-0.0158907	-0.503349	-0.0246054	0.980452	0.986785	-6.6704	0	0	0.894158	-0.503349	1.05745	0.294601	0.45049	-5.91524	0	0.5	-0.327616	-0.503349	-0.424424	0.672794	0.796436	-6.40253	0	0	0.785344	-0.503349	1.08456	0.282512	0.44486	-5.93123	0	0.5	-0.676307	-0.503349	-1.0472	0.299262	0.408624	-6.15351	0	-0.5	0.470797	-0.503349	0.609915	0.544251	0.668114	-6.41112	0
882	ENSMUSG00000006456	Rbm14	-1.05771	1.29359	-5.6109	5.60881e-07	1.69327e-05	5.91492	0	-0.5	-0.0422035	1.29359	-0.17099	0.864814	0.918266	-6.45046	0	0	-0.607743	1.29359	-2.69732	0.00909011	0.0545645	-3.08607	0	-0.5	-0.502847	1.29359	-2.37907	0.0205977	0.0784981	-3.82439	0	0	-0.341842	1.29359	-1.81338	0.0748408	0.137563	-5.09543	0	0	-1.0786	1.29359	-4.78713	1.16856e-05	0.000194543	3.04133	0
883	ENSMUSG00000006457	Actn3	-0.753974	-0.101145	-1.2823	0.204733	0.324388	-5.85923	0	-0.5	-1.79777	-0.101145	-2.33521	0.02294	0.0795822	-3.87845	0	-0.5	-1.09141	-0.101145	-1.55299	0.125753	0.273567	-5.31757	0	-0.5	-0.349355	-0.101145	-0.529918	0.59815	0.727036	-6.37112	0	0	-0.851171	-0.101145	-1.44761	0.153	0.241962	-5.6665	0	-0.5	-1.85913	-0.101145	-2.64541	0.0104324	0.0348233	-3.29801	0
884	ENSMUSG00000006462	A530013C23Rik	1.57319	1.12281	2.48621	0.0157509	0.0502498	-3.73076	0	0.5	0.651576	1.12281	0.786467	0.43473	0.586846	-6.15959	0	0.5	1.68049	1.12281	2.22199	0.0301169	0.113415	-4.13724	0	0.5	1.95418	1.12281	2.75441	0.00779801	0.0402492	-2.96442	0	0.5	1.04668	1.12281	1.65413	0.103392	0.177942	-5.35842	0	0.5	1.73089	1.12281	2.28863	0.025685	0.0691932	-4.09297	0
885	ENSMUSG00000006463	Zdhhc24	0.279053	5.4228	1.47897	0.144447	0.251637	-5.59611	0	0	-0.0216853	5.4228	-0.0877804	0.930347	0.961892	-6.46115	0	0	0.263616	5.4228	1.16895	0.247108	0.424066	-5.82069	0	0	0.459969	5.4228	2.17425	0.0336936	0.108196	-4.25008	0	0	0.293004	5.4228	1.55292	0.125772	0.207536	-5.51413	0	0	0.17876	5.4228	0.792672	0.431133	0.566882	-6.28426	0
886	ENSMUSG00000006464	Bbs1	0.029995	2.30051	0.0604383	0.95201	0.968835	-6.66887	0	0	0.254885	2.30051	0.392253	0.69628	0.800839	-6.3887	0	0	0.00198003	2.30051	0.00333797	0.997348	0.998522	-6.49191	0	0	-0.804906	2.30051	-1.44649	0.153312	0.295456	-5.48806	0	-0.5	0.298309	2.30051	0.601076	0.550083	0.649719	-6.51727	0	0	0.0671274	2.30051	0.113165	0.910283	0.944233	-6.58982	0
887	ENSMUSG00000006471	Ndor1	-0.748311	0.874599	-1.82085	0.0736819	0.153514	-5.05698	0	-0.5	-0.100121	0.874599	-0.186069	0.853026	0.910308	-6.44779	0	0	0.130715	0.874599	0.266115	0.791075	0.873463	-6.45674	0	0	-0.0179859	0.874599	-0.039033	0.968995	0.981594	-6.50971	0	0	-0.180521	0.874599	-0.43926	0.662072	0.745433	-6.60119	0	0	-0.690812	0.874599	-1.40638	0.164837	0.281521	-5.62536	0
888	ENSMUSG00000006476	Nsmf	1.32041	3.30398	2.98386	0.0041304	0.0186374	-2.52462	0	0.5	1.77356	3.30398	3.06109	0.00331268	0.0225669	-2.15504	0	0.5	1.55048	3.30398	2.93147	0.00478814	0.0361121	-2.51015	0	0.5	0.969066	3.30398	1.95314	0.0555334	0.149089	-4.67284	0	0.5	1.45555	3.30398	3.28926	0.00169413	0.0071639	-1.72728	0	0.5	1.30925	3.30398	2.47539	0.0161891	0.0484394	-3.68845	0
889	ENSMUSG00000006494	Pdk1	0.834088	6.85113	5.25162	2.14776e-06	4.92614e-05	4.62166	0	0.5	0.567087	6.85113	2.72703	0.00839514	0.0414148	-2.99279	0	0	0.530831	6.85113	2.79632	0.00695931	0.046298	-2.84701	0	0	0.583573	6.85113	3.27706	0.00175718	0.0139638	-1.61079	0	0.5	0.346994	6.85113	2.18476	0.0328762	0.0722914	-4.39982	0	0	0.766462	6.85113	4.03758	0.000157388	0.00147134	0.574417	0
890	ENSMUSG00000006498	Ptbp1	-0.118323	7.39245	-1.35433	0.180777	0.297269	-5.76694	0	0	-0.0849924	7.39245	-0.74301	0.460413	0.610074	-6.19225	0	0	-0.160049	7.39245	-1.5327	0.130674	0.281013	-5.34746	0	0	-0.167749	7.39245	-1.71248	0.0920407	0.209087	-5.08749	0	0	-0.14934	7.39245	-1.70936	0.0926206	0.162533	-5.26969	0	0	-0.165362	7.39245	-1.58358	0.118616	0.220646	-5.37072	0
891	ENSMUSG00000006517	Mvd	1.4496	5.66377	7.20318	1.20207e-09	1.50743e-07	11.8628	0	0.5	1.65146	5.66377	6.26761	4.57183e-08	6.59253e-06	8.38501	0	0.5	1.06124	5.66377	4.41205	4.39496e-05	0.00132069	1.84359	0	0.5	1.12459	5.66377	4.984	5.7369e-06	0.000216724	3.76357	0	0.5	1.15392	5.66377	5.73392	3.52297e-07	8.16874e-06	6.35034	0	0.5	1.3572	5.66377	5.64247	4.97898e-07	1.78059e-05	6.06373	0
892	ENSMUSG00000006519	Cyba	-0.442088	8.79907	-3.33364	0.00148227	0.00862542	-1.58109	0	0	-0.622368	8.79907	-3.5844	0.0006842	0.00737551	-0.7077	0	-0.5	-0.281211	8.79907	-1.77416	0.081178	0.208058	-4.96862	0	0	-0.32441	8.79907	-2.18179	0.0331054	0.106935	-4.23499	0	0	-0.613391	8.79907	-4.62538	2.07979e-05	0.000221493	2.42687	0	-0.5	-0.731959	8.79907	-4.61791	2.13548e-05	0.000310833	2.46689	0
893	ENSMUSG00000006522	Itih3	-0.64448	-1.11301	-1.8192	0.0739367	0.153867	-5.05983	0	-0.5	-1.51327	-1.11301	-3.26246	0.00183555	0.0149676	-1.61651	0	-0.5	-0.951928	-1.11301	-2.24815	0.0283027	0.109137	-4.08376	0	-0.5	-0.988624	-1.11301	-2.48892	0.015643	0.064979	-3.58314	0	-0.5	-0.762982	-1.11301	-2.1537	0.0353448	0.0765365	-4.46226	0	-0.5	-1.30703	-1.11301	-3.08679	0.00307596	0.0139226	-2.19242	0
894	ENSMUSG00000006526	Stimate	-0.217069	5.98888	-1.51754	0.134452	0.238787	-5.54042	0	0	-0.347141	5.98888	-1.85356	0.0687851	0.165467	-4.80839	0	0	-0.300612	5.98888	-1.75832	0.0838605	0.212286	-4.99501	0	0	0.143676	5.98888	0.89585	0.37396	0.534917	-6.11401	0	0	0.00716098	5.98888	0.0500627	0.960241	0.972586	-6.69642	0	0	-0.274345	5.98888	-1.60468	0.113885	0.21412	-5.33855	0
895	ENSMUSG00000006527	Sfmbt1	-0.500418	5.46508	-2.29713	0.0251634	0.070401	-4.14284	0	0	-0.786897	5.46508	-2.75885	0.00770493	0.0392674	-2.91613	0	-0.5	-0.00541819	5.46508	-0.0208092	0.983468	0.990855	-6.4917	0	0	-0.141944	5.46508	-0.581134	0.563355	0.698688	-6.34297	0	0	-0.373141	5.46508	-1.71287	0.0919674	0.161709	-5.26396	0	0	-0.359297	5.46508	-1.37992	0.172799	0.291836	-5.66097	0
896	ENSMUSG00000006538	Ihh	-1.1884	-0.795229	-2.54426	0.0135787	0.0450594	-3.59896	0	-0.5	-1.09508	-0.795229	-1.79062	0.0784655	0.180811	-4.91605	0	-0.5	-1.11445	-0.795229	-1.99622	0.0505141	0.155264	-4.57666	0	-0.5	-0.67468	-0.795229	-1.28826	0.202666	0.356407	-5.69655	0	-0.5	-1.29974	-0.795229	-2.78262	0.00722382	0.0221043	-3.05641	0	-0.5	-1.52356	-0.795229	-2.72901	0.00835055	0.0295201	-3.09855	0
897	ENSMUSG00000006542	Prkag3	0.847649	0.0274305	1.28453	0.203958	0.323636	-5.85644	0	0.5	0.564416	0.0274305	0.65326	0.516117	0.659567	-6.25393	0	0	0.324646	0.0274305	0.411612	0.68211	0.803522	-6.40784	0	0	0.70227	0.0274305	0.949162	0.346395	0.509112	-6.06579	0	0.5	1.00832	0.0274305	1.52802	0.131832	0.215613	-5.55105	0	0.5	2.54162	0.0274305	3.22246	0.0020675	0.0103585	-1.82778	0
898	ENSMUSG00000006567	Atp7b	0.240951	0.0199356	0.31376	0.754805	0.829484	-6.62148	0	0	-1.24932	0.0199356	-1.24251	0.218946	0.367128	-5.70872	0	-0.5	1.04639	0.0199356	1.14002	0.258868	0.436757	-5.85314	0	0.5	0.0356113	0.0199356	0.0413585	0.967149	0.980379	-6.50961	0	0	0.296167	0.0199356	0.385662	0.701129	0.777838	-6.62327	0	0	-0.147292	0.0199356	-0.160471	0.873056	0.919068	-6.58336	0
899	ENSMUSG00000006574	Slc4a1	-1.07941	3.87382	-1.46013	0.14954	0.258267	-5.62283	0	-0.5	-1.64069	3.87382	-1.69508	0.0953133	0.206791	-5.07309	0	-0.5	-2.47153	3.87382	-2.79717	0.00694311	0.0462645	-2.84492	0	-0.5	-2.69993	3.87382	-3.25736	0.00186374	0.0145267	-1.66485	0	-0.5	-1.80413	3.87382	-2.44047	0.0176783	0.0443319	-3.85736	0	-0.5	-3.26876	3.87382	-3.69945	0.000475145	0.00344132	-0.462921	-1
900	ENSMUSG00000006575	Rundc3a	3.19193	4.14646	5.98022	1.37904e-07	5.71938e-06	7.26952	1	1	3.31626	4.14646	4.74538	1.35701e-05	0.000409091	2.9677	1	1	2.95656	4.14646	4.63446	2.01395e-05	0.000744882	2.581	1	1	2.72155	4.14646	4.54766	2.736e-05	0.00067897	2.28121	1	1	3.366	4.14646	6.30636	3.93691e-08	1.39992e-06	8.47158	1	1	2.9947	4.14646	4.69426	1.62858e-05	0.000251564	2.72492	1
901	ENSMUSG00000006576	Slc4a3	-3.11746	2.52	-5.22916	2.33386e-06	5.26746e-05	4.54175	-1	-1	-3.72804	2.52	-4.77606	1.21587e-05	0.000378385	3.07161	-1	-1	-1.67307	2.52	-2.34798	0.0222348	0.0946798	-3.8748	0	-0.5	-2.51298	2.52	-3.75948	0.000391899	0.00471904	-0.221411	-1	-1	-2.03989	2.52	-3.42166	0.00113392	0.00526885	-1.35441	-1	-1	-2.83553	2.52	-3.97936	0.000191007	0.00171453	0.392078	-1
902	ENSMUSG00000006585	Cdt1	-0.705411	1.74537	-3.92639	0.000227534	0.00197144	0.17271	0	-0.5	-0.532966	1.74537	-2.26573	0.027138	0.0889475	-4.0238	0	0	-0.519985	1.74537	-2.42153	0.0185364	0.0845879	-3.71608	0	0	-0.246143	1.74537	-1.22193	0.226575	0.384554	-5.77718	0	0	-0.360757	1.74537	-2.00801	0.0492111	0.0988372	-4.74493	0	0	-1.02654	1.74537	-4.78054	1.19651e-05	0.000198005	3.01879	0
903	ENSMUSG00000006586	Runx1t1	-0.773497	-0.988151	-2.09175	0.0407583	0.0996873	-4.55941	0	-0.5	-1.37573	-0.988151	-2.84145	0.00614954	0.0339233	-2.714	0	-0.5	-0.550777	-0.988151	-1.24616	0.217612	0.390387	-5.73029	0	0	-0.601919	-0.988151	-1.45176	0.151844	0.293724	-5.48073	0	-0.5	-0.837015	-0.988151	-2.26352	0.0272823	0.0622786	-4.23808	0	-0.5	-0.582794	-0.988151	-1.3186	0.192379	0.315303	-5.74105	0
904	ENSMUSG00000006587	Snai3	0.848839	0.640932	1.26595	0.210487	0.331071	-5.87951	0	0.5	0.244965	0.640932	0.279033	0.781191	0.86372	-6.42635	0	0	-0.646463	0.640932	-0.80665	0.423096	0.594252	-6.17033	0	-0.5	-0.369223	0.640932	-0.491121	0.625156	0.747598	-6.39074	0	0	0.875195	0.640932	1.30526	0.196852	0.294442	-5.85658	0	0.5	2.19125	0.640932	2.73423	0.00823417	0.029211	-3.08594	0
905	ENSMUSG00000006589	Aprt	0.449844	7.36575	2.77185	0.00743832	0.0288449	-3.05913	0	0	0.49102	7.36575	2.31081	0.0243433	0.0827486	-3.92991	0	0	0.602941	7.36575	3.10836	0.00288963	0.0258293	-2.05167	0	0.5	0.407184	7.36575	2.23772	0.0290142	0.0979279	-4.12161	0	0	0.514037	7.36575	3.16739	0.00243219	0.00945092	-2.06152	0	0	0.601817	7.36575	3.10257	0.00293862	0.0134336	-2.1506	0
906	ENSMUSG00000006599	Gtf2h1	0.569987	6.74223	3.5055	0.000875458	0.00570177	-1.09144	0	0	0.683251	6.74223	3.2094	0.002149	0.0167042	-1.76074	0	0.5	0.493553	6.74223	2.53961	0.013742	0.0704545	-3.45296	0	0	0.626016	6.74223	3.43383	0.00109239	0.00996783	-1.17293	0	0.5	0.646901	6.74223	3.97853	0.000191534	0.00129603	0.314915	0	0.5	0.977196	6.74223	5.02824	4.88251e-06	9.91141e-05	3.87482	0
907	ENSMUSG00000006611	Hfe	-1.0101	-0.217804	-1.71141	0.0922379	0.181612	-5.2406	0	-0.5	-0.909021	-0.217804	-1.17631	0.244178	0.39536	-5.78624	0	-0.5	0.080802	-0.217804	0.114541	0.909197	0.948059	-6.4854	0	0	-1.06725	-0.217804	-1.61273	0.11212	0.238954	-5.24495	0	-0.5	-1.17476	-0.217804	-1.99039	0.05117	0.101941	-4.77795	0	-0.5	-1.30129	-0.217804	-1.84465	0.0700915	0.148962	-4.9456	0
908	ENSMUSG00000006638	Abhd1	0.10621	2.90027	0.341374	0.734031	0.813742	-6.61244	0	0	-0.92828	2.90027	-2.27877	0.0263016	0.0872724	-3.9968	0	-0.5	0.203579	2.90027	0.547452	0.586126	0.73139	-6.34335	0	0	-1.05895	2.90027	-3.03563	0.00356395	0.0231506	-2.25725	0	-0.5	-0.528785	2.90027	-1.69958	0.0944565	0.165234	-5.28559	0	0	-0.220617	2.90027	-0.593269	0.55526	0.677546	-6.42105	0
909	ENSMUSG00000006641	Slc5a6	0.0750364	4.00642	0.241823	0.809753	0.869797	-6.64145	0	0	1.19042	4.00642	2.93011	0.00480644	0.0288809	-2.49207	0	0.5	0.580638	4.00642	1.5656	0.122771	0.269571	-5.29882	0	0.5	0.272856	4.00642	0.784271	0.436007	0.591039	-6.20613	0	0	0.89937	4.00642	2.89844	0.00525153	0.0172873	-2.76699	0	0.5	1.11453	4.00642	3.00514	0.00388813	0.0166621	-2.40646	0
910	ENSMUSG00000006651	Aplp1	-2.2809	2.58158	-2.81854	0.00654904	0.0262172	-2.94396	0	-0.5	-1.90297	2.58158	-1.79601	0.0775947	0.179546	-4.90696	0	-0.5	-2.63657	2.58158	-2.72588	0.00842108	0.0522295	-3.01779	0	-0.5	-1.51386	2.58158	-1.66845	0.100506	0.221925	-5.15805	0	-0.5	-1.20478	2.58158	-1.48877	0.141855	0.228271	-5.60813	0	-0.5	-1.88343	2.58158	-1.94723	0.0562538	0.125918	-4.76276	0
911	ENSMUSG00000006673	Qrich1	0.114907	6.55823	0.622546	0.535972	0.652771	-6.47739	0	0	0.476257	6.55823	1.97072	0.0534352	0.138951	-4.59924	0	0	0.210686	6.55823	0.955017	0.343451	0.521625	-6.04216	0	0	0.256308	6.55823	1.2385	0.220418	0.377388	-5.75742	0	0	0.19284	6.55823	1.04478	0.300373	0.409798	-6.15601	0	0	0.186159	6.55823	0.843838	0.402156	0.539594	-6.24294	0
912	ENSMUSG00000006675	P4htm	-0.548321	3.28078	-1.472	0.146314	0.254179	-5.60603	0	0	-1.35655	3.28078	-2.78144	0.00724704	0.0376992	-2.8613	0	-0.5	-1.18747	3.28078	-2.66715	0.00984962	0.0573155	-3.15761	0	-0.5	-1.68563	3.28078	-4.03594	0.000158252	0.00244805	0.626843	0	-0.5	-0.779415	3.28078	-2.09239	0.0406983	0.0853134	-4.58329	0	-0.5	-0.616845	3.28078	-1.38548	0.171103	0.289677	-5.65354	0
913	ENSMUSG00000006676	Usp19	-0.157222	7.66064	-2.08827	0.0410822	0.100213	-4.56617	0	0	-0.19296	7.66064	-1.95748	0.0550085	0.141583	-4.62344	0	0	-0.193022	7.66064	-2.14501	0.0360643	0.125585	-4.29159	0	0	-0.314252	7.66064	-3.7227	0.000441065	0.00516271	-0.331552	0	0	-0.213821	7.66064	-2.84003	0.00617377	0.0195957	-2.91407	0	0	-0.300635	7.66064	-3.34088	0.00145017	0.00794349	-1.50061	0
914	ENSMUSG00000006678	Pola1	1.62822	2.93029	3.56748	0.000721507	0.00489622	-0.910913	0	0.5	1.06687	2.93029	1.78533	0.0793292	0.182227	-4.92495	0	0.5	0.78213	2.93029	1.43376	0.156899	0.317989	-5.48798	0	0.5	1.5983	2.93029	3.12332	0.00276665	0.0193894	-2.02651	0	0.5	1.91932	2.93029	4.20531	8.94443e-05	0.000713165	1.03645	0	0.5	1.50806	2.93029	2.76451	0.0075877	0.0274694	-3.0124	0
915	ENSMUSG00000006699	Cdc42	-0.413848	8.73097	-3.36275	0.00135719	0.0080501	-1.49932	0	0	-0.416197	8.73097	-2.58292	0.0122865	0.0529999	-3.33123	0	0	-0.341248	8.73097	-2.31991	0.0238113	0.0984457	-3.93431	0	0	-0.278973	8.73097	-2.02173	0.0477304	0.135542	-4.5459	0	0	-0.335378	8.73097	-2.72513	0.00843805	0.0249133	-3.19673	0	0	-0.496562	8.73097	-3.37579	0.00130444	0.00735237	-1.40263	0
916	ENSMUSG00000006705	Pknox1	-0.112909	6.81573	-0.665386	0.508387	0.628231	-6.44998	0	0	0.210514	6.81573	0.947514	0.347228	0.503923	-6.02277	0	0	-0.310625	6.81573	-1.53155	0.130958	0.281368	-5.34914	0	0	-0.38977	6.81573	-2.04863	0.0449387	0.130523	-4.49507	0	0	0.0851423	6.81573	0.501755	0.6177	0.707388	-6.57185	0	0	0.175049	6.81573	0.863087	0.391571	0.529313	-6.22674	0
917	ENSMUSG00000006711	D130043K22Rik	-1.11075	0.125803	-2.30298	0.0248096	0.0697149	-4.13048	0	-0.5	-1.31123	0.125803	-2.07642	0.0422042	0.11883	-4.40099	0	-0.5	-1.11701	0.125803	-1.93768	0.0574352	0.167974	-4.68394	0	-0.5	-0.836898	0.125803	-1.54759	0.127049	0.260225	-5.34311	0	-0.5	-1.01299	0.125803	-2.1003	0.0399705	0.0841122	-4.56785	0	-0.5	-0.154596	0.125803	-0.268178	0.789494	0.861174	-6.56033	0
918	ENSMUSG00000006715	Gmnn	0.37798	6.48318	1.79989	0.0769714	0.158583	-5.09294	0	0	0.495678	6.48318	1.80275	0.0765159	0.177889	-4.89556	0	0	0.316384	6.48318	1.2605	0.212434	0.384994	-5.71291	0	0	0.736776	6.48318	3.12911	0.00272033	0.0191932	-2.01109	0	0.5	0.756441	6.48318	3.60208	0.000647167	0.00339646	-0.830801	0	0.5	0.258512	6.48318	1.02993	0.307231	0.445086	-6.0715	0
919	ENSMUSG00000006717	Acot13	-0.00416172	7.32419	-0.0316285	0.974875	0.983226	-6.6702	0	0	-0.229426	7.32419	-1.3317	0.188061	0.33069	-5.59794	0	0	0.0251019	7.32419	0.159611	0.873731	0.924722	-6.47926	0	0	0.0704456	7.32419	0.477494	0.634768	0.754537	-6.39728	0	0	-0.282987	7.32419	-2.15066	0.0355948	0.0769834	-4.46833	0	0	-0.250298	7.32419	-1.59152	0.116817	0.218236	-5.35866	0
920	ENSMUSG00000006720	Zfp184	-0.571873	0.385402	-0.861634	0.392364	0.521765	-6.30152	0	0	-0.92434	0.385402	-1.06369	0.291789	0.447927	-5.9088	0	-0.5	-0.184701	0.385402	-0.232831	0.816696	0.888734	-6.46499	0	0	0.97924	0.385402	1.31589	0.193282	0.345265	-5.66178	0	0.5	0.339563	0.385402	0.511615	0.610823	0.702016	-6.56687	0	0	0.168953	0.385402	0.212979	0.832075	0.891547	-6.57357	0
921	ENSMUSG00000006724	Cyp27b1	0.742152	1.67859	1.69245	0.0958148	0.186705	-5.27137	0	0.5	0.450563	1.67859	0.784762	0.435721	0.587756	-6.1609	0	0	-1.12836	1.67859	-2.15289	0.0354116	0.124292	-4.276	0	-0.5	0.35387	1.67859	0.71974	0.474516	0.624781	-6.25394	0	0	-0.469053	1.67859	-1.06966	0.289113	0.397816	-6.13015	0	0	-0.208693	1.67859	-0.398182	0.691928	0.788431	-6.51717	0
922	ENSMUSG00000006728	Cdk4	0.0101575	7.80279	0.10305	0.918271	0.945853	-6.66539	0	0	-0.0317248	7.80279	-0.245822	0.80667	0.881497	-6.43499	0	0	-0.0304952	7.80279	-0.258847	0.796651	0.876997	-6.45864	0	0	-0.0569715	7.80279	-0.5155	0.608123	0.734036	-6.37858	0	0	-0.0202	7.80279	-0.204934	0.838326	0.884882	-6.67664	0	0	-0.0836626	7.80279	-0.710139	0.480405	0.61194	-6.34557	0
923	ENSMUSG00000006731	B4galnt1	-2.11544	2.49839	-4.22917	8.24657e-05	0.000880665	1.1331	-1	-1	-2.51104	2.49839	-3.83411	0.000307765	0.00414651	0.034254	-1	-1	-3.09773	2.49839	-5.18139	2.78392e-06	0.000158176	4.4594	-1	-1	-3.3715	2.49839	-6.01153	1.22333e-07	1.21718e-05	7.43751	-1	-1	-2.2706	2.49839	-4.53935	2.8171e-05	0.000284841	2.13689	-1	-1	-3.42247	2.49839	-5.72457	3.65e-07	1.40644e-05	6.36215	-1
924	ENSMUSG00000006732	Mettl1	-0.357135	8.10446	-3.19418	0.00224782	0.0117975	-1.96611	0	0	-0.487315	8.10446	-3.32885	0.00150385	0.0129736	-1.43376	0	0	-0.552839	8.10446	-4.13689	0.000112777	0.00264683	0.956472	0	0	-0.523961	8.10446	-4.17959	9.76081e-05	0.00168316	1.08087	0	0	-0.424454	8.10446	-3.79627	0.000347984	0.00207042	-0.248331	0	0	-0.119816	8.10446	-0.896581	0.373573	0.511211	-6.19771	0
925	ENSMUSG00000006736	Tspan31	-0.3441	7.46762	-3.17185	0.00240056	0.0123995	-2.0267	0	0	-0.213863	7.46762	-1.50564	0.137475	0.265709	-5.36124	0	0	-0.109254	7.46762	-0.842587	0.40285	0.576008	-6.14122	0	0	-0.120793	7.46762	-0.993064	0.324719	0.487857	-6.02406	0	0	-0.316061	7.46762	-2.91338	0.00503695	0.0167238	-2.72899	0	0	-0.711758	7.46762	-5.48919	8.86334e-07	2.77871e-05	5.50986	0
926	ENSMUSG00000006740	Kif5b	-0.726425	8.11376	-5.89527	1.90756e-07	7.45882e-06	6.95602	0	-0.5	-0.908087	8.11376	-5.62858	5.24704e-07	3.73156e-05	6.05721	0	-0.5	-0.636417	8.11376	-4.32119	6.01683e-05	0.00164535	1.54745	0	-0.5	-0.55306	8.11376	-4.00307	0.000176558	0.00265433	0.524175	0	0	-0.83142	8.11376	-6.74736	7.11843e-09	3.53306e-07	10.1304	0	-0.5	-0.639278	8.11376	-4.34062	5.62738e-05	0.000663668	1.54656	0
927	ENSMUSG00000006763	Saal1	0.479233	5.12767	2.2786	0.0263124	0.0726977	-4.18176	0	0	0.203263	5.12767	0.738137	0.463346	0.612812	-6.19579	0	0	0.753567	5.12767	2.99773	0.00397097	0.0319278	-2.3407	0	0.5	0.619478	5.12767	2.62697	0.010951	0.0508959	-3.26757	0	0.5	0.75915	5.12767	3.60952	0.000632164	0.00333436	-0.808838	0	0.5	0.806828	5.12767	3.20961	0.00214771	0.0106247	-1.8628	0
928	ENSMUSG00000006764	Tph2	-0.827582	-0.65907	-1.62674	0.109101	0.205546	-5.37558	0	-0.5	-0.698615	-0.65907	-1.04883	0.298519	0.454197	-5.92408	0	-0.5	-0.940721	-0.65907	-1.5471	0.127167	0.275539	-5.32629	0	-0.5	-0.621206	-0.65907	-1.08906	0.28054	0.442963	-5.92647	0	-0.5	-0.655759	-0.65907	-1.289	0.202411	0.300904	-5.87712	0	-0.5	-0.740292	-0.65907	-1.21748	0.228252	0.356553	-5.86562	0
929	ENSMUSG00000006782	Cnp	-0.396177	7.49289	-2.40227	0.0194475	0.0585085	-3.917	0	0	-0.578168	7.49289	-2.6776	0.00958033	0.0451392	-3.11049	0	0	-0.636541	7.49289	-3.2293	0.00202599	0.0202625	-1.72721	0	-0.5	-0.665691	7.49289	-3.60009	0.00065124	0.00689741	-0.693937	0	-0.5	-1.09883	7.49289	-6.66287	9.88847e-09	4.56817e-07	9.81143	0	-0.5	-1.32884	7.49289	-6.74144	7.28418e-09	7.25602e-07	10.1329	0
930	ENSMUSG00000006784	Ttc25	1.611	0.934662	3.07231	0.00320736	0.015417	-2.29308	0	0.5	2.38189	0.934662	3.46936	0.00097914	0.00962473	-1.03888	1	1	1.21862	0.934662	1.9444	0.0566013	0.166512	-4.67176	0	0.5	0.883891	0.934662	1.5034	0.138049	0.275073	-5.40758	0	0.5	1.48723	0.934662	2.83627	0.00623798	0.0197493	-2.92346	0	0.5	1.16622	0.934662	1.86079	0.0677404	0.145056	-4.9174	0
931	ENSMUSG00000006800	Sulf2	-0.188358	-0.0675347	-0.258297	0.797073	0.861109	-6.63733	0	0	-0.355014	-0.0675347	-0.371826	0.71135	0.812528	-6.39643	0	0	-1.5367	-0.0675347	-1.76308	0.0830455	0.210979	-4.98709	0	-0.5	-1.0355	-0.0675347	-1.26647	0.210305	0.365057	-5.72349	0	-0.5	-0.676513	-0.0675347	-0.927707	0.357325	0.468121	-6.26976	0	-0.5	-0.589796	-0.0675347	-0.676684	0.501241	0.630172	-6.36854	0
932	ENSMUSG00000006818	Sod2	-0.220929	7.7781	-2.16797	0.034191	0.0878103	-4.40867	0	0	-0.405893	7.7781	-3.04209	0.00349859	0.0233898	-2.20462	0	0	-0.029705	7.7781	-0.243882	0.808165	0.883586	-6.46237	0	0	-0.102127	7.7781	-0.893823	0.375034	0.535948	-6.11579	0	0	-0.279349	7.7781	-2.74125	0.00807992	0.0240875	-3.15761	0	0	-0.222978	7.7781	-1.83068	0.0721813	0.152273	-4.96982	0
933	ENSMUSG00000006850	Tmco6	-0.832598	3.95588	-2.95723	0.00445348	0.0197371	-2.59338	0	-0.5	-0.975421	3.95588	-2.64606	0.0104143	0.0474442	-3.1847	0	-0.5	-0.397583	3.95588	-1.18148	0.242135	0.418766	-5.80639	0	0	-1.03532	3.95588	-3.2797	0.00174337	0.0139056	-1.60354	0	-0.5	-0.830314	3.95588	-2.94912	0.00455647	0.0154678	-2.63755	0	-0.5	-0.762323	3.95588	-2.26536	0.0271618	0.0722265	-4.14151	0
934	ENSMUSG00000006906	Stambp	-0.0426077	5.78953	-0.268277	0.789418	0.855587	-6.63471	0	0	0.180691	5.78953	0.868944	0.388386	0.543412	-6.09261	0	0	-0.0598564	5.78953	-0.315323	0.753625	0.850372	-6.44254	0	0	0.0134717	5.78953	0.0756529	0.93995	0.964177	-6.50762	0	0	0.00638857	5.78953	0.0402253	0.968049	0.978203	-6.69686	0	0	-0.243053	5.78953	-1.2804	0.205396	0.330722	-5.78921	0
935	ENSMUSG00000006920	Ezh1	0.16345	6.1037	0.960587	0.340666	0.471077	-6.21255	0	0	0.132997	6.1037	0.596968	0.552804	0.689963	-6.28862	0	0	0.207029	6.1037	1.01796	0.312837	0.492056	-5.98146	0	0	0.0472562	6.1037	0.247696	0.805227	0.878561	-6.47996	0	0	0.0996938	6.1037	0.585895	0.560172	0.658334	-6.52624	0	0	0.169092	6.1037	0.831428	0.409072	0.545764	-6.25319	0
936	ENSMUSG00000006930	Hap1	0.441557	4.55617	1.18771	0.239689	0.364557	-5.97316	0	0	0.332261	4.55617	0.682593	0.497525	0.642538	-6.23462	0	0	0.463545	4.55617	1.04319	0.301098	0.480257	-5.95608	0	0	0.624482	4.55617	1.49814	0.139409	0.276976	-5.41515	0	0.5	0.717551	4.55617	1.93009	0.0583898	0.112989	-4.88904	0	0.5	-0.573653	4.55617	-1.29099	0.201725	0.326224	-5.776	0
937	ENSMUSG00000006931	P3h4	1.7846	3.71969	3.69931	0.000475352	0.00354992	-0.520289	0	0.5	1.52709	3.71969	2.4177	0.0187145	0.0698341	-3.70119	0	0.5	1.91533	3.71969	3.3218	0.00153623	0.0167627	-1.47329	0	0.5	1.91381	3.71969	3.53823	0.000790638	0.00791124	-0.873841	0	0.5	1.63292	3.71969	3.3849	0.00126876	0.00572858	-1.45894	0	0.5	2.10482	3.71969	3.65044	0.000555392	0.00386667	-0.608717	1
938	ENSMUSG00000006932	Ctnnb1	-0.308341	7.02584	-2.27064	0.0268203	0.0737418	-4.1984	0	0	-0.0734859	7.02584	-0.413314	0.680869	0.789309	-6.3803	0	0	-0.173514	7.02584	-1.06906	0.289381	0.468264	-5.92944	0	0	-0.345241	7.02584	-2.2675	0.0270231	0.0933648	-4.06025	0	0	-0.172154	7.02584	-1.26775	0.209849	0.309358	-5.90359	0	0	-0.342778	7.02584	-2.11193	0.0389201	0.0948194	-4.45118	0
939	ENSMUSG00000006941	Eif1b	-0.330651	7.23101	-3.57792	0.000698256	0.00476744	-0.880304	0	0	-0.388679	7.23101	-3.21225	0.00213095	0.0166273	-1.75303	0	0	-0.320206	7.23101	-2.89894	0.00524421	0.0382584	-2.59233	0	0	-0.331907	7.23101	-3.2032	0.00218873	0.0163733	-1.81223	0	0	-0.336335	7.23101	-3.63942	0.000575141	0.00308581	-0.720276	0	0	-0.51792	7.23101	-4.68892	1.65983e-05	0.000256017	2.70682	0
940	ENSMUSG00000006998	Psmd2	0.0870416	6.74916	0.862585	0.391845	0.521272	-6.30071	0	0	0.246076	6.74916	1.86252	0.0674918	0.163245	-4.79279	0	0	0.182351	6.74916	1.51193	0.135869	0.288583	-5.37768	0	0	0.127612	6.74916	1.12791	0.263908	0.425065	-5.88452	0	0	0.18903	6.74916	1.87329	0.0659658	0.124789	-4.99091	0	0	0.0436989	6.74916	0.362322	0.718401	0.80907	-6.53075	0
941	ENSMUSG00000007021	Syngr3	-1.50482	-0.612177	-2.60835	0.0114984	0.0399093	-3.45061	0	-0.5	-1.71694	-0.612177	-2.27297	0.0266706	0.0879736	-4.00882	0	-0.5	-0.765011	-0.612177	-1.10942	0.271732	0.450365	-5.88662	0	-0.5	-1.29192	-0.612177	-1.99721	0.0504034	0.140146	-4.59171	0	-0.5	-1.07334	-0.612177	-1.86046	0.0677884	0.127531	-5.01355	0	-0.5	-1.10801	-0.612177	-1.60684	0.113408	0.213508	-5.33523	0
942	ENSMUSG00000007029	Vars	-0.132541	8.37003	-1.00707	0.318	0.448664	-6.16753	0	0	-0.266725	8.37003	-1.54786	0.126984	0.252031	-5.29974	0	0	-0.0902627	8.37003	-0.573807	0.568272	0.716825	-6.32874	0	0	-0.364553	8.37003	-2.47045	0.0163925	0.0669633	-3.62431	0	0	-0.445127	8.37003	-3.38215	0.00127944	0.0057692	-1.46673	0	0	-0.145192	8.37003	-0.922995	0.359755	0.497409	-6.17406	0
943	ENSMUSG00000007030	Vwa7	0.599767	0.903013	1.04312	0.301135	0.430477	-6.1312	0	0.5	1.24482	0.903013	1.65354	0.103513	0.218631	-5.13894	0	0.5	0.0291332	0.903013	0.0423923	0.966329	0.982139	-6.49102	0	0	0.337512	0.903013	0.523537	0.602555	0.729987	-6.37445	0	0	-0.137133	0.903013	-0.238501	0.812316	0.864835	-6.6692	0	0	0.648212	0.903013	0.943225	0.349398	0.487382	-6.15549	0
944	ENSMUSG00000007033	Hspa1l	-1.46532	-0.934013	-3.38335	0.00127475	0.00763804	-1.44114	0	-0.5	-1.71197	-0.934013	-3.01904	0.00373703	0.0244284	-2.26441	0	-0.5	-1.24363	-0.934013	-2.40245	0.0194389	0.0872077	-3.75765	0	-0.5	-0.655575	-0.934013	-1.35003	0.182144	0.331374	-5.61786	0	-0.5	-1.44005	-0.934013	-3.325	0.00152146	0.00660068	-1.62762	0	-0.5	-1.20521	-0.934013	-2.32823	0.0233339	0.0643231	-4.00937	0
945	ENSMUSG00000007034	Slc44a4	-0.692204	-0.856817	-1.46709	0.147643	0.255888	-5.613	0	-0.5	-1.26298	-0.856817	-2.04446	0.0453618	0.124447	-4.46188	0	-0.5	0.339678	-0.856817	0.602335	0.54925	0.702101	-6.31217	0	0	-0.528519	-0.856817	-0.999057	0.321832	0.485174	-6.01822	0	0	-1.00583	-0.856817	-2.13179	0.0371828	0.0796136	-4.50586	0	-0.5	-0.306182	-0.856817	-0.542939	0.58921	0.706692	-6.44944	0
946	ENSMUSG00000007035	Msh5	1.00168	2.38394	1.91565	0.0602414	0.132479	-4.88975	0	0.5	-0.163843	2.38394	-0.239317	0.811686	0.885041	-6.43656	0	0	0.862235	2.38394	1.37963	0.172889	0.337917	-5.56117	0	0.5	1.0778	2.38394	1.83836	0.0710253	0.17529	-4.87664	0	0.5	1.7567	2.38394	3.35958	0.00137032	0.00609467	-1.53049	0	0.5	0.812434	2.38394	1.29994	0.198658	0.322444	-5.76474	0
947	ENSMUSG00000007036	Abhd16a	-0.303445	7.09778	-3.18659	0.00229864	0.0119752	-1.98672	0	0	-0.402912	7.09778	-3.23158	0.00201232	0.0159538	-1.70066	0	0	-0.115245	7.09778	-1.01255	0.315393	0.494673	-5.98683	0	0	-0.263051	7.09778	-2.46374	0.0166728	0.067854	-3.63922	0	0	-0.373156	7.09778	-3.91865	0.000233401	0.00151546	0.12816	0	0	-0.584612	7.09778	-5.13645	3.28467e-06	7.36635e-05	4.25408	0
948	ENSMUSG00000007038	Neu1	-0.69618	6.86536	-4.85164	9.26596e-06	0.000160017	3.21828	0	-0.5	-0.829517	6.86536	-4.41521	4.34699e-05	0.000955662	1.86863	0	-0.5	-0.381156	6.86536	-2.22238	0.0300892	0.113358	-4.13645	0	0	-0.572018	6.86536	-3.55537	0.000749416	0.00763384	-0.824208	0	0	-0.552853	6.86536	-3.8528	0.000289585	0.00179091	-0.0753004	0	0	-0.757841	6.86536	-4.4187	4.29456e-05	0.000539506	1.8029	0
949	ENSMUSG00000007039	Ddah2	0.68428	4.19931	1.7311	0.0886406	0.176112	-5.20832	0	0.5	0.621903	4.19931	1.20163	0.234291	0.385088	-5.75707	0	0.5	1.31694	4.19931	2.78743	0.00713003	0.0469567	-2.86876	0	0.5	1.54255	4.19931	3.48045	0.000946156	0.00900488	-1.04009	0	0.5	1.86498	4.19931	4.71805	1.49617e-05	0.000170017	2.74202	0	0.5	0.851055	4.19931	1.80134	0.0767404	0.159151	-5.02014	0
950	ENSMUSG00000007041	Clic1	-0.196125	7.79474	-1.6838	0.0974852	0.189198	-5.28531	0	0	-0.303667	7.79474	-1.99119	0.0510797	0.134829	-4.56156	0	0	0.0125477	7.79474	0.09013	0.928488	0.960485	-6.48788	0	0	0.104398	7.79474	0.799388	0.42726	0.583022	-6.19435	0	0	-0.26095	7.79474	-2.24034	0.0288337	0.0651185	-4.28617	0	0	-0.406044	7.79474	-2.91662	0.00499161	0.0200659	-2.63377	0
951	ENSMUSG00000007050	Lsm2	0.699578	7.04458	4.87791	8.42813e-06	0.000149221	3.30908	0	0.5	0.61467	7.04458	3.27339	0.00177657	0.0146101	-1.58659	0	0.5	0.713067	7.04458	4.15984	0.000104361	0.00249631	1.02932	0	0.5	0.725332	7.04458	4.51068	3.11529e-05	0.000742259	2.15838	0	0.5	0.871776	7.04458	6.07858	9.46069e-08	2.85207e-06	7.62223	0	0.5	0.562256	7.04458	3.28005	0.00174153	0.00904837	-1.66968	0
952	ENSMUSG00000007080	Pole	1.75865	3.96056	3.51089	0.000860932	0.0056314	-1.07584	0	0.5	1.10726	3.96056	1.68829	0.0966158	0.20866	-5.08396	0	0.5	1.43571	3.96056	2.39802	0.0196538	0.0877685	-3.76725	0	0.5	1.42837	3.96056	2.54323	0.0136147	0.0590053	-3.4606	0	0.5	2.39038	3.96056	4.77204	1.23352e-05	0.000145395	2.92689	1	1	1.5892	3.96056	2.65439	0.0101879	0.0342282	-3.27681	0
953	ENSMUSG00000007097	Atp1a2	0.0145581	-0.850153	0.0280127	0.977746	0.985231	-6.67031	0	0	-0.808219	-0.850153	-1.18778	0.239661	0.390432	-5.77309	0	-0.5	-0.951263	-0.850153	-1.53144	0.130986	0.281398	-5.34931	0	-0.5	-0.45196	-0.850153	-0.775635	0.441051	0.595818	-6.21276	0	0	-0.845893	-0.850153	-1.62767	0.108905	0.185086	-5.40001	0	-0.5	-0.840708	-0.850153	-1.35346	0.181054	0.301541	-5.69595	0
954	ENSMUSG00000007122	Casq1	-0.956934	-0.912333	-2.31845	0.0238962	0.0677955	-4.09772	0	-0.5	-0.865295	-0.912333	-1.60117	0.11466	0.234904	-5.21983	0	-0.5	-1.08703	-0.912333	-2.20347	0.031463	0.116045	-4.1748	0	-0.5	-0.830017	-0.912333	-1.79354	0.0779932	0.186622	-4.95325	0	-0.5	-0.860976	-0.912333	-2.08596	0.0412987	0.0863073	-4.59581	0	-0.5	-1.63423	-0.912333	-3.31267	0.00157905	0.00843577	-1.57928	0
955	ENSMUSG00000007207	Stx1a	0.699828	4.22385	2.61748	0.011227	0.0392825	-3.42925	0	0.5	0.732692	4.22385	2.09301	0.0406408	0.115906	-4.36904	0	0.5	1.21405	4.22385	3.79908	0.000344834	0.00587466	-0.0895025	0	0.5	0.455175	4.22385	1.51837	0.134242	0.270205	-5.38594	0	0	1.02317	4.22385	3.82683	0.00031514	0.00191195	-0.154984	0	0.5	0.72659	4.22385	2.27368	0.0266252	0.0711201	-4.12419	0
956	ENSMUSG00000007216	Zfp775	0.416026	3.90579	1.47765	0.144799	0.252114	-5.59799	0	0	0.442127	3.90579	1.19938	0.235156	0.385798	-5.75968	0	0	0.228634	3.90579	0.679427	0.499514	0.661665	-6.2634	0	0	0.256231	3.90579	0.811693	0.420218	0.576345	-6.1846	0	0	0.271617	3.90579	0.964738	0.338599	0.449846	-6.23519	0	0	0.146937	3.90579	0.436648	0.663954	0.767169	-6.50119	0
957	ENSMUSG00000007279	Scube2	-0.873584	-1.08318	-2.02205	0.0476964	0.112028	-4.69318	0	-0.5	-0.550169	-1.08318	-0.972614	0.334701	0.491572	-5.99922	0	0	-0.949176	-1.08318	-1.83815	0.0710566	0.192044	-4.85986	0	-0.5	-0.89115	-1.08318	-1.83969	0.0708275	0.175001	-4.87435	0	-0.5	-0.794521	-1.08318	-1.83904	0.0709239	0.132024	-5.05103	0	-0.5	-0.363455	-1.08318	-0.703859	0.484279	0.615282	-6.34997	0
958	ENSMUSG00000007338	Mrpl49	0.453638	6.92977	2.67917	0.00954039	0.0347584	-3.28332	0	0	0.4908	6.92977	2.21388	0.0307001	0.0965753	-4.12988	0	0	0.569085	6.92977	2.81201	0.00666731	0.0450862	-2.80852	0	0	0.608141	6.92977	3.20333	0.00218789	0.0163729	-1.81188	0	0.5	0.870582	6.92977	5.14162	3.22282e-06	4.83377e-05	4.21559	0	0.5	0.38493	6.92977	1.90205	0.0620321	0.135867	-4.84437	0
959	ENSMUSG00000007379	Dennd2c	-1.11022	-0.578602	-2.01851	0.0480737	0.112602	-4.69986	0	-0.5	-1.36642	-0.578602	-1.89742	0.0626505	0.155184	-4.73141	0	-0.5	-1.56258	-0.578602	-2.37692	0.0207075	0.0905788	-3.81283	0	-0.5	-0.390252	-0.578602	-0.632813	0.529292	0.670163	-6.31196	0	0	-1.12537	-0.578602	-2.04606	0.0451992	0.0924499	-4.67276	0	-0.5	-0.196763	-0.578602	-0.299306	0.765755	0.84366	-6.55153	0
960	ENSMUSG00000007411	Mark3	0.0683944	7.0501	0.553925	0.581716	0.691242	-6.51755	0	0	0.270726	7.0501	1.67463	0.0992802	0.212659	-5.10569	0	0	0.175399	7.0501	1.18852	0.239373	0.415731	-5.7983	0	0	0.179715	7.0501	1.29814	0.199272	0.352254	-5.6842	0	0	0.270397	7.0501	2.18995	0.0324788	0.0715662	-4.38931	0	0	0.0714719	7.0501	0.484301	0.629959	0.741212	-6.47937	0
961	ENSMUSG00000007415	Gatad1	-0.0508535	6.64743	-0.281632	0.779208	0.847957	-6.63103	0	0	0.124836	6.64743	0.528031	0.599451	0.727157	-6.32691	0	0	-0.204977	6.64743	-0.949762	0.346093	0.524135	-6.04706	0	0	-0.198084	6.64743	-0.978403	0.331855	0.495247	-6.0382	0	0	-0.331781	6.64743	-1.83744	0.0711639	0.132389	-5.05383	0	0	-0.0609017	6.64743	-0.282189	0.778783	0.853271	-6.55649	0
962	ENSMUSG00000007458	M6pr	-0.177555	7.86523	-1.8923	0.063342	0.137501	-4.93164	0	0	-0.101405	7.86523	-0.825422	0.412445	0.565903	-6.12876	0	0	-0.0351773	7.86523	-0.313666	0.754877	0.850792	-6.44306	0	0	0.0727169	7.86523	0.691195	0.492144	0.638741	-6.2738	0	0	-0.0426568	7.86523	-0.454617	0.651047	0.73611	-6.59434	0	0	-0.317503	7.86523	-2.83109	0.00632736	0.0239585	-2.84855	0
963	ENSMUSG00000007476	Lrrc8a	-0.216404	2.33332	-0.554029	0.581645	0.691198	-6.5175	0	0	0.012317	2.33332	0.0240842	0.980866	0.98974	-6.46468	0	0	-0.0676966	2.33332	-0.145005	0.885199	0.932407	-6.48147	0	0	-0.266924	2.33332	-0.609486	0.544534	0.683101	-6.32628	0	0	-0.24286	2.33332	-0.621762	0.536484	0.638031	-6.50468	0	0	0.994656	2.33332	2.13054	0.03729	0.091809	-4.4146	0
964	ENSMUSG00000007564	Ppp2r1a	-0.103512	6.69123	-0.944133	0.348938	0.479637	-6.22799	0	0	0.116216	6.69123	0.809598	0.421412	0.574747	-6.14146	0	0	0.183134	6.69123	1.39754	0.167466	0.330949	-5.53725	0	0	-0.259899	6.69123	-2.11425	0.0387139	0.118393	-4.36865	0	0	-0.113535	6.69123	-1.03556	0.304618	0.41423	-6.16544	0	0	-0.213301	6.69123	-1.62774	0.108889	0.207115	-5.30294	0
965	ENSMUSG00000007570	Fance	0.373861	5.66368	2.52035	0.0144381	0.0470748	-3.65353	0	0	0.288481	5.66368	1.48535	0.142756	0.273146	-5.39025	0	0	0.175723	5.66368	0.991127	0.325656	0.504558	-6.0078	0	0	-0.0424595	5.66368	-0.25529	0.799383	0.874391	-6.47807	0	0	0.226787	5.66368	1.52887	0.131621	0.215335	-5.5498	0	0	0.32325	5.66368	1.82322	0.0733177	0.154012	-4.98267	0
966	ENSMUSG00000007589	Tinf2	-0.216532	6.79692	-1.61096	0.112506	0.210186	-5.40006	0	0	-0.103656	6.79692	-0.589002	0.5581	0.694936	-6.29328	0	0	0.0265982	6.79692	0.165563	0.869065	0.922042	-6.4783	0	0	0.125462	6.79692	0.832495	0.408474	0.566194	-6.16778	0	0	-0.0103976	6.79692	-0.0773563	0.938601	0.957901	-6.69467	0	0	-0.432791	6.79692	-2.69395	0.00917229	0.0315976	-3.18279	0
967	ENSMUSG00000007591	Tssk4	0.446673	2.29554	1.11286	0.270264	0.397675	-6.05742	0	0	0.615441	2.29554	1.17111	0.246246	0.397857	-5.79216	0	0.5	0.851991	2.29554	1.77597	0.0808749	0.207633	-4.96558	0	0.5	0.705671	2.29554	1.56806	0.122196	0.253272	-5.31267	0	0.5	0.903988	2.29554	2.25224	0.0280278	0.0636511	-4.26154	0	0.5	0.594365	2.29554	1.23895	0.220252	0.347772	-5.83995	0
968	ENSMUSG00000007594	Hapln4	0.624706	1.84939	0.90621	0.368497	0.499597	-6.2626	0	0.5	1.43541	1.84939	1.59033	0.117085	0.238455	-5.23628	0	0.5	1.30885	1.84939	1.58852	0.117494	0.262049	-5.26437	0	0.5	2.23847	1.84939	2.89609	0.0052859	0.0307619	-2.61454	0	0.5	0.866736	1.84939	1.2573	0.21358	0.313593	-5.91645	0	0.5	-0.388664	1.84939	-0.471712	0.638866	0.747342	-6.48535	0
969	ENSMUSG00000007603	Dus3l	0.142797	7.24771	1.45065	0.152154	0.261399	-5.63616	0	0	0.180297	7.24771	1.39891	0.167054	0.304026	-5.50969	0	0	0.00932373	7.24771	0.079247	0.937103	0.966707	-6.4888	0	0	-0.217431	7.24771	-1.97003	0.0535166	0.145988	-4.64193	0	0	-0.110811	7.24771	-1.12571	0.26483	0.371741	-6.06977	0	0	-0.0344694	7.24771	-0.292973	0.770567	0.847024	-6.5534	0
970	ENSMUSG00000007610	Gtpbp3	0.298507	6.14875	2.06106	0.0436966	0.104912	-4.61879	0	0	0.663485	6.14875	3.49886	0.000893704	0.00900202	-0.954628	0	0.5	0.294325	6.14875	1.70025	0.094331	0.228317	-5.08991	0	0	0.154856	6.14875	0.953611	0.344157	0.506826	-6.06164	0	0	0.433558	6.14875	2.99353	0.00401867	0.0140378	-2.52277	0	0	0.276123	6.14875	1.5951	0.116013	0.217065	-5.3532	0
971	ENSMUSG00000007613	Tgfbr1	-1.08991	5.26237	-3.82352	0.000318552	0.00256857	-0.144278	0	-0.5	-0.676493	5.26237	-1.81256	0.074969	0.175366	-4.87889	0	-0.5	-1.05962	5.26237	-3.11007	0.00287529	0.0257459	-2.04713	0	-0.5	-2.33232	5.26237	-7.2974	8.31696e-10	2.88611e-07	12.2218	-1	-1	-1.37174	5.26237	-4.81219	1.068e-05	0.000129486	3.06498	0	-0.5	-1.28151	5.26237	-3.76134	0.000389559	0.00297474	-0.277093	0
972	ENSMUSG00000007617	Homer1	-0.125138	3.68967	-0.422729	0.674024	0.766464	-6.58141	0	0	-0.954555	3.68967	-2.46281	0.0167117	0.0646299	-3.60213	0	-0.5	-0.564944	3.68967	-1.59671	0.115653	0.259313	-5.25195	0	0	-0.198387	3.68967	-0.597714	0.55231	0.689834	-6.3333	0	0	-0.642308	3.68967	-2.16978	0.0340474	0.0743729	-4.43003	0	-0.5	-0.0572616	3.68967	-0.16184	0.871983	0.918395	-6.58314	0
973	ENSMUSG00000007646	Rad51c	-1.06996	3.61684	-2.5514	0.0133312	0.0444505	-3.58258	0	-0.5	-1.30437	3.61684	-2.37558	0.0207764	0.0746169	-3.79235	0	-0.5	-0.400048	3.61684	-0.798126	0.427987	0.598345	-6.17706	0	0	-1.0108	3.61684	-2.14972	0.0356725	0.112434	-4.29889	0	-0.5	-0.548431	3.61684	-1.30777	0.196005	0.293356	-5.85339	0	0	-1.07991	3.61684	-2.1545	0.0352794	0.0880864	-4.36711	0
974	ENSMUSG00000007653	Gabrb2	-0.934136	-0.994133	-2.23188	0.0294194	0.0786833	-4.27876	0	-0.5	-1.25512	-0.994133	-2.29035	0.0255783	0.0855016	-3.97271	0	-0.5	-0.94761	-0.994133	-1.89426	0.0630776	0.178268	-4.7617	0	-0.5	-0.500154	-0.994133	-1.06579	0.290845	0.453651	-5.95092	0	0	-1.14667	-0.994133	-2.73968	0.00811426	0.0241762	-3.16144	0	-0.5	-0.955219	-0.994133	-1.90947	0.0610498	0.134181	-4.83108	0
975	ENSMUSG00000007655	Cav1	-0.816913	-0.925144	-2.20802	0.0311274	0.0819889	-4.32763	0	-0.5	-1.14662	-0.925144	-2.36703	0.0212185	0.0757172	-3.81067	0	-0.5	-0.947421	-0.925144	-2.14249	0.036275	0.126112	-4.29656	0	-0.5	-0.774104	-0.925144	-1.8661	0.066982	0.169038	-4.82839	0	-0.5	-1.08817	-0.925144	-2.94119	0.00465928	0.0157261	-2.65792	0	-0.5	-0.357674	-0.925144	-0.808841	0.421844	0.557783	-6.27147	0
976	ENSMUSG00000007656	Arpp19	-0.467702	8.13543	-4.54235	2.78759e-05	0.000381586	2.16529	0	0	-0.627031	8.13543	-4.65113	1.89836e-05	0.000522772	2.6503	0	-0.5	-0.345518	8.13543	-2.80757	0.00674873	0.0454837	-2.81943	0	0	-0.293793	8.13543	-2.54484	0.0135583	0.058849	-3.45694	0	0	-0.51386	8.13543	-4.99063	5.59995e-06	7.58821e-05	3.68449	0	0	-0.613374	8.13543	-4.98409	5.73495e-06	0.000112434	3.72097	0
977	ENSMUSG00000007659	Bcl2l1	0.23111	6.19057	0.771253	0.443623	0.57063	-6.37453	0	0	0.558895	6.19057	1.42451	0.159546	0.293997	-5.47501	0	0	0.240949	6.19057	0.672748	0.503725	0.665468	-6.26786	0	0	0.157562	6.19057	0.468962	0.640819	0.758878	-6.40128	0	0	-0.0855251	6.19057	-0.285411	0.776325	0.838865	-6.6569	0	0	-0.392799	6.19057	-1.09672	0.277202	0.41269	-6.00195	0
978	ENSMUSG00000007670	Khsrp	-0.00221858	6.04463	-0.0119005	0.990545	0.993849	-6.67063	0	0	0.0257605	6.04463	0.105536	0.916307	0.952917	-6.45944	0	0	-0.140084	6.04463	-0.628679	0.531976	0.688205	-6.29615	0	0	0.146879	6.04463	0.70268	0.485008	0.633316	-6.2659	0	0	-0.0249916	6.04463	-0.134055	0.893813	0.92588	-6.68867	0	0	0.177065	6.04463	0.794643	0.429994	0.565876	-6.28271	0
979	ENSMUSG00000007682	Dio2	-0.446273	-0.514935	-0.729662	0.468473	0.592915	-6.40547	0	0	-0.211766	-0.514935	-0.264446	0.792355	0.87201	-6.43028	0	0	-0.517467	-0.514935	-0.707869	0.481803	0.647035	-6.24395	0	0	-1.485	-0.514935	-2.16548	0.0343902	0.109516	-4.2676	0	-0.5	-0.689714	-0.514935	-1.12769	0.263998	0.37077	-6.06758	0	-0.5	-0.878706	-0.514935	-1.20203	0.234138	0.363602	-5.88382	0
980	ENSMUSG00000007721	Ccdc124	-0.0456738	6.91712	-0.333323	0.740068	0.818423	-6.61515	0	0	-0.0824326	6.91712	-0.459468	0.64758	0.765131	-6.36037	0	0	0.0508813	6.91712	0.310674	0.757139	0.852156	-6.44399	0	0	0.0654226	6.91712	0.425827	0.671777	0.782509	-6.42041	0	0	0.0224249	6.91712	0.163655	0.87056	0.909206	-6.68426	0	0	-0.151628	6.91712	-0.925822	0.358296	0.496136	-6.17148	0
981	ENSMUSG00000007739	Cct4	0.210362	7.47922	1.77698	0.0807068	0.164116	-5.13182	0	0	0.0353374	7.47922	0.227987	0.820442	0.890934	-6.43918	0	0	0.0709854	7.47922	0.501689	0.617746	0.75702	-6.3671	0	0	0.178232	7.47922	1.3428	0.184462	0.334386	-5.62725	0	0	-0.0140394	7.47922	-0.118595	0.905998	0.933381	-6.69063	0	0	0.0964691	7.47922	0.681796	0.498026	0.627171	-6.3651	0
982	ENSMUSG00000007777	0610009B22Rik	0.21377	6.28816	1.0733	0.287491	0.415834	-6.09983	0	0	0.46336	6.28816	1.77685	0.080729	0.184185	-4.93916	0	0	0.506113	6.28816	2.12603	0.0376794	0.128817	-4.32892	0	0	0.17269	6.28816	0.773302	0.442419	0.596981	-6.21454	0	0	0.342598	6.28816	1.72012	0.0906335	0.159906	-5.2521	0	0	0.189811	6.28816	0.797339	0.428439	0.56439	-6.28059	0
983	ENSMUSG00000007783	Cpt1c	1.81878	1.83627	3.25068	0.00190118	0.0103779	-1.81149	0	0.5	2.0152	1.83627	2.75087	0.00787297	0.0398405	-2.93542	0	0.5	1.93561	1.83627	2.89442	0.00531058	0.0385567	-2.60368	0	0.5	1.6304	1.83627	2.59894	0.0117845	0.0533994	-3.33273	0	0.5	1.9284	1.83627	3.44659	0.00105034	0.00495655	-1.2831	0	0.5	2.37102	1.83627	3.5455	0.000772899	0.00493291	-0.916794	1
984	ENSMUSG00000007805	Twist2	-0.901906	-0.404651	-1.97744	0.0526526	0.120303	-4.77673	0	-0.5	-1.25621	-0.404651	-2.10359	0.0396709	0.113984	-4.34857	0	-0.5	-0.576976	-0.404651	-1.0584	0.294173	0.473363	-5.9405	0	0	-0.979482	-0.404651	-1.91534	0.0602824	0.15758	-4.74117	0	-0.5	-1.2324	-0.404651	-2.70204	0.00897639	0.0260991	-3.25246	0	-0.5	-1.29966	-0.404651	-2.38407	0.0203449	0.0578209	-3.88949	0
985	ENSMUSG00000007812	Zfp655	-0.0434412	4.94206	-0.153044	0.878884	0.91895	-6.65898	0	0	-0.624682	4.94206	-1.68086	0.0980584	0.210873	-5.0958	0	-0.5	-0.431409	4.94206	-1.2716	0.208486	0.380671	-5.69931	0	0	-0.304631	4.94206	-0.957184	0.342366	0.505311	-6.0583	0	0	-0.498317	4.94206	-1.75557	0.0843323	0.151129	-5.19342	0	0	-0.209111	4.94206	-0.616366	0.540015	0.664312	-6.40719	0
986	ENSMUSG00000007815	Rhoa	-0.301994	7.83265	-3.38106	0.00128368	0.00767397	-1.44762	0	0	-0.231953	7.83265	-1.98341	0.051964	0.136271	-4.57591	0	0	-0.156073	7.83265	-1.46195	0.149042	0.30692	-5.44883	0	0	-0.106279	7.83265	-1.06124	0.292891	0.455544	-5.95564	0	0	-0.203651	7.83265	-2.28004	0.0262219	0.0603848	-4.20355	0	0	-0.299651	7.83265	-2.80685	0.00676201	0.025214	-2.90855	0
987	ENSMUSG00000007817	Zmiz1	-0.912641	5.57434	-2.62869	0.0109015	0.038456	-3.40292	0	-0.5	-1.40524	5.57434	-3.09135	0.00303565	0.0212606	-2.07567	0	-0.5	-1.37102	5.57434	-3.30394	0.00162106	0.0173862	-1.52268	0	-0.5	-1.97244	5.57434	-5.06701	4.23745e-06	0.000172369	4.05184	0	-0.5	-1.5136	5.57434	-4.35963	5.26997e-05	0.000469271	1.53956	0	-0.5	-0.89701	5.57434	-2.16165	0.0346978	0.0869413	-4.35285	0
988	ENSMUSG00000007827	Ankrd26	-0.0085384	5.27989	-0.036102	0.971322	0.98109	-6.67005	0	0	0.146879	5.27989	0.474321	0.637015	0.757165	-6.35351	0	0	-0.139128	5.27989	-0.492173	0.624416	0.76214	-6.37178	0	0	-0.0429182	5.27989	-0.161847	0.871977	0.922147	-6.49744	0	0	0.21579	5.27989	0.912403	0.365256	0.476127	-6.28367	0	0	0.979967	5.27989	3.46669	0.000987243	0.00596767	-1.14434	0
989	ENSMUSG00000007833	Aldh16a1	-0.13368	6.17026	-1.16101	0.250294	0.376072	-6.00382	0	0	-0.0299764	6.17026	-0.198842	0.843068	0.90439	-6.44535	0	0	-0.00815918	6.17026	-0.0592878	0.952923	0.975429	-6.49017	0	0	-0.0365284	6.17026	-0.282949	0.778202	0.85807	-6.47067	0	0	-0.0641692	6.17026	-0.557309	0.579417	0.674962	-6.54252	0	0	0.0594076	6.17026	0.431679	0.667542	0.770001	-6.50334	0
990	ENSMUSG00000007836	Hnrnpa0	-0.128603	6.28519	-0.534893	0.594726	0.702029	-6.52787	0	0	-0.355214	6.28519	-1.1284	0.263702	0.41642	-5.83982	0	0	-0.481259	6.28519	-1.67472	0.0992622	0.236393	-5.13072	0	0	-0.3941	6.28519	-1.46194	0.149045	0.290078	-5.46651	0	0	-0.283534	6.28519	-1.17929	0.242999	0.347425	-6.00929	0	0	0.433472	6.28519	1.50843	0.136762	0.245066	-5.48213	0
991	ENSMUSG00000007837	Prrg2	1.08827	5.84821	4.42921	4.1404e-05	0.000516465	1.78819	0	0.5	0.767485	5.84821	2.38571	0.0202625	0.0734041	-3.77054	0	0.5	1.23041	5.84821	4.18974	9.43041e-05	0.00232664	1.12455	0	0.5	1.02313	5.84821	3.71389	0.000453688	0.00528007	-0.357832	0	0.5	0.917444	5.84821	3.73396	0.00042542	0.00242972	-0.43729	0	0.5	0.699879	5.84821	2.38321	0.0203885	0.0579059	-3.89137	0
992	ENSMUSG00000007850	Hnrnph1	-0.152829	7.25554	-1.5285	0.131712	0.235449	-5.52435	0	0	-0.238855	7.25554	-1.82455	0.0731151	0.17217	-4.85843	0	0	-0.172672	7.25554	-1.44488	0.153762	0.313695	-5.47262	0	0	-0.319258	7.25554	-2.84781	0.00604286	0.0336994	-2.73527	0	0	-0.214942	7.25554	-2.14973	0.0356722	0.0771014	-4.4702	0	0	-0.270558	7.25554	-2.26397	0.0272526	0.0723856	-4.14441	0
993	ENSMUSG00000007867	Ift43	0.098612	2.81432	0.219819	0.826768	0.882261	-6.64653	0	0	-0.31075	2.81432	-0.529061	0.598741	0.726545	-6.32637	0	0	0.0240378	2.81432	0.0448311	0.964393	0.980869	-6.49092	0	0	-0.0544283	2.81432	-0.10821	0.914195	0.948105	-6.50464	0	0	1.1461	2.81432	2.55482	0.0132141	0.0352793	-3.59896	0	0.5	0.719046	2.81432	1.34104	0.185029	0.306216	-5.71215	0
994	ENSMUSG00000007872	Id3	0.498979	2.60544	0.830458	0.409616	0.538656	-6.3276	0	0	1.58554	2.60544	2.01545	0.0484031	0.130014	-4.51644	0	0.5	1.27938	2.60544	1.78149	0.0799607	0.206282	-4.95634	0	0.5	0.783467	2.60544	1.16296	0.249512	0.410074	-5.84546	0	0.5	1.22514	2.60544	2.03902	0.0459193	0.0936548	-4.6862	0	0.5	0.342209	2.60544	0.476513	0.635462	0.745329	-6.48309	0
995	ENSMUSG00000007877	Tcap	-0.86203	0.189423	-1.31714	0.192865	0.310899	-5.81518	0	-0.5	-1.40304	0.189423	-1.63735	0.106862	0.223566	-5.16421	0	-0.5	-0.624041	0.189423	-0.79776	0.428197	0.59856	-6.17734	0	-0.5	-0.678065	0.189423	-0.924038	0.359217	0.521467	-6.08885	0	-0.5	-1.27333	0.189423	-1.9456	0.0564543	0.110046	-4.86075	0	-0.5	-1.16494	0.189423	-1.48923	0.141733	0.251802	-5.50978	0
996	ENSMUSG00000007880	Arid1a	-0.368689	7.28042	-2.35279	0.0219745	0.0637867	-4.02433	0	0	-0.339971	7.28042	-1.657	0.102808	0.217816	-5.13351	0	0	-0.581129	7.28042	-3.10273	0.0029372	0.0261217	-2.06655	0	-0.5	-0.92988	7.28042	-5.29245	1.84618e-06	9.41975e-05	4.84348	0	-0.5	-0.379624	7.28042	-2.42257	0.0184886	0.0459409	-3.89695	0	0	-0.343184	7.28042	-1.83231	0.071935	0.151863	-4.967	0
997	ENSMUSG00000007888	Crlf1	0.875114	6.2104	4.05145	0.000150266	0.00141098	0.564587	0	0.5	0.896911	6.2104	3.17142	0.00240359	0.0179934	-1.86298	0	0.5	0.567635	6.2104	2.19869	0.0318189	0.116931	-4.18445	0	0	0.701379	6.2104	2.89605	0.00528654	0.0307619	-2.61465	0	0.5	0.543244	6.2104	2.51501	0.0146366	0.0381872	-3.68998	0	0	0.381045	6.2104	1.47595	0.145255	0.25679	-5.52872	0
998	ENSMUSG00000007891	Ctsd	0.178894	3.21449	0.472734	0.63814	0.738377	-6.55908	0	0	-0.131443	3.21449	-0.265287	0.79171	0.871601	-6.43006	0	0	-0.0990299	3.21449	-0.218945	0.827446	0.895051	-6.4681	0	0	0.270341	3.21449	0.637147	0.526484	0.667811	-6.30924	0	0	-0.037429	3.21449	-0.0989074	0.921546	0.945275	-6.69277	0	0	1.36391	3.21449	3.01547	0.00377537	0.0162863	-2.37962	0
999	ENSMUSG00000007892	Rplp1	-0.979579	7.99548	-6.86936	4.42546e-09	3.92421e-07	10.5991	0	-0.5	-1.15488	7.99548	-6.18549	6.27352e-08	8.25806e-06	8.08292	0	-0.5	-0.819098	7.99548	-4.80575	1.09298e-05	0.000479648	3.16003	0	-0.5	-0.796561	7.99548	-4.982	5.77879e-06	0.000217784	3.75665	0	-0.5	-1.13745	7.99548	-7.97646	5.85224e-11	8.68165e-09	14.7936	0	-0.5	-1.05618	7.99548	-6.19675	6.00731e-08	3.55623e-06	8.09873	0
1000	ENSMUSG00000007908	Hmgcll1	2.91393	2.37648	3.95816	0.000204894	0.00181308	0.2716	1	1	2.43053	2.37648	2.52159	0.0143926	0.0586694	-3.47086	0	0.5	3.69793	2.37648	4.20264	9.02603e-05	0.00224517	1.16575	1	1	2.96962	2.37648	3.59768	0.000656191	0.00692563	-0.700969	1	1	3.46422	2.37648	4.70566	1.56375e-05	0.000176186	2.69972	1	1	4.6983	2.37648	5.33954	1.54989e-06	4.20512e-05	4.97369	1
1001	ENSMUSG00000007950	Abhd8	-0.366082	6.19853	-2.89985	0.0052309	0.0221407	-2.73996	0	0	-0.208499	6.19853	-1.26142	0.212104	0.358903	-5.68584	0	0	-0.241895	6.19853	-1.60314	0.114223	0.257713	-5.24215	0	0	-0.24158	6.19853	-1.70674	0.0931097	0.21064	-5.09678	0	0	-0.261907	6.19853	-2.07465	0.0423739	0.0879731	-4.61776	0	0	-0.284692	6.19853	-1.88678	0.064095	0.139362	-4.87156	0
1002	ENSMUSG00000007987	Ift22	0.971562	7.00525	4.88143	8.32162e-06	0.000147953	3.32127	0	0.5	1.2509	7.00525	4.80019	1.11504e-05	0.000356752	3.15355	0	0.5	0.872945	7.00525	3.66955	0.000522675	0.00789526	-0.476613	0	0.5	0.761762	7.00525	3.41353	0.00116253	0.0104352	-1.23039	0	0.5	0.563491	7.00525	2.83115	0.0063263	0.0199543	-2.93621	0	0	0.709909	7.00525	2.9842	0.00412644	0.0174241	-2.46068	0
1003	ENSMUSG00000007989	Fzd3	-0.593708	-0.492672	-1.15062	0.254512	0.380735	-6.01557	0	-0.5	-0.925418	-0.492672	-1.3698	0.175921	0.314677	-5.54842	0	-0.5	-1.47908	-0.492672	-2.39828	0.019641	0.0877426	-3.76668	0	-0.5	-0.518864	-0.492672	-0.896854	0.373428	0.534626	-6.11312	0	0	-0.319798	-0.492672	-0.619777	0.537782	0.639359	-6.50591	0	0	-1.69215	-0.492672	-2.74378	0.00802503	0.0286755	-3.06282	0
1004	ENSMUSG00000008028	1700008O03Rik	2.36371	2.90539	4.98833	5.64702e-06	0.000108036	3.69302	1	1	2.07757	2.90539	3.3487	0.00141624	0.0124438	-1.37863	0	0.5	1.08382	2.90539	1.91367	0.0604998	0.173571	-4.72713	0	0.5	1.49677	2.90539	2.81725	0.00657228	0.0357236	-2.81088	0	0.5	2.16244	2.90539	4.56359	2.58689e-05	0.000264467	2.21833	1	1	1.85291	2.90539	3.27163	0.00178596	0.00922298	-1.69292	0
1005	ENSMUSG00000008035	Mid1ip1	-0.296928	5.72612	-1.59538	0.11595	0.214877	-5.42399	0	0	-0.403067	5.72612	-1.65405	0.103408	0.218522	-5.13814	0	0	-0.0968711	5.72612	-0.435469	0.664805	0.790774	-6.39782	0	0	-0.331944	5.72612	-1.59069	0.117004	0.245803	-5.27858	0	0	0.108136	5.72612	0.581012	0.563437	0.661254	-6.52908	0	0	-0.282286	5.72612	-1.26897	0.209416	0.335157	-5.80336	0
1006	ENSMUSG00000008036	Ap2s1	-0.0596654	7.32588	-0.506743	0.614217	0.71874	-6.54248	0	0	-0.0842393	7.32588	-0.546435	0.58682	0.717561	-6.31714	0	0	0.0635889	7.32588	0.451851	0.653027	0.783358	-6.39062	0	0	-0.0932351	7.32588	-0.70624	0.482808	0.6313	-6.26343	0	0	-0.0055403	7.32588	-0.0470542	0.962628	0.974119	-6.69656	0	0	-0.282159	7.32588	-2.00497	0.0495438	0.11439	-4.65603	0
1007	ENSMUSG00000008090	Fgfrl1	-0.99679	3.26213	-3.49884	0.000893749	0.00580215	-1.11072	0	-0.5	-1.35522	3.26213	-3.6332	0.000586572	0.00665127	-0.565107	0	-0.5	-0.782159	3.26213	-2.29702	0.0251698	0.101489	-3.98241	0	-0.5	-0.996502	3.26213	-3.11966	0.00279627	0.0195513	-2.03623	0	-0.5	-1.2143	3.26213	-4.26232	7.3638e-05	0.000611285	1.22123	0	-0.5	-0.986143	3.26213	-2.89607	0.00528621	0.020973	-2.6858	0
1008	ENSMUSG00000008129	4930432K21Rik	0.976696	1.90126	1.54966	0.126552	0.228548	-5.49303	0	0.5	0.248492	1.90126	0.301125	0.764374	0.851345	-6.42	0	0	0.560985	1.90126	0.744691	0.459403	0.627126	-6.21761	0	0	0.939839	1.90126	1.32996	0.188633	0.339631	-5.64381	0	0.5	0.936531	1.90126	1.48593	0.142602	0.229178	-5.6122	0	0.5	-0.133065	1.90126	-0.176639	0.860394	0.910533	-6.58064	0
1009	ENSMUSG00000008136	Fhl2	-1.06489	-0.866149	-2.21115	0.0308982	0.0815272	-4.32124	0	-0.5	-1.70996	-0.866149	-2.71181	0.00874474	0.042494	-3.02919	0	-0.5	-1.20803	-0.866149	-2.09866	0.0401206	0.134198	-4.38229	0	-0.5	-0.907833	-0.866149	-1.68123	0.0979847	0.218018	-5.13773	0	-0.5	-0.150502	-0.866149	-0.312506	0.755754	0.821875	-6.6488	0	0	-1.16803	-0.866149	-2.02917	0.0469429	0.109867	-4.61048	0
1010	ENSMUSG00000008140	Emc10	-0.37988	8.00052	-3.93603	0.000220419	0.00191926	0.20268	0	0	-0.475123	8.00052	-3.7599	0.000391365	0.00493236	-0.189418	0	0	-0.189722	8.00052	-1.64467	0.105337	0.244849	-5.17805	0	0	-0.289499	8.00052	-2.67526	0.00963989	0.0468466	-3.154	0	0	-0.362226	8.00052	-3.75311	0.000400013	0.00231984	-0.379408	0	0	-0.555227	8.00052	-4.81317	1.06422e-05	0.000180576	3.13056	0
1011	ENSMUSG00000008153	Clstn3	1.13926	1.07924	1.4469	0.153199	0.262681	-5.64141	0	0.5	1.39948	1.07924	1.3575	0.179773	0.320028	-5.56455	0	0.5	1.62458	1.07924	1.72625	0.0895159	0.221157	-5.04776	0	0.5	2.58818	1.07924	2.93168	0.00478537	0.0286349	-2.5246	0	0.5	2.41525	1.07924	3.06744	0.00325271	0.0118587	-2.32898	0	0.5	0.886772	1.07924	0.942268	0.349883	0.487866	-6.15638	0
1012	ENSMUSG00000008167	Fbxw9	0.355645	4.83277	1.56681	0.122488	0.223437	-5.46736	0	0	0.14477	4.83277	0.487122	0.62797	0.750233	-6.34743	0	0	0.981045	4.83277	3.61608	0.000619213	0.00891461	-0.633987	0	0.5	0.900108	4.83277	3.53673	0.000794357	0.00793347	-0.878189	0	0.5	0.536557	4.83277	2.36382	0.0213867	0.051418	-4.02517	0	0	0.786322	4.83277	2.89834	0.00525294	0.0208749	-2.68007	0
1013	ENSMUSG00000008193	Spib	0.236597	1.73558	0.282297	0.7787	0.847567	-6.63085	0	0	1.33012	1.73558	1.21212	0.230279	0.380622	-5.7448	0	0.5	-1.15675	1.73558	-1.15475	0.252831	0.43007	-5.83671	0	-0.5	-1.35392	1.73558	-1.44079	0.15491	0.297516	-5.49597	0	-0.5	-0.434803	1.73558	-0.51879	0.605841	0.697803	-6.56318	0	0	-0.691729	1.73558	-0.690532	0.492557	0.622318	-6.35917	0
1014	ENSMUSG00000008200	Fnbp4	0.194981	7.15221	1.21459	0.229344	0.352899	-5.94163	0	0	0.406319	7.15221	1.93314	0.0580043	0.146938	-4.66756	0	0	0.151618	7.15221	0.790203	0.432562	0.602481	-6.18324	0	0	0.296657	7.15221	1.64816	0.104616	0.228216	-5.19	0	0	0.386496	7.15221	2.40759	0.019192	0.0472565	-3.92989	0	0	0.512461	7.15221	2.67084	0.00975372	0.0331161	-3.23784	0
1015	ENSMUSG00000008206	Cers4	-0.113145	6.35801	-0.628383	0.532169	0.649146	-6.47376	0	0	-0.0768848	6.35801	-0.326128	0.745477	0.836939	-6.41223	0	0	0.0880538	6.35801	0.409154	0.683903	0.804907	-6.40884	0	0	0.00820881	6.35801	0.0406609	0.967703	0.9808	-6.50964	0	0	-0.0117757	6.35801	-0.0653999	0.948076	0.964644	-6.69553	0	0	0.0129022	6.35801	0.059952	0.952396	0.97272	-6.59441	0
1016	ENSMUSG00000008226	Scrn3	0.245456	5.24818	1.18176	0.242025	0.366976	-5.98005	0	0	0.981534	5.24818	3.60927	0.000632666	0.00700527	-0.635196	0	0.5	0.507124	5.24818	2.04276	0.0455347	0.144886	-4.48939	0	0	0.406574	5.24818	1.74583	0.0860258	0.199643	-5.03293	0	0	0.655078	5.24818	3.1539	0.00253028	0.0097623	-2.09797	0	0.5	0.0811603	5.24818	0.326925	0.744878	0.827841	-6.54291	0
1017	ENSMUSG00000008301	Phax	0.54844	7.3464	4.60991	2.1968e-05	0.000315572	2.39263	0	0	0.668304	7.3464	4.29038	6.68901e-05	0.00131243	1.46307	0	0.5	0.338659	7.3464	2.38163	0.0204679	0.0899389	-3.80268	0	0	0.488404	7.3464	3.66143	0.000536347	0.0059512	-0.51359	0	0	0.460879	7.3464	3.87392	0.000270287	0.00169724	-0.0102792	0	0	0.420045	7.3464	2.95399	0.00449442	0.0185528	-2.53843	0
1018	ENSMUSG00000008305	Tle1	-2.08129	3.63463	-3.27827	0.00175082	0.00974655	-1.7353	-1	-1	-0.722976	3.63463	-0.86975	0.387949	0.542944	-6.09192	0	-0.5	-0.718552	3.63463	-0.946933	0.347521	0.52549	-6.04969	0	-0.5	-1.48096	3.63463	-2.08048	0.0418161	0.124573	-4.43413	0	-0.5	-1.37508	3.63463	-2.1659	0.0343563	0.0749087	-4.43782	0	-0.5	-1.31326	3.63463	-1.73066	0.0887199	0.177851	-5.1384	0
1019	ENSMUSG00000008307	1700109H08Rik	1.06982	3.25935	2.37714	0.0206963	0.0610801	-3.97173	0	0.5	2.02013	3.25935	3.42834	0.00111095	0.0104953	-1.15529	0	0.5	0.498708	3.25935	0.927132	0.357621	0.534708	-6.06785	0	0	0.646672	3.25935	1.28156	0.204993	0.359132	-5.70489	0	0.5	0.777133	3.25935	1.7268	0.0894174	0.158235	-5.24113	0	0.5	1.04866	3.25935	1.94952	0.0559733	0.125475	-4.75857	0
[truncated: 20,174 more rows]
[truncated: 17 more columns]

## Sheet: Supplementary Table 2b
	ensembl_gene_id	mgi_symbol	MIcɣ1_C:logFC	MIcɣ1_C:AveExP53-r	MIcɣ1_C:t	MIcɣ1_C:P53-.Value	MIcɣ1_C:adj.P53-.Val	MIcɣ1_C:B	MIcɣ1_C:sig_genes	MIcɣ1_C:genes_tendency	Maf_MIcɣ1_C:logFC	Maf_MIcɣ1_C:AveExP53-r	Maf_MIcɣ1_C:t	Maf_MIcɣ1_C:P53-.Value	Maf_MIcɣ1_C:adj.P53-.Val	Maf_MIcɣ1_C:B	Maf_MIcɣ1_C:sig_genes	Maf_MIcɣ1_C:genes_tendency	BIcɣ1_C:logFC	BIcɣ1_C:AveExP53-r	BIcɣ1_C:t	BIcɣ1_C:P53-.Value	BIcɣ1_C:adj.P53-.Val	BIcɣ1_C:B	BIcɣ1_C:sig_genes	BIcɣ1_C:genes_tendency	Kras-BIcɣ1_C:logFC	Kras-BIcɣ1_C:AveExP53-r	Kras-BIcɣ1_C:t	Kras-BIcɣ1_C:P53-.Value	Kras-BIcɣ1_C:adj.P53-.Val	Kras-BIcɣ1_C:B	Kras-BIcɣ1_C:sig_genes	Kras-BIcɣ1_C:genes_tendency	Trp53-BIcɣ1_C:logFC	Trp53-BIcɣ1_C:AveExP53-r	Trp53-BIcɣ1_C:t	Trp53-BIcɣ1_C:P53-.Value	Trp53-BIcɣ1_C:adj.P53-.Val	Trp53-BIcɣ1_C:B	Trp53-BIcɣ1_C:sig_genes	Trp53-BIcɣ1_C:genes_tendency	CyclinD1-BIcɣ1_C:logFC	CyclinD1-BIcɣ1_C:AveExP53-r	CyclinD1-BIcɣ1_C:t	CyclinD1-BIcɣ1_C:P53-.Value	CyclinD1-BIcɣ1_C:adj.P53-.Val	CyclinD1-BIcɣ1_C:B	CyclinD1-BIcɣ1_C:sig_genes
[truncated: 21,193 more rows]
[truncated: 17 more columns]

[truncated: 15 more sheets: Supplementary Table 2c, Supplementary Table 3, Supplementary Table 4, Supplementary Table 5, Supplementary Table 6a, Supplementary Table 6b, Supplementary Table 6c, Supplementary Table 7, Supplementary Table 8, Supplementary Table 9a, Supplementary Table 9b, Supplementary Table 9c, Supplementary Table 9d, Supplementary Table 9e, Supplementary Table 10]
